# Supplementary material for: LD-transpeptidation is crucial for fitness and polar growth in Agrobacterium tumefaciens
Source: PLoS Genet. 2024 Oct 21;20(10):e1011449. doi: 10.1371/journal.pgen.1011449 (PMC11527210; doi:10.1371/journal.pgen.1011449)
Supplement: S1 Table — (XLSX) [file pgen.1011449.s012.xlsx]

## Sheet: S1_Table
Structure of muropeptides
Muropeptide	Structurea	Crosslink typeb
M3	GlcNAc-MurNAc-L-Ala-D-Glu-mDAP	-
M4G	GlcNAc-MurNAc-L-Ala-D-Glu-mDAP-Gly	-
M4	GlcNAc-MurNAc-L-Ala-D-Glu-mDAP-D-Ala	-
D34G	M3-M4G (mDAP-mDAP crosslinked)	LD
D33	M3-M3 (mDAP-mDAP crosslinked)	LD
D34	M3-M4 (mDAP-mDAP crosslinked)	LD
D44	M4-M4 (D-Ala-mDAP crosslinked)	DD
T344	M3-M4-M4 (mDAP-mDAP and D-Ala-mDAP crosslinked)	LD and DD
T444	M4-M4-M4 (D-Ala-mDAP crosslinked)	DD
a GlcNAc: N-acetyl glucosamine; MurNAc: N-acetyl muramic acid; L-Ala: L-alanine; D-Glu: D-glutamic acid; mDAP: meso diaminopimelic acid; D-Ala: D-alanine; Gly: glycine.
b LD: LD-crosslink (3,3-crosslink); DD: DD-crosslink (4,3-crosslink).
