# Supplementary material for: LD-transpeptidation is crucial for fitness and polar growth in Agrobacterium tumefaciens
Source: PLoS Genet. 2024 Oct 21;20(10):e1011449. doi: 10.1371/journal.pgen.1011449 (PMC11527210; doi:10.1371/journal.pgen.1011449)
Supplement: S2 Table — List of conditions for phenotypic screening and relative fitness values for A. tumefaciens wild type and Δldt mutant strains (single, group and Δ13 strains). (XLSX) [file pgen.1011449.s013.xlsx]

## Sheet: conditions
Conditions used for phenotypic screening
Condition	Description/concentration	Target
NaCl	0 and 5 g/L	Osmotic stress
pH	5 and 9	-
Temperature	30 and 37 ºC	-
EtOH	4 % (v/v)	Membrane; protein folding
EDTA	0.3 mM	Membrane
SDS	0.009% (w/v)	Membrane
H2O2	7 mM	Oxidative stress
CuCl2	3 mM	LDTs (at subminimal inhibitory concentration)
D-Arg	5 mM	Not related to the cell wall.
D-Met	2 mM	Cell wall related.
Cefazolin	400 µg/mL	PG (transpeptidases)
Ampicillin	40 µg/mL	PG (transpeptidases)
Carbenicillin	10 µg/mL	PG (transpeptidases)
Oxacillin	20 µg/mL	PG (transpeptidases)
Imipenem	10 µg/mL	PG (transpeptidases)
Faropenem	0.7 µg/mL	PG (transpeptidases)
Cefsulodin	20 µg/mL	PG (bifunctional PBP1a & PBP1b – elongation & division)
Mecillinam	100 µg/mL	PG elongation (PBP2)
Vancomycin	20 µg/mL	PG elongation
Fosfomycin	2 mg/mL	PG; MurA
D-cycloserine	50 µg/mL	PG synthesis (Ala racemase, D-Ala:D-Ala ligase)
Polymyxin B	0.4 µg/mL	Membrane (LPS)
Chloramphenicol	5 µg/mL	Protein synthesis (50S ribosome subunit)

## Sheet: wild type
Relative fitness compared to LB NaCl 5 gr/L, pH 7, 30 ºC condition
	wt
NaCl [5 g/L]	100
NaCl [0 g/L]	100
pH 5	100
pH 9	100
Temperature [37 ºC]	100
EtOH [4 % (v/v)]	100
EDTA [0.3 mM]	100
SDS [0.009% (w/v)]	100
H2O2 [7 mM]	99.1479
CuCl2 [3 mM]	100
D-Arg [5 mM]	92.1485
D-Met [2 mM]	75.6543
Cefazolin [400 µg/mL]	100
Ampicillin [40 µg/mL]	93.3049
Carbenicillin [10 µg/ml]	100
Oxacillin [20 µg/ml]	82.1668
Imipenem [10 µg/ml]	92.6963
Faropenem [0.7 µg/ml]	100
Cefsulodin [20 µg/ml]	100
Mecillinam [100 µg/ml]	74.7413
Vancomycin [20 µg/ml]	100
Fosfomycin [2 mg/mL]	100
D-cycloserine [50 µg/ml]	96.2873
Polymyxin B [0.4 µg/ml]	92.5746
Chloramphenicol [5 µg/ml]	99.1479

## Sheet: single mutants
Relative fitness compared to wild type (in each condition)
	∆atu0048	∆atu0669	∆atu0844	∆atu0845	∆atu1164	∆atu1293	∆atu1615	∆atu2133	∆atu2336	∆atu2764	∆atu3331	∆atu3332	∆atu3631	∆atu5196
NaCl [5 gr/L]	100	100	100	100	98.9017	100	100	97.9681	100	100	92.0923	100	91.2685	97.5288
NaCl [0 gr/L]	91.5856	100	100	100	100	100	100	100	100	100	95.5352	100	100	100
pH 5	100	93.7113	100	100	100	100	95.9505	99.2854	100	100	99.1424	100	96.3316	100
pH 9	96.4984	97.557	96.1319	92.2231	94.6661	99.8778	92.386	100	97.2313	99.8371	100	98.0456	97.1498	99.7964
Temperature [37 ºC]	96.1583	100	98.6239	99.1399	100	100	100	100	100	100	100	100	100	100
EtOH [4 % (v/v)]	75.6312	80.7355	80.1866	71.5148	81.6685	65.258	63.0626	63.831	77.4973	93.7431	100	87.0472	61.4709	85.2909
EDTA [0.3 mM]	97.4729	100	98.7004	100	100	99.8556	96.8231	100	100	100	93.213	96.4621	100	100
SDS [0.009% (w/v)]	100	100	100	100	100	100	100	100	100	100	100	100	95.3017	97.5272
H2O2 [7 mM]	100	100	100	100	96.5517	100	100	100	100	99.8955	97.4399	94.6186	85.7367	94.4619
CuCl2 [3 mM]	100	100	100	100	100	100	99.3007	100	100	100	100	94.359	98.2751	100
D-Arg [5 mM]	77.0735	95.1422	100	100	97.6896	100	100	100	89.5142	100	83.1754	87.3223	100	93.3649
D-Met [2 mM]	93.0847	96.2704	92.8516	100	89.6659	100	95.338	100	93.6286	95.8819	68.7646	100	100	94.7164
Cefazolin [400 µg/mL]	100	100	100	100	99.0676	100	100	100	100	100	100	100	100	100
Ampicillin [40 µg/mL]	100	100	100	100	100	100	100	100	100	100	100	99.4702	99.7351	100
Carbenicillin [10 µg/ml]	100	100	100	100	100	100	100	100	100	100	100	100	100	100
Oxacillin [20 µg/ml]	100	100	100	100	100	100	100	100	100	100	100	100	100	100
Imipenem [10 µg/ml]	94.9943	100	100	100	100	100	100	100	100	100	100	97.9522	100	100
Faropenem [0.7 µg/ml]	52.7171	73.2002	72.457	76.9159	72.7822	78.7274	83.9294	85.6479	95.9591	73.8969	83.0469	89.3637	76.4979	92.4292
Cefsulodin [20 µg/ml]	94.0962	100	100	100	100	100	100	100	100	100	100	100	99.5131	98.0523
Mecillinam [100 µg/ml]	52.5763	100	83.7786	68.1298	100	83.2061	98.7595	89.1221	90.8397	100	100	100	86.355	82.6336
Vancomycin [20 µg/ml]	100	100	100	99.7855	98.7988	100	100	100	82.3681	100	100	86.2291	86.9155	84.8563
Fosfomycin [2 mg/mL]	95.8163	73.3674	86.9898	100	90.7653	93.9286	84.5918	94.2857	79.7959	79.5918	88.0612	94.3878	100	100
D-cycloserine [50 µg/ml]	100	100	96.8673	99.1401	96.8059	94.4717	100	91.9533	100	100	90.3563	97.8501	89.9877	94.1032
Polymyxin B [0.4 µg/ml]	93.0105	100	100	100	100	100	93.3957	100	96.3126	88.7727	85.8558	86.7914	87.8371	88.7727
Chloramphenicol [5 µg/ml]	100	100	100	100	100	100	95.9585	96.0677	100	100	92.8454	95.467	87.7116	100

## Sheet: group mutants
Relative fitness compared to wild type (in each condition)
	∆gr1	∆gr3
NaCl [5 gr/L]	100	100
NaCl [0 gr/L]	86.9356	36.6647
pH 5	92.0933	51.0239
pH 9	90.9284	15.727
Temperature [37 ºC]	93.1956	35.1762
EtOH [4 % (v/v)]	84.1772	42.3077
EDTA [0.3 mM]	78.1765	85.5882
SDS [0.009% (w/v)]	92.8749	60.1906
H2O2 [7 mM]	86.8017	86.3106
CuCl2 [3 mM]	76.457	74.3756
D-Arg [5 mM]	100	20.1453
D-Met [2 mM]	100	55.8327
Cefazolin [400 µg/mL]	77.8419	17.5418
Ampicillin [40 µg/mL]	100	23.1572
Carbenicillin [10 µg/ml]	91.1701	23.5103
Oxacillin [20 µg/ml]	88.5185	56.2222
Imipenem [10 µg/ml]	95.2068	55.7452
Faropenem [0.7 µg/ml]	85.4938	19.9588
Cefsulodin [20 µg/ml]	94.8673	50.2065
Mecillinam [100 µg/ml]	60.7492	21.4169
Vancomycin [20 µg/ml]	100	83.9567
Fosfomycin [2 mg/mL]	91.7636	64.438
D-cycloserine [50 µg/ml]	98.799	100
Polymyxin B [0.4 µg/ml]	88.8231	48.0605
Chloramphenicol [5 µg/ml]	88.3978	100

## Sheet: delta-13 ldt mutants
Relative fitness compared to wild type (in each condition)
	∆13 (Atu3331)	∆13 (Atu0845)	∆13 (Atu0048)
NaCl [5 gr/L]	62.7322	45.5581	64.0127
NaCl [0 gr/L]	1.7623	1.27049	57.7869
pH 5	0	0	0
pH 9	29.7975	0.102987	24.2705
Temperature [37 ºC]	34.9167	30.2644	58.2272
EtOH [4 % (v/v)]	8.09289	3.83533	37.8607
EDTA [0.3 mM]	85.8303	28.1456	64.6754
SDS [0.009% (w/v)]	0.181488	0.0573645	26.1901
H2O2 [7 mM]	71.2256	48.7132	76.403
CuCl2 [3 mM]	17.1203	3.9557	51.1076
D-Arg [5 mM]	34.4629	6.64962	62.0205
D-Met [2 mM]	69.7139	5.93161	21.7027
Cefazolin [400 µg/mL]	0.834808	0.492039	9.61411
Ampicillin [40 µg/mL]	59.1226	39.5314	68.7438
Carbenicillin [10 µg/ml]	3.38346	4.66165	15.4887
Oxacillin [20 µg/ml]	76.1702	60.1418	79.3853
Imipenem [10 µg/ml]	58.3046	71.6747	82.9083
Faropenem [0.7 µg/ml]	12.5767	6.13497	7.97546
Cefsulodin [20 µg/ml]	31.0875	28.382	92.8912
Mecillinam [100 µg/ml]	100	93.8811	88.2867
Vancomycin [20 µg/ml]	72.2057	4.32191	85.693
Fosfomycin [2 mg/mL]	74.0571	53.2571	82.5143
D-cycloserine [50 µg/ml]	72.5296	55.83	78.5573
Polymyxin B [0.4 µg/ml]	57.4115	39.6018	91.3717
Chloramphenicol [5 µg/ml]	27.2476	21.628	38.0392
