# Supplementary material for: LD-transpeptidation is crucial for fitness and polar growth in Agrobacterium tumefaciens
Source: PLoS Genet. 2024 Oct 21;20(10):e1011449. doi: 10.1371/journal.pgen.1011449 (PMC11527210; doi:10.1371/journal.pgen.1011449)
Supplement: S3 Table — Synthetically detrimental and beneficial hits. (XLSX) [file pgen.1011449.s014.xlsx]

## Sheet: Dgr1 vs wt
TnSeq hits: Dgr1 mutant vs wild type
Locus	Gene	Function	COG	Read ratio [mut/wt]	Inverse p-value
Atu0188	yejB	peptidoglycan ABC transporter permease	M	0.0743419	959.761
Atu1076	cvpA	CvpA family protein	R	0.086128	54.6188
Atu0189	yejE	peptidoglycan ABC transporter permease	M	0.150823	3117.2
Atu2682		Bax inhibitor-1/YccA family protein	R	0.154111	26326.3
Atu1056		TIGR02301 family protein	S	0.208536	36.2358
Atu1774	yepA	peptidoglycan-binding protein	M	0.217558	2.50258e+06
Atu1763		formyl transferase	S	0.244098	46.0443
Atu6009		hypothetical protein	S	4.36973	99.4663
Atu5450		DUF982 domain-containing protein	S	7.75094	49.8837
Atu6098		mobile mystery protein A	S	8.28984	42
Atu1573		zinc-finger domain-containing protein	S	9.08363	46.2
Atu2809	cobD	cobalamin biosynthesis protein CobD	H	10.2973	48.5822
Atu6030		hypothetical protein	S	10.9885	79.1857
Atu1310	acd	acyl-CoA dehydrogenase family protein	I	114.044	149010
Atu1006	amn	AMP nucleosidase	F	177.992	3.82148e+06

## Sheet: Dgr3 vs wt
TnSeq hits: Dgr3 mutant vs wild type
Locus	Gene	Function	COG	Read ratio [mut/wt]	Inverse p-value
Atu0149	fabI	enoyl-ACP reductase FabI	I	0.00195443	70160.9
Atu0925		membrane protein	S	0.00223287	176.852
Atu3886	pldB	alpha/beta hydrolase	I	0.00229368	657.158
Atu0931	pbp1b2	penicillin-binding protein	M	0.00312294	2.21483e+11
Atu0926		DUF1214 domain-containing protein	S	0.00320793	279.99
Atu1076	cvpA	CvpA family protein	R	0.00457825	211.457
Atu1056		TIGR02301 family protein	S	0.00647064	1336.31
Atu2722	ompA	OmpA family protein	M	0.00968489	6738.18
Atu2439		DUF1134 domain-containing protein	S	0.0137165	99.7212
Atu0784		sensor domain-containing phosphodiesterase	T	0.0144008	77.7925
Atu1028		NYN domain-containing protein	S	0.017245	85.5189
Atu0479		transporter substrate-binding domain-containing protein	E	0.0188073	706.587
Atu2186		LysR family transcriptional regulator	K	0.0192044	71.0508
Atu0533	maf1	Maf-like protein	D	0.0226607	30465.5
Atu1144	ppk	RNA degradosome polyphosphate kinase	P	0.0444247	1.13423e+06
Atu4206	tetA	tetracycline efflux MFS transporter Tet(30)	G	0.0462354	19422.5
Atu2710		M48 family metalloprotease	R	0.0512801	27684.1
Atu0972	lipA	lipA protein	M	0.0513984	53.625
Atu3780		DUF459 domain-containing protein	S	0.0534368	75346
Atu3210	ftsK2	DNA translocase FtsK	D	0.0538326	19757.7
Atu4169	nspC	carboxynorspermidine decarboxylase	E	0.0582094	226.742
Atu1499	dac	D-alanyl-D-alanine carboxypeptidase	M	0.0802305	763.556
Atu1164		murein L,D-transpeptidase	M	0.092465	4894.56
Atu0806		DUF1499 domain-containing protein	S	0.148554	1095.92
Atu1774	yepA	peptidoglycan-binding protein	M	0.153888	3.19419e+07
Atu3042		DUF917 domain-containing protein	S	0.163646	155.119
Atu2447	purA	adenylosuccinate synthase	F	0.167464	85.1651
Atu0188	yejB	peptidoglycan ABC transporter permease	M	0.170986	97.6901
Atu1099	mltG	endolytic transglycosylase MltG	M	0.175751	749.61
Atu4691		2-hydroxyacid dehydrogenase	C	0.177537	46.2657
Atu3469	pgm	2,3-bisphosphoglycerate-independent phosphoglycerate mutase	G	0.20152	143.542
Atu0190	yejF	peptidoglycan ABC transporter ATP-binding protein	M	0.236186	490.966
Atu0189	yejE	peptidolgycan ABC transporter permease	M	0.240578	127.414
Atu0404	pgi	glucose-6-phosphate isomerase	G	0.251623	311.317
Atu0103	pbp1b1	penicillin-binding protein	M	0.262304	140.858
Atu3001		hypothetical protein	S	4.40947	261.692
Atu4175	prmC	peptide chain release factor N(5)-glutamine methyltransferase	J	6.2288	74.9948
Atu6030		hypothetical protein	S	6.85044	273.146
Atu5493		hypothetical protein	S	9.29725	126
Atu6098		mobile mystery protein A	S	16.5115	126
Atu4351		DUF1851 domain-containing protein	S	62.2059	96.9983
Atu1310	acd	acyl-CoA dehydrogenase family protein	I	130.9	367109
Atu1006	amn	AMP nucleosidase	F	278	659632

## Sheet: D13 (Atu3331) vs wt
TnSeq hits: D13 (Atu3331) mutant vs wild type
Locus	Gene	Function	COG	Read ratio [Dgr1/wt]	Inverse p-value
Atu0188	yejB	peptidoglycan ABC transporter permease YejB	M	0.000747594	7.57235e+06
Atu1144	ppk	RNA degradosome polyphosphate kinase	P	0.00101124	8.07861e+07
Atu2722	ompA	OmpA family protein	M	0.00110869	11484.4
Atu8095		DUF2125 domain-containing protein	S	0.00129897	276.5
Atu1774	yepA	peptidoglycan-binding protein	M	0.00166435	6.79262e+12
Atu8191	zapA	cell division protein ZapA	S	0.00175868	114.545
Atu1099	mltG	endolytic transglycosylase MltG	M	0.00388023	225276
Atu2439		DUF1134 domain-containing protein	S	0.00463474	121.122
Atu0784		sensor domain-containing phosphodiesterase	T	0.00498946	85.5977
Atu0404	pgi	glucose-6-phosphate isomerase	G	0.00507965	901591
Atu0925		membrane protein	S	0.00547399	180.533
Atu2186		LysR family transcriptional regulator	K	0.00661977	101.71
Atu1013		FAD-dependent oxidoreductase	S	0.0112772	90.7532
Atu0189	yejE	peptidoglycan ABC transporter permease	M	0.0122883	159488
Atu2682		Bax inhibitor-1/YccA family protein	R	0.0137262	5.11775e+06
Atu0190	yejF	peptidoglycan ABC transporter ATP-binding protein	M	0.0164983	3.46266e+06
Atu3779	mltB	lytic murein transglycosylase	M	0.017203	338402
Atu0533	maf1	Maf-like protein	D	0.0172893	21439.7
Atu1076	cvpA	CvpA family protein	R	0.0191713	114.988
Atu4464	talB	transaldolase	G	0.0257274	123.346
Atu1056		TIGR02301 family protein	S	0.0311487	400.566
Atu1131	aopB	porin family protein	M	0.032446	806.418
Atu8129		CAP domain-containing protein	S	0.0585615	58.9893
Atu0479		transporter substrate-binding domain-containing protein	E	0.0653625	130.006
Atu2006	dnaJ	J domain-containing protein	O	0.067254	111.337
Atu4299		Rrf2 family transcriptional regulator	K	0.0673789	53.7089
Atu3898	glpR	DeoR/GlpR transcriptional regulator	K	0.0685656	71.237
Atu4335	impI	FHA domain-containing protein	T	0.068757	39.959
Atu3467		YeeE/YedE family protein	R	0.0706487	38.3505
Atu3042		DUF917 domain-containing protein	S	0.0736258	323.398
Atu3331		L,D-transpeptidase	M	0.0962388	65394.4
Atu1104	pdxA	4-hydroxythreonine-4-phosphate dehydrogenase PdxA	H	0.0994144	37.8428
Atu0149	fabI	enoyl-ACP reductase FabI	I	0.110875	48.047
Atu3210	ftsK2	DNA translocase FtsK	D	0.115645	506.641
Atu0023	uvrD	double-strand break repair helicase AddA	L	0.126259	73.5703
Atu3780		DUF459 domain-containing protein	S	0.136832	1290.96
Atu1701	pcm	protein-L-isoaspartate(D-aspartate) O-methyltransferase	O	0.139493	43.3396
Atu2189		hypothetical protein	S	0.141081	35.5111
Atu0928		LysR family transcriptional regulator ArgP	K	0.152056	101.693
Atu0322	fadB	enoyl-CoA hydratase	I	0.160825	50.4514
Atu2710		M48 family metalloprotease	R	0.165725	239.414
Atu0931	pbp1b2	penicillin-binding protein	M	0.17371	779459
Atu3622	cobS	cobaltochelatase subunit CobS	R	0.180208	107.85
Atu1499	dac	D-alanyl-D-alanine carboxypeptidase	M	0.190763	47.3534
Atu3071		hypothetical protein	S	0.19155	58.7951
Atu4309		GlxA family transcriptional regulator	K	0.209284	38.573
Atu3791	ansA	asparaginase	E	0.233044	287.971
Atu6058	ssuB	ABC transporter ATP-binding protein	P	5.2908	40.28
Atu4074	exoC	alpha-D-glucose phosphate-specific phosphoglucomutase	G	5.80347	35.6997
Atu6054		hypothetical protein	S	7.4758	75.4969
Atu5064		MarR family transcriptional regulator	K	8.92963	174.816
Atu1282	nuoM	NADH-quinone oxidoreductase subunit M	C	39	93.4405
Atu1310	acd	acyl-CoA dehydrogenase family protein	I	56.8035	3709.92
Atu1560	crtB	phytoene/squalene synthase family protein	I	63	55.259
Atu4088		GbsR/MarR family transcriptional regulator	K	75.1751	126

## Sheet: D13 (Atu0048) vs wt
TnSeq hits: D13 (Atu0048) mutant vs wild type
Locus	Gene	Function	COG	Read ratio [mut/wt]	Inverse p-value
Atu0048		L,D-transpeptidase	M	0.00470019	1639
Atu0813		hypothetical protein	S	0.0251851	270.111
Atu0039	hisF	imidazole glycerol phosphate synthase subunit HisF	E	0.050421	160.327
Atu0678	hisS-2	ATP phosphoribosyltransferase regulatory subunit	E	0.121103	51.339
Atu1774	yepA	peptidoglycan-binding protein	M	0.129092	3.59146e+07
Atu2722	ompA	OmpA family protein	M	0.147669	131.798
Atu0190	yejF	peptidoglycan ABC transporter ATP-binding protein	M	0.173902	165.679
Atu2682		Bax inhibitor-1/YccA family protein	R	0.181679	6755.53
Atu0189	yejE	peptidoglycan ABC transporter permease	M	0.204908	197.873
Atu0404	pgi	glucose-6-phosphate isomerase	G	0.205633	73.8405
Atu2710		M48 family metalloprotease	R	0.221758	37.1265
Atu5061	glpQ	glycerophosphoryl diester phosphodiesterase	C	4.10328	818.377
Atu0901	ada	bifunctional transcriptional activator/DNA repair protein Ada	F	4.48515	138.332
Atu1704	tatC	twin-arginine translocase subunit TatC	U	5.64495	144.822
Atu4074	exoC	alpha-D-glucose phosphate-specific phosphoglucomutase	G	6.43513	13398.2
Atu5493		hypothetical protein	S	6.52489	63
Atu1573		zinc-finger domain-containing protein	S	7.24778	77
Atu5450		DUF982 domain-containing protein	S	7.46777	1608.75
Atu5443		TetR/AcrR family transcriptional regulator	K	8.55153	107.25
Atu0379		DMT family transporter	S	8.96933	92.4335
Atu0633		tetratricopeptide repeat protein	R	10.4843	87.1663
Atu0965		DUF2163 domain-containing protein	S	13.3717	100.941
Atu1089		DUF2232 domain-containing protein	S	14.0073	260.496
Atu3611	tyrC	prephenate/arogenate dehydrogenase family protein	E	14.5942	117.541
Atu3626	aroK	shikimate kinase	E	16.3052	58.5205
Atu4088		GbsR/MarR family transcriptional regulator	K	16.4139	126
Atu1310	acd	acyl-CoA dehydrogenase family protein	I	18.753	5594.35
Atu4351		DUF1851 domain-containing protein	S	24.325	39.4952
Atu1006	amn	AMP nucleosidase	F	180.23	3.95465e+09
