# Supplementary material for: LD-transpeptidation is crucial for fitness and polar growth in Agrobacterium tumefaciens
Source: PLoS Genet. 2024 Oct 21;20(10):e1011449. doi: 10.1371/journal.pgen.1011449 (PMC11527210; doi:10.1371/journal.pgen.1011449)
Supplement: S4 Table — Changes in the full proteome of mutant strains Δ13 (Atu3331), Δ13 (Atu0845) and Δ13 (Atu0048). (XLSX) [file pgen.1011449.s015.xlsx]

## Sheet: D13(Atu3331) vs wt
Locus	Uniprot ID	Gene name	Log2FC	p value	adj p value	Hit	Protein function (Uniprot)
Atu1164	A9CJF0		-3.53105	2.34839e-08	4.07968e-05	TRUE	L,D-TPase catalytic domain-containing protein
Atu0048	A9CKS1		-3.3576	7.6478e-07	0.000602137	TRUE	L,D-TPase catalytic domain-containing protein
Atu0845	Q7D0J6		-3.20103	3.45443e-08	4.07968e-05	TRUE	L,D-TPase catalytic domain-containing protein
Atu0543	Q7D188	flaB	-1.94862	1.12734e-06	0.000665696	TRUE	Flagellin
Atu0545	Q7D187	flaA	-1.66722	3.18097e-05	0.00536675	TRUE	Flagellin
Atu5118	A9CLN0		-1.174	6.31483e-05	0.00728903	TRUE	8-amino-7-oxononanoate synthase (EC 2.3.1.47)
Atu3332	Q7CS68		-1.1349	8.64129e-06	0.00185552	TRUE	L,D-TPase catalytic domain-containing protein
Atu0288	Q7D1S0		-1.09199	8.76149e-05	0.00862277	TRUE	Imelysin-like domain-containing protein
Atu5110	A9CLN4	traC	-0.996398	6.48051e-05	0.00728903	FALSE	Conjugal transfer protein
Atu4400	A9CGK7		-0.931625	5.08195e-05	0.00666864	FALSE	Ferrienterobactin-like protein
Atu0561	Q44457	fliM	-0.891544	5.02668e-06	0.00169614	FALSE	Flagellar motor switch protein FliM
Atu2133	A9CI96		-0.850135	1.78395e-06	0.000842739	FALSE	L,D-TPase catalytic domain-containing protein
Atu0562	Q57259	fliN	-0.82455	1.3419e-05	0.00264131	FALSE	Flagellar motor switch protein FliN
Atu0520	Q7D1A5	cheY	-0.719456	0.00011402	0.00866388	FALSE	Chemotaxis receiver protein
Atu0716	Q7D0U9	atpF2	-0.703222	0.000135154	0.00890323	FALSE	ATP synthase subunit b 2 (ATP synthase F(0) sector subunit b 2) (ATPase subunit I 2) (F-type ATPase subunit b 2) (F-ATPase subunit b 2)
Atu5170	Q7D3R4	avhB9	-0.694156	0.000243681	0.0128579	FALSE	Type IV secretion protein AvhB9
Atu3708	Q7CT48		-0.693505	6.57495e-06	0.00175015	FALSE	Outer surface protein
Atu1525	A9CIZ3		-0.686479	0.000143037	0.00913116	FALSE	Integral membrane protein
Atu5117	Q7D3V8		-0.675221	0.00010448	0.00866388	FALSE	HEPN domain-containing protein
Atu1600	Q8UF02	acpXL	-0.66177	0.00135101	0.0370873	FALSE	Acyl carrier protein AcpXL
Atu5165	Q7D3R9	avhB4	-0.610466	0.000472451	0.0206653	FALSE	Type IV secretion system protein virB4
Atu2336	A9CHZ5		-0.603891	3.69406e-05	0.00555128	FALSE	L,D-TPase catalytic domain-containing protein
Atu4409	A9CGL5	napB	-0.599947	0.000594964	0.0238187	FALSE	Periplasmic nitrate reductase, electron transfer subunit (Diheme cytochrome c NapB)
Atu5169	Q7D3R5	avhB8	-0.593488	3.76039e-05	0.00555128	FALSE	Type IV secretion system protein virB8
Atu1252	A9CJB8		-0.589899	0.0873832	0.178392	FALSE	DUF1579 domain-containing protein
Atu8116	Q8U5N6		-0.547442	7.81237e-05	0.00802296	FALSE	Uncharacterized protein
Atu1619	Q7CYV5	secG	-0.506237	2.6001e-05	0.00472419	FALSE	Protein-export membrane protein SecG
Atu2802	A9CHC3	cbiC	-0.505794	0.00275381	0.044829	FALSE	Precorrin-8X methylmutase
Atu1238	A9CJC5	gumB	-0.488489	0.00277097	0.044829	FALSE	Polysaccharide export protein
Atu5021	A9CLS8		-0.485026	0.00182174	0.0377452	FALSE	Uncharacterized protein
Atu3777	Q7CTA1		-0.484192	0.00257657	0.0428635	FALSE	Outer membrane beta-barrel protein
Atu5171	Q7D3R3	avhB10	-0.481293	0.00862223	0.0698216	FALSE	Type IV secretion protein AvhB10
Atu1765	Q7CYL0		-0.469722	0.000861484	0.0290689	FALSE	Transcriptional regulator, LysR family
Atu0329	P63187	grpE	-0.468924	0.000125692	0.00890323	FALSE	Protein GrpE (HSP-70 cofactor)
Atu1570	A9CIX1		-0.46584	0.0564868	0.143231	FALSE	DUF3126 domain-containing protein
Atu0728	A9CJZ5		-0.452479	0.00629291	0.0627206	FALSE	Lectin-like protein BA14k
Atu2489	A9CHR6		-0.451012	0.00568615	0.0596919	FALSE	Transglycosylase SLT domain-containing protein
Atu0519	O85128	cheB	-0.448643	0.0006722	0.0252022	FALSE	Protein-glutamate methylesterase/protein-glutamine glutaminase (EC 3.1.1.61) (EC 3.5.1.44)
Atu0534	Q8UHX4	infA	-0.446137	0.0290904	0.109189	FALSE	Translation initiation factor IF-1
Atu6094	A0A2Z2PIM1		-0.44542	0.00172872	0.0377452	FALSE	PIN domain-containing protein
Atu5119	A9CLM9		-0.420129	0.00030297	0.0146044	FALSE	Two component response regulator
Atu0641	A9CK41		-0.417925	0.0554825	0.142048	FALSE	LemA family protein
Atu3911	Q8U919		-0.414398	0.000563983	0.0229677	FALSE	Putative hydro-lyase Atu3911 (EC 4.2.1.-)
Atu2699	Q8UBZ9	rpsP	-0.412195	0.0743116	0.164843	FALSE	Small ribosomal subunit protein bS16 (30S ribosomal protein S16)
Atu1163	A9CJF1	mucS	-0.411137	0.00167456	0.0377452	FALSE	Exopolysaccharide II synthesis transcriptional activator ExpG
Atu4626	Q7CVF6		-0.405264	0.0616657	0.148324	FALSE	ABC transporter, substrate binding protein (Oligopeptide)
Atu1615	A9CIV1		-0.403153	0.00259504	0.0428635	FALSE	L,D-TPase catalytic domain-containing protein
Atu8117	Q8U5N3		-0.394925	0.0067137	0.0636858	FALSE	SnoaL-like domain-containing protein
Atu1624	Q7CYV1		-0.391115	0.001713	0.0377452	FALSE	Transcriptional regulator, TetR family
Atu1262	A9CJB4	hupA	-0.387264	0.00135447	0.0370873	FALSE	Histone-like protein
Atu2561	Q7CWS2	modA	-0.380697	0.000135697	0.00890323	FALSE	ABC transporter, substrate binding protein (Molybdate)
Atu2020	A9CID8		-0.380372	0.00178615	0.0377452	FALSE	Transcriptional regulator, TetR family
Atu2780	Q8UBS0	proB	-0.376833	0.00187254	0.0384603	FALSE	Glutamate 5-kinase (EC 2.7.2.11) (Gamma-glutamyl kinase) (GK)
Atu2721	Q7CWE5	ispA	-0.374042	0.00486629	0.0555274	FALSE	Geranyltranstransferase
Atu4667	Q7CVJ5		-0.369522	0.00314097	0.0465276	FALSE	ABC transporter, nucleotide binding/ATPase protein
Atu6018	P14012	arcA	-0.369506	0.0170518	0.0895732	FALSE	Arginase (EC 3.5.3.1)
Atu4329	A9CGF8	bexD	-0.368437	0.000117377	0.00866388	FALSE	Polysaccharide export protein
Atu4666	A9CGZ1		-0.367466	0.000129649	0.00890323	FALSE	HlyD family secretion protein
Atu1020	A9CJL0	aopA1	-0.367089	0.0102579	0.0734217	FALSE	Porin
Atu4432	A9CGM9		-0.366007	0.0239704	0.100565	FALSE	ABC transporter, membrane spanning protein (Oligopeptide)
Atu2124	A9CI99		-0.361811	0.0452415	0.129851	FALSE	Transcriptional regulator, ArsR family
Atu3144	A9CER0		-0.359769	0.00143978	0.0373711	FALSE	Transcriptional regulator, GntR family
Atu1299	Q8UFU8	rpmG	-0.358414	0.0696962	0.15818	FALSE	Large ribosomal subunit protein bL33 (50S ribosomal protein L33)
Atu3453	Q7CSI0		-0.35833	0.00127562	0.0363014	FALSE	Isomerase/lactonizing enzyme
Atu3076	Q7CRJ1	uraA	-0.358007	0.00147635	0.0374962	FALSE	Uracil transport protein
Atu3726	A9CFK5		-0.356706	0.00169499	0.0377452	FALSE	Flavin dependant oxidoreductase
Atu3887	A9CFS9	hspL	-0.355776	0.0305148	0.1114	FALSE	Small heat shock protein
Atu3843	Q7CTG0		-0.353444	0.00062561	0.0243411	FALSE	Uncharacterized protein
Atu1501	Q7CZ41		-0.353443	0.0116445	0.0769233	FALSE	Uncharacterized protein
Atu4115	A9CG33	dppC	-0.35164	0.00398101	0.0500168	FALSE	ABC transporter, membrane spanning protein (Dipeptide)
Atu1838	Q7CYE9		-0.351277	0.000191283	0.0107574	FALSE	ABC transporter, substrate binding protein (Amino acid)
Atu3934	Q8U8Z6	hutI	-0.348588	0.00883282	0.0703219	FALSE	Imidazolonepropionase (EC 3.5.2.7) (Imidazolone-5-propanoate hydrolase) (Imidazolone-5-propionate hydrolase)
Atu1247	Q8UFZ7	rplM	-0.348045	0.0547125	0.141236	FALSE	Large ribosomal subunit protein uL13 (50S ribosomal protein L13)
Atu3501	Q8UA73	cysA2	-0.347903	0.00686251	0.0643224	FALSE	Sulfate/thiosulfate import ATP-binding protein CysA 2 (EC 7.3.2.3) (Sulfate-transporting ATPase 2)
Atu5450	Q7D320		-0.347694	0.0226245	0.0983429	FALSE	DUF982 domain-containing protein
Atu0871	Q7D0H2	ilvE	-0.343744	0.00749644	0.0663817	FALSE	Probable branched-chain-amino-acid aminotransferase (EC 2.6.1.42)
Atu4599	Q7CVD3		-0.341596	0.013615	0.0814347	FALSE	Transcriptional regulator, IclR family
Atu3794	Q7CTB6		-0.339715	0.00117768	0.0347709	FALSE	Transcriptional regulator, FadR/GntR family
Atu1813			-0.337931	0.0131525	0.0806153	FALSE	#N/A
Atu4495	Q7CV36		-0.336931	0.00326778	0.046562	FALSE	Tellurite resistance TerB family protein
Atu3772	A9CFM5		-0.336662	0.0143471	0.0832033	FALSE	Band 7 domain-containing protein
Atu8179	Q8U537		-0.33631	0.00220076	0.0408809	FALSE	Uncharacterized protein
Atu6115	A9CKV4	apeA	-0.334249	0.00411877	0.0505174	FALSE	Uncharacterized protein
Atu5076	A9CLQ0		-0.334097	0.00196395	0.0392137	FALSE	Hrp-dependent type III effector protein
Atu1729	Q7CYN5		-0.333096	0.00290524	0.0454632	FALSE	Molybdenum cofactor biosynthesis protein
Atu4336	A9CGG2	impH	-0.33095	0.00771929	0.0669395	FALSE	Type VI secretion system baseplate subunit TssG
Atu3832	A9CFR1		-0.329747	0.00334939	0.046562	FALSE	Uncharacterized protein
Atu0088	A9CKQ6		-0.32697	0.00412779	0.0505174	FALSE	YlxR domain-containing protein
Atu0366	Q8UID1	def	-0.324693	0.00947904	0.071848	FALSE	Peptide deformylase (PDF) (EC 3.5.1.88) (Polypeptide deformylase)
Atu1014	A9CJL2		-0.324017	0.00146519	0.0374962	FALSE	Aldolase
Atu4728	A9CH18	exsA	-0.323621	0.0025059	0.0428635	FALSE	ABC transporter, nucleotide binding/ATPase protein
Atu1121	A9CJG7	ligE	-0.322195	0.00705778	0.0650167	FALSE	Lignin degradation protein
Atu0517	A9CK76	cheA	-0.319334	0.0358587	0.1178	FALSE	Chemotaxis protein CheA (EC 2.7.13.3)
Atu5530	A9CL26	amiR	-0.31786	0.00932426	0.0713121	FALSE	Two component response regulator
Atu8135	Q8U5I9		-0.317689	0.00409839	0.0505174	FALSE	DUF1127 domain-containing protein
Atu2826	Q8UBM5	htpX	-0.317183	0.00181472	0.0377452	FALSE	Protease HtpX homolog (EC 3.4.24.-)
Atu4168	Q7CU84		-0.316431	0.00647086	0.0627206	FALSE	DUF883 domain-containing protein
Atu1845	A9CIJ8	purQ	-0.316046	0.0113874	0.0766295	FALSE	Phosphoribosylformylglycinamidine synthase subunit PurQ (FGAM synthase) (EC 6.3.5.3) (Formylglycinamide ribonucleotide amidotransferase subunit I) (FGAR amidotransferase I) (FGAR-AT I) (Glutaminase PurQ) (EC 3.5.1.2) (Phosphoribosylformylglycinamidine synthase subunit I)
Atu2251	A9CI45		-0.315502	0.00514558	0.0567937	FALSE	NTP pyrophosphohydrolase, MutT family
Atu3635	Q7CSZ0		-0.315218	0.0107998	0.0751981	FALSE	Amidohydrolase
Atu1914	A9CIG3		-0.314217	0.00719099	0.0658338	FALSE	Replication-associated recombination protein A
Atu2746	Q7CWC6		-0.313756	0.00300944	0.045566	FALSE	Cytoplasmic protein
Atu0186	A9CKL5	mepA	-0.311106	0.00553768	0.0585785	FALSE	Penicillin-insensitive murein endopeptidase
Atu0159	Q7D228		-0.310194	0.0126477	0.0795034	FALSE	ABC transporter, nucleotide binding/ATPase protein
Atu0031	A9CKS4		-0.309755	0.00351643	0.0466618	FALSE	PTS system, IIA component
Atu2377	Q7CX75		-0.309604	0.0119843	0.0773411	FALSE	Succinoglycan biosynthesis transport protein
Atu1104	Q8UGD4	pdxA	-0.309009	0.009131	0.071037	FALSE	4-hydroxythreonine-4-phosphate dehydrogenase (EC 1.1.1.262) (4-(phosphohydroxy)-L-threonine dehydrogenase)
Atu3288	Q8UAS9	thiM	-0.308645	0.0365701	0.119307	FALSE	Probable hydroxyethylthiazole kinase (EC 2.7.1.50) (4-methyl-5-beta-hydroxyethylthiazole kinase) (TH kinase) (Thz kinase)
Atu3791	A9CFN4	ansA	-0.308059	0.00403257	0.0503965	FALSE	L-asparaginase
Atu3878	Q7CTI6		-0.307822	0.00298855	0.045566	FALSE	Transcriptional regulator
Atu3576	A9CFE7	xylF	-0.30651	0.0176403	0.0903825	FALSE	ABC transporter, substrate binding protein (Xylose)
Atu2483	A9CHS0	mexF	-0.30615	0.00139894	0.0370873	FALSE	Efflux pump membrane transporter
Atu4048	Q7CTY2		-0.305478	0.0146799	0.0841558	FALSE	2-hydroxyacid dehydrogenase
Atu3379	A9CF40	dppB	-0.30469	0.00441229	0.0529027	FALSE	ABC transporter, membrane spanning protein (Peptide)
Atu3480	Q7CSK6	hmgL	-0.302388	0.35858	0.456207	FALSE	Hydroxymethylglutaryl-CoA lyase
Atu0747	Q8UHD5	xseB	-0.300889	0.0505948	0.137047	FALSE	Exodeoxyribonuclease 7 small subunit (EC 3.1.11.6) (Exodeoxyribonuclease VII small subunit) (Exonuclease VII small subunit)
Atu4338	Q7CUN9	impF	-0.300451	0.00176641	0.0377452	FALSE	IraD/Gp25-like domain-containing protein
Atu0698	Q7D0W6		-0.299795	0.0108245	0.0751981	FALSE	DUF2093 domain-containing protein
Atu2250	Q7CXI6	papS	-0.299661	0.00646832	0.0627206	FALSE	Poly(A) polymerase
Atu4496	Q7CV37		-0.299238	0.023344	0.0991886	FALSE	Acetyltransferase
Atu2831	Q8UBM0	mnmG	-0.297631	0.000753599	0.0273846	FALSE	tRNA uridine 5-carboxymethylaminomethyl modification enzyme MnmG (Glucose-inhibited division protein A)
Atu0724	Q7D0U2		-0.294875	0.00460008	0.0543269	FALSE	Threonylcarbamoyl-AMP synthase (TC-AMP synthase) (EC 2.7.7.87) (L-threonylcarbamoyladenylate synthase)
Atu3927	A9CFU5		-0.294376	0.00761934	0.0666551	FALSE	D-serine dehydratase-like domain-containing protein
Atu3815	Q7CTD7		-0.294243	0.000654928	0.0249506	FALSE	Transcriptional regulator, GntR family
Atu1928.1	P68995	rpmD	-0.292708	0.0250756	0.102295	FALSE	Large ribosomal subunit protein uL30 (50S ribosomal protein L30)
Atu4641	A9CGX9	oxyR	-0.292053	0.0159461	0.087389	FALSE	Transcriptional regulator, LysR family
Atu1804	Q7CYH4		-0.292046	0.00215313	0.0408809	FALSE	DUF192 domain-containing protein
Atu4434	A9CGN1		-0.291923	0.0195928	0.0931151	FALSE	ABC transporter, nucleotide binding/ATPase protein (Oligopeptide)
Atu1578	A9CIW7		-0.290828	0.0164195	0.0885408	FALSE	ABC transporter, membrane spanning protein (Amino acid)
Atu2129	A9CI98		-0.289999	0.00123371	0.0359755	FALSE	Pyridoxamine 5-phosphate oxidase
Atu0738	Q7D0T0	mcpG	-0.289571	0.00333904	0.046562	FALSE	Chemotaxis methyl-accepting protein
Atu4607	A9CGW1	nodX	-0.288264	0.00101847	0.032075	FALSE	Sugar acetylase
Atu5007	Q7D446	socR	-0.287446	0.00984949	0.0729295	FALSE	Santhopine-responsive transcriptional repressor
Atu1130	Q7CZX3		-0.285976	0.0117109	0.0769233	FALSE	Dehydrogenase
Atu2630	A9CHK5		-0.283311	0.00994623	0.0733772	FALSE	DUF2867 domain-containing protein
Atu2440	A9CHU7		-0.281728	0.00274042	0.044829	FALSE	Uncharacterized protein
Atu0002	Q8UJC6	maf2	-0.278842	0.0118381	0.0771136	FALSE	Nucleoside triphosphate pyrophosphatase (EC 3.6.1.9) (Nucleotide pyrophosphatase) (Nucleotide PPase)
Atu4420	Q7CUW8		-0.278616	0.0197233	0.0933598	FALSE	Transcriptional regulator, LacI family
Atu1511	A9CIZ6		-0.278473	0.201851	0.304452	FALSE	Type II toxin-antitoxin system ParD family antitoxin
Atu1712	Q8UEP3		-0.278406	0.0181294	0.091499	FALSE	Deoxyguanosinetriphosphate triphosphohydrolase-like protein
Atu0811	Q8UH73	mqo	-0.278331	0.140714	0.240149	FALSE	Probable malate:quinone oxidoreductase (EC 1.1.5.4) (MQO) (Malate dehydrogenase [quinone])
Atu2585	Q7CWQ2		-0.27759	0.0101253	0.0734217	FALSE	Mannosyltransferase
Atu0754	Q7D0R6	aroC	-0.277307	0.0257277	0.102824	FALSE	Chorismate synthase (CS) (EC 4.2.3.5) (5-enolpyruvylshikimate-3-phosphate phospholyase)
Atu2123	Q7CXU3	metF	-0.27722	0.00126146	0.0363014	FALSE	Methylenetetrahydrofolate reductase (EC 1.5.1.54)
Atu8086	Q8U5I7		-0.276701	0.000802956	0.0278909	FALSE	Inositol monophosphatase
Atu3744	A9CFL3		-0.276193	0.00754363	0.0663817	FALSE	ABC transporter, nucleotide binding/ATPase protein
Atu1042	Q7D038		-0.27612	0.0201685	0.0943727	FALSE	MOSC domain-containing protein
Atu5474	Q7D2Z8		-0.273955	0.0156515	0.08659	FALSE	2-hydroxyacid dehydrogenase
Atu1478	Q8UFC0		-0.273202	0.0143933	0.0832033	FALSE	UPF0178 protein Atu1478
Atu3760	A9CFM0		-0.273197	0.0169067	0.0892268	FALSE	Amidohydrolase
Atu0214	A9CKK0		-0.273069	0.00896949	0.0708289	FALSE	Leucine aminopeptidase
Atu0727	A9CJZ6		-0.27251	0.00919301	0.071037	FALSE	Ferredoxin I
Atu2141	Q7CXS6		-0.272296	0.006817	0.0643224	FALSE	HTH cro/C1-type domain-containing protein
Atu2519	Q7CWV4		-0.272191	0.00833623	0.0690883	FALSE	Dipeptidase
Atu0310	Q8UII5	gshB	-0.272039	0.0163928	0.0885408	FALSE	Glutathione synthetase (EC 6.3.2.3) (GSH synthetase) (GSH-S) (GSHase) (Glutathione synthase)
Atu4178	A9CG71		-0.271318	0.000789486	0.0278909	FALSE	Peptidase M23 domain-containing protein
Atu4231	A9CG96	purU	-0.270481	0.00935222	0.0713121	FALSE	Formyltetrahydrofolate deformylase (EC 3.5.1.10) (Formyl-FH(4) hydrolase)
Atu3743	Q8U9I5	rpmE	-0.26991	0.0131084	0.0806153	FALSE	Large ribosomal subunit protein bL31 (50S ribosomal protein L31)
Atu0482	A9CK87		-0.268985	0.000562318	0.0229677	FALSE	Chitooligosaccharide deacetylase (Nodulation protein B)
Atu0356	Q7D1M2	miaB	-0.267903	0.00536934	0.0583666	FALSE	tRNA-2-methylthio-N(6)-dimethylallyladenosine synthase (EC 2.8.4.3) ((Dimethylallyl)adenosine tRNA methylthiotransferase MiaB) (tRNA-i(6)A37 methylthiotransferase)
Atu1701	Q7CYQ2	pcm	-0.26755	0.0179347	0.0911004	FALSE	Protein-L-isoaspartate O-methyltransferase (EC 2.1.1.77) (L-isoaspartyl protein carboxyl methyltransferase) (Protein L-isoaspartyl methyltransferase) (Protein-beta-aspartate methyltransferase)
Atu3774	Q7CT99	kpsF	-0.267119	0.0215755	0.0965175	FALSE	Capsule expression protein
Atu5136	Q7D3U3	blcR	-0.267003	0.00350985	0.0466618	FALSE	Transcriptional repressor of the blcABC operon
Atu1352	A9CJ69	folP	-0.266671	0.00322573	0.046562	FALSE	dihydropteroate synthase (EC 2.5.1.15)
Atu0370	A9CKC4	dapE	-0.265834	0.0102297	0.0734217	FALSE	Succinyl-diaminopimelate desuccinylase (SDAP desuccinylase) (EC 3.5.1.18) (N-succinyl-LL-2,6-diaminoheptanedioate amidohydrolase)
Atu4339	Q7CUP0	impE	-0.265772	0.0301253	0.110325	FALSE	Nitrogen fixation protein
Atu3052	Q7CRG8		-0.265083	0.00841615	0.0692647	FALSE	Transcriptional regulator, MarR family
Atu2597	A9CHL6		-0.264933	0.00899605	0.0708289	FALSE	Short-chain dehydrogenase
Atu5138	Q7D3U1	blcB	-0.263878	0.00221539	0.0408809	FALSE	Gamma hydroxybutyrate dehydrogenase
Atu0109	Q7D265		-0.26348	0.00694553	0.064588	FALSE	Transcriptional regulator, MarR family
Atu4098	Q8U8J3	nadA	-0.263161	0.00374615	0.0486161	FALSE	Quinolinate synthase (EC 2.5.1.72)
Atu1605	P58429	sfsA	-0.26258	0.0493804	0.135143	FALSE	Sugar fermentation stimulation protein homolog
Atu2790	Q8UBR0	leuD	-0.261266	0.0520417	0.138115	FALSE	3-isopropylmalate dehydratase small subunit (EC 4.2.1.33) (Alpha-IPM isomerase) (IPMI) (Isopropylmalate isomerase)
Atu0694	A9CK12		-0.260775	0.00884234	0.0703219	FALSE	Inositol monophosphatase family protein
Atu4387	Q7CUT7	norQ	-0.259695	0.0957695	0.187569	FALSE	Nitric oxide reductase NorQ protein
Atu8160	Q8U5A0		-0.25883	0.0906106	0.182133	FALSE	DUF2059 domain-containing protein
Atu4014	Q7CTV2	exsI	-0.258649	0.0508428	0.137241	FALSE	Transcriptional regulator
Atu3773	A9CFM6		-0.257828	0.0174202	0.0897592	FALSE	NfeD-like C-terminal domain-containing protein
Atu3423	Q7CSF5		-0.256103	0.00365158	0.0481846	FALSE	Rrf2 family transcriptional regulator
Atu1677	Q8UES8	tgt	-0.255166	0.027104	0.105817	FALSE	Queuine tRNA-ribosyltransferase (EC 2.4.2.29) (Guanine insertion enzyme) (tRNA-guanine transglycosylase)
Atu1095	A9CJH7	fabG	-0.254103	0.00602009	0.0614404	FALSE	3-oxoacyl-[acyl-carrier-protein] reductase (EC 1.1.1.100)
Atu1143	A9CJG0		-0.252551	0.00312916	0.0465276	FALSE	Chromosomal replication initiator protein DnaA domain-containing protein
Atu0973	A9CJN0	cycH	-0.252464	0.0133883	0.0812932	FALSE	CycH protein
Atu1848	A9CIJ5		-0.252129	0.0300026	0.110325	FALSE	Transcriptional regulator, GntR family
Atu1720	A9CIQ5		-0.251711	0.00484006	0.0555274	FALSE	DUF2497 domain-containing protein
Atu4375	A9CGI9		-0.251566	0.0425705	0.126135	FALSE	Oxidoreductase /dehydrogenase protein
Atu2794	Q7CW90	cobA	-0.250911	0.0577971	0.144922	FALSE	uroporphyrinogen-III C-methyltransferase (EC 2.1.1.107)
Atu2394	Q7CX59	sinR	-0.250246	0.0231004	0.0991886	FALSE	Regulator of Biofilm formation, Fnr Family
Atu1056	Q7D024		-0.25024	0.0389632	0.121413	FALSE	TIGR02301 family protein
Atu1810	A9CIL3		-0.249849	0.00727993	0.0661354	FALSE	NADH-ubiquinone oxidoreductase
Atu2511	Q7CWW2	dat	-0.247621	0.0217903	0.097293	FALSE	Probable branched-chain-amino-acid aminotransferase
Atu2672	Q7CWI2		-0.24757	0.00217732	0.0408809	FALSE	ABC transporter permease
Atu1879	A9CII3		-0.247284	0.00213696	0.0408809	FALSE	ABC transporter, substrate binding protein (Amino acid)
Atu5016	A9CLT1		-0.246448	0.014319	0.0832033	FALSE	Uncharacterized protein
Atu4334	A9CGG0	impJ	-0.245962	0.0203298	0.0943812	FALSE	Type VI secretion system baseplate subunit TssK
Atu0077	A9CKQ9		-0.24519	0.0181234	0.091499	FALSE	D-isomer specific 2-hydroxyacid dehydrogenases family protein
Atu1695	Q8UER0	moaA	-0.243161	0.0160538	0.0875727	FALSE	GTP 3',8-cyclase (EC 4.1.99.22) (Molybdenum cofactor biosynthesis protein A)
Atu4643	Q7CVH2		-0.243091	0.0250103	0.102295	FALSE	General stress protein
Atu1306	Q8UFU1	plsY	-0.242981	0.0367618	0.119489	FALSE	Glycerol-3-phosphate acyltransferase (Acyl-PO4 G3P acyltransferase) (Acyl-phosphate--glycerol-3-phosphate acyltransferase) (G3P acyltransferase) (GPAT) (EC 2.3.1.275) (Lysophosphatidic acid synthase) (LPA synthase)
Atu1941	Q8UE23	rplV	-0.242	0.0601546	0.146244	FALSE	Large ribosomal subunit protein uL22 (50S ribosomal protein L22)
Atu8187	Q8U4V2		-0.241709	0.021847	0.097293	FALSE	Cellulose biosynthesis protein BcsN
Atu1060	Q7D021		-0.240521	0.00800387	0.0679465	FALSE	diguanylate cyclase (EC 2.7.7.65)
Atu1374	Q8UFM3	rpsB	-0.240123	0.0320696	0.112492	FALSE	Small ribosomal subunit protein uS2 (30S ribosomal protein S2)
Atu3817	A9CFQ1		-0.239611	0.0297611	0.110181	FALSE	Dehydratase
Atu2803	Q7CW81	cobG	-0.238884	0.00174927	0.0377452	FALSE	Cobalamin biosynthesis associated protein
Atu1205	Q7CZR6	ilvA	-0.238285	0.0126328	0.0795034	FALSE	L-threonine dehydratase (EC 4.3.1.19) (Threonine deaminase)
Atu1172	Q8UG69	nusB	-0.238164	0.00546105	0.0583666	FALSE	Transcription antitermination protein NusB (Antitermination factor NusB)
Atu0218	Q7D1X7	ctpG	-0.237409	0.00704875	0.0650167	FALSE	Component of type IV pilus
Atu0842	Q7D0J9		-0.23685	0.00603479	0.0614404	FALSE	Mannosyltransferase
Atu4340	A9CGG4	impD	-0.236394	0.0318943	0.112492	FALSE	Type VI secretion system contractile sheath large subunit
Atu4347	Q7CUP8		-0.235883	0.00440692	0.0529027	FALSE	Type VI secretion system amidase effector protein Tae
Atu2242	Q7CXJ3		-0.235558	0.0127751	0.0796168	FALSE	ABC transporter, nucleotide binding/ATPase protein
Atu1717	Q7CYP2	fadL	-0.23547	0.00160636	0.0377452	FALSE	Long-chain fatty acid transport protein
Atu1839	A9CIK1	rpe	-0.234472	0.0375337	0.120726	FALSE	Ribulose-phosphate 3-epimerase (EC 5.1.3.1)
Atu2752	A9CHE5		-0.234045	0.01833	0.0916402	FALSE	RNA-binding S4 domain-containing protein
Atu1631	Q7CYU6	rrpX	-0.233899	0.00197563	0.0392137	FALSE	Two component response regulator
Atu0499	Q7D1C3		-0.23336	0.0156536	0.08659	FALSE	Peptidoglycan binding-like domain-containing protein
Atu2804	A9CHC2	cobN	-0.23271	0.0207171	0.0948022	FALSE	Cobaltochelatase subunit
Atu8191	Q8U4X1		-0.23229	0.0441311	0.12843	FALSE	Cell division protein ZapA (Z ring-associated protein ZapA)
Atu2510	A9CHQ6		-0.231629	0.00860788	0.0698216	FALSE	Aminopeptidase
Atu1688	Q7CYR2	trpC	-0.231434	0.00338965	0.0466389	FALSE	Indole-3-glycerol phosphate synthase (IGPS) (EC 4.1.1.48)
Atu2665	A9CHI7		-0.230835	0.0167432	0.0888705	FALSE	Transcriptional regulator, MarR family
Atu3205	Q7CRW1		-0.229992	0.0558931	0.142437	FALSE	(S)-ureidoglycine aminohydrolase
Atu4253	Q7CUF9		-0.22963	0.094153	0.185479	FALSE	FAD-dependent oxidoreductase
Atu0790	A9CJW3		-0.228955	0.0811416	0.172044	FALSE	HAD family hydrolase
Atu0904	A9CJR6		-0.228519	0.163715	0.26518	FALSE	Universal stress protein
Atu2673	Q7CWI1	rlmN	-0.22717	0.0137908	0.0814347	FALSE	Dual-specificity RNA methyltransferase RlmN (EC 2.1.1.192) (23S rRNA (adenine(2503)-C(2))-methyltransferase) (23S rRNA m2A2503 methyltransferase) (Ribosomal RNA large subunit methyltransferase N) (tRNA (adenine(37)-C(2))-methyltransferase) (tRNA m2A37 methyltransferase)
Atu1681	Q8UES4	coaD	-0.226634	0.0378039	0.120726	FALSE	Phosphopantetheine adenylyltransferase (EC 2.7.7.3) (Dephospho-CoA pyrophosphorylase) (Pantetheine-phosphate adenylyltransferase) (PPAT)
Atu5443	Q7D327		-0.225793	0.0280977	0.107919	FALSE	Transcriptional regulator, TetR family
Atu0847	A9CJU1	ohr	-0.225593	0.116126	0.211644	FALSE	Organic hydroperoxide resistance protein
Atu1302	A9CJ95		-0.22533	0.00298317	0.045566	FALSE	Zinc-finger protein
Atu3074	A9CEM5		-0.224743	0.00641133	0.0627206	FALSE	Short chain dehydrogenase
Atu4097	Q8U8J4	nadB	-0.223434	0.00982326	0.0729295	FALSE	L-aspartate oxidase (LASPO) (EC 1.4.3.16) (Quinolinate synthase B)
Atu2403	Q7CX51		-0.223099	0.028644	0.108425	FALSE	Lysozyme inhibitor LprI N-terminal domain-containing protein
Atu3764	A9CFM2		-0.222957	0.00246038	0.0428635	FALSE	Sigma 54 dependent transcriptional activator
Atu2799	Q7CW85	cobK	-0.222573	0.0200268	0.0940424	FALSE	Precorrin-6x reductase
Atu4718	Q7CVP0		-0.221492	0.0188574	0.0922947	FALSE	Transcriptional regulator, GntR family
Atu4349	Q7CUQ0		-0.221442	0.0194103	0.0928082	FALSE	DUF4123 domain-containing protein
Atu4160	A9CG61		-0.220744	0.0126065	0.0795034	FALSE	RNA polymerase sigma factor
Atu1426	Q8UFH1	eno	-0.22063	0.0698383	0.15818	FALSE	Enolase (EC 4.2.1.11) (2-phospho-D-glycerate hydro-lyase) (2-phosphoglycerate dehydratase)
Atu2576	A9CHM6		-0.219248	0.0116505	0.0769233	FALSE	Serine aminopeptidase S33 domain-containing protein
Atu0895	A9CJS1		-0.219136	0.170592	0.272044	FALSE	ABC transporter, substrate binding protein
Atu1932	Q8UE32	rpsH	-0.218816	0.0519791	0.138115	FALSE	Small ribosomal subunit protein uS8 (30S ribosomal protein S8)
Atu1115	Q7CZY5		-0.218342	0.0211329	0.0955622	FALSE	histidine kinase (EC 2.7.13.3)
Atu2392	Q7CX61		-0.218298	0.00227935	0.0417351	FALSE	HlyD family secretion protein
Atu4608	A9CGW2		-0.217829	0.0141298	0.0825608	FALSE	Glycosyltransferase 2-like domain-containing protein
Atu1250	A9CJC0		-0.21729	0.060722	0.146888	FALSE	CoA-binding domain-containing protein
Atu0257	Q7D1U5		-0.216491	0.00767325	0.066879	FALSE	Serine/threonine protein phosphatase
Atu0976	Q7D083	cycL	-0.215646	0.0225582	0.0983429	FALSE	Cytochrome c-type biogenesis protein
Atu4047	Q7CTY1		-0.215556	0.0382648	0.120726	FALSE	histidine kinase (EC 2.7.13.3)
Atu5123	A9CLM7	atrC	-0.214618	0.00259274	0.0428635	FALSE	Acetolactate synthase
Atu1533	Q7CZ14		-0.214324	0.029711	0.110181	FALSE	Glyoxalase/bleomycin resistance protein/dioxygenase superfamily protein
Atu4162	Q7CU78		-0.2142	0.00417661	0.0508513	FALSE	Two component response regulator
Atu0065	A9CKR5	frcA	-0.214153	0.00282399	0.0450694	FALSE	ABC transporter, nucleotide binding/ATPase protein (Sugar)
Atu0525	Q7D1A0	agrR	-0.213593	0.0110514	0.0761031	FALSE	Transcriptional regulator, LuxR family
Atu1445	A9CJ24	ntrB	-0.213359	0.0319496	0.112492	FALSE	Sensory histidine kinase/phosphatase NtrB (EC 2.7.13.3) (Nitrogen regulation protein NR(II)) (Nitrogen regulator II)
Atu0357	Q7D1M1	phoH	-0.212896	0.022276	0.0983429	FALSE	PhoH-like protein
Atu4447	Q7CUZ5		-0.212594	0.102307	0.194721	FALSE	ABC transporter, substrate binding protein (Sorbitol)
Atu0297	A9CKF1		-0.212197	0.0254376	0.10255	FALSE	DUF1330 domain-containing protein
Atu2130	Q7CXT7		-0.21193	0.0108815	0.0753729	FALSE	RidA family protein
Atu0406	Q7D1I7	fbpA1	-0.211471	0.00214781	0.0408809	FALSE	ABC transporter, nucleotide binding/ATPase protein
Atu2548	Q8UCE7	purC2	-0.211442	0.0407405	0.123529	FALSE	Putative phosphoribosylaminoimidazole-succinocarboxamide synthase 2 (EC 6.3.2.6) (SAICAR synthetase 2)
Atu1926	Q8UE38	adk	-0.21136	0.0166016	0.0885408	FALSE	Adenylate kinase (AK) (EC 2.7.4.3) (ATP-AMP transphosphorylase) (ATP:AMP phosphotransferase) (Adenylate monophosphate kinase)
Atu1939	Q8UE25	rplP	-0.21114	0.0814363	0.172458	FALSE	Large ribosomal subunit protein uL16 (50S ribosomal protein L16)
Atu0730	Q7D0T7		-0.211006	0.0318525	0.112492	FALSE	Lectin-like protein BA14k
Atu0685	A9CK17	ribF	-0.210047	0.0624412	0.148825	FALSE	Riboflavin biosynthesis protein [Includes: Riboflavin kinase (EC 2.7.1.26) (Flavokinase); FMN adenylyltransferase (EC 2.7.7.2) (FAD pyrophosphorylase) (FAD synthase)]
Atu6147	A0A2Z2PKL4		-0.209898	0.00542534	0.0583666	FALSE	DUF4432 domain-containing protein
Atu2686	Q8UC12	ccmA	-0.209719	0.102105	0.194702	FALSE	Cytochrome c biogenesis ATP-binding export protein CcmA (EC 7.6.2.5) (Heme exporter protein A)
Atu1534	A9CIY8	fixP	-0.209431	0.0209342	0.0952728	FALSE	Cbb3-type cytochrome c oxidase subunit
Atu3407	A9CF58		-0.209348	0.0588638	0.145157	FALSE	Aminotransferase, class III
Atu6083	A0A2Z2PI35		-0.208782	0.0514488	0.13778	FALSE	Peptidase S8/S53 domain-containing protein
Atu4538	Q7CV75	pcaB	-0.207949	0.00920294	0.071037	FALSE	3-carboxy-cis,cis-muconate cycloisomerase (EC 5.5.1.2)
Atu1614	Q8UEY9	gph	-0.207733	0.0496877	0.135294	FALSE	Phosphoglycolate phosphatase (PGP) (PGPase) (EC 3.1.3.18)
Atu5454	Q7D316	attH	-0.206807	0.0319253	0.112492	FALSE	AttH domain-containing protein
Atu1244	Q8UG00	argC	-0.206767	0.013232	0.0807148	FALSE	N-acetyl-gamma-glutamyl-phosphate reductase (AGPR) (EC 1.2.1.38) (N-acetyl-glutamate semialdehyde dehydrogenase) (NAGSA dehydrogenase)
Atu2052	A9CIC7		-0.20667	0.0466766	0.132512	FALSE	AsmA family protein
Atu1613	Q8UEZ0	rpiA	-0.206612	0.0448154	0.129564	FALSE	Ribose-5-phosphate isomerase A (EC 5.3.1.6) (Phosphoriboisomerase A) (PRI)
Atu5124	Q7D3V3	atrB	-0.20605	0.0152789	0.0854389	FALSE	Glutamate-1-semialdehyde aminotransferase
Atu0703	A9CK08	kdgA	-0.20583	0.009755	0.0729155	FALSE	Keto-hydroxyglutarate-aldolase/keto-deoxy-phosphogluconate aldolase
Atu1457	Q7CZ75		-0.203106	0.00290641	0.0454632	FALSE	Oxidoreductase
Atu3926	Q7CTM9		-0.202931	0.00239159	0.0424731	FALSE	Translation initiation inhibitor
Atu2755	A9CHE3		-0.202631	0.0509568	0.137241	FALSE	2-octaprenyl-6-methoxyphenol
Atu0396	Q7D1J4		-0.202154	0.0765026	0.166697	FALSE	Coenzyme A transferase
Atu2513	A9CHQ4		-0.20212	0.00324664	0.046562	FALSE	Penicillin binding protein
Atu0715	A9CK02	atpC	-0.202075	0.00339623	0.0466389	FALSE	ATP synthase subunit c (ATP synthase F(0) sector subunit c) (F-type ATPase subunit c) (F-ATPase subunit c) (Lipid-binding protein)
Atu4365	Q7CUR6		-0.201281	0.0150889	0.0854389	FALSE	Uncharacterized protein
Atu2315	A9CI10	gda	-0.200794	0.0699821	0.15818	FALSE	Guanine deaminase (Guanase) (EC 3.5.4.3) (Guanine aminohydrolase)
Atu1301	A9CJ96		-0.200342	0.0118529	0.0771136	FALSE	Nudix hydrolase domain-containing protein
Atu4586	A9CGU9		-0.200217	0.0426147	0.126135	FALSE	Choloylglycine hydrolase family protein
Atu3604	A9CFF7	hpt	-0.200184	0.0452445	0.129851	FALSE	Hypoxanthine phosphoribosyltransferase (EC 2.4.2.8)
Atu1035	Q8UGK2	rnc	-0.200095	0.077984	0.168483	FALSE	Ribonuclease 3 (EC 3.1.26.3) (Ribonuclease III) (RNase III)
Atu2565	Q7CWR8		-0.198411	0.0189904	0.0922947	FALSE	Peptidase T4
Atu0024	A9CKS9		-0.198179	0.0151061	0.0854389	FALSE	PD-(D/E)XK endonuclease-like domain-containing protein
Atu8148	Q8U5D8	ribD	-0.196654	0.0513131	0.13778	FALSE	Riboflavin biosynthesis protein RibD (EC 1.1.1.193) (EC 3.5.4.26)
Atu4743	A9CH24		-0.196343	0.0233484	0.0991886	FALSE	Transcriptional regulator, LacI family
Atu1481	Q8U5B0		-0.195932	0.0106453	0.0746119	FALSE	Uncharacterized protein
Atu5518	A9CL31		-0.195321	0.0422981	0.125988	FALSE	FAD-dependent urate hydroxylase HpyO/Asp monooxygenase CreE-like FAD/NAD(P)-binding domain-containing protein
Atu1528	A9CIZ1	fixI	-0.195281	0.00316474	0.0465276	FALSE	Nitrogen fixation protein FixI
Atu5206	Q7D3N1		-0.19492	0.041622	0.125397	FALSE	Transcriptional regulator, LysR family
Atu2786	Q8UBR4		-0.194719	0.0152691	0.0854389	FALSE	Zn-dependent protease
Atu3871	A9CFS2	lldA	-0.194545	0.00469962	0.0552123	FALSE	L-lactate dehydrogenase
Atu0697	Q8UHI5	lpxK	-0.194282	0.0184135	0.0916402	FALSE	Tetraacyldisaccharide 4'-kinase (EC 2.7.1.130) (Lipid A 4'-kinase)
Atu0874	A9CJT1		-0.194184	0.0291694	0.109189	FALSE	Acetyltransferase
Atu2033	Q7CY11		-0.194178	0.0321949	0.112492	FALSE	Activator of Hsp90 ATPase homologue 1-like C-terminal domain-containing protein
Atu3162	Q7CRR9		-0.194146	0.0224648	0.0983429	FALSE	Transcriptional regulator, LacI family
Atu2155	Q7CXR2	metH	-0.193941	0.0127232	0.0795034	FALSE	Methionine synthase (EC 2.1.1.13) (5-methyltetrahydrofolate--homocysteine methyltransferase)
Atu6047	A9CL01		-0.193876	0.00800126	0.0679465	FALSE	Uncharacterized protein
Atu6048	A0A2Z2PJQ2		-0.193281	0.00279799	0.0449582	FALSE	Helicase
Atu5464	Q7D306		-0.193257	0.0323182	0.112677	FALSE	Transcriptional regulator, IclR family/regucalcin
Atu3933	Q8U8Z7	hutH	-0.192908	0.00300706	0.045566	FALSE	Histidine ammonia-lyase (Histidase) (EC 4.3.1.3)
Atu2057	Q7CXZ3	pcrA	-0.192721	0.0414528	0.125189	FALSE	DNA 3'-5' helicase (EC 5.6.2.4) (DNA 3'-5' helicase II)
Atu0599	Q7D149	pgl	-0.19247	0.0138649	0.0816678	FALSE	6-phosphogluconolactonase (6PGL) (EC 3.1.1.31)
Atu0529	Q7D196	aspB	-0.191565	0.0049402	0.0559041	FALSE	Aminotransferase (EC 2.6.1.-)
Atu3216	A9CEV4		-0.191483	0.0756073	0.165971	FALSE	ABC transporter, nucleotide binding/ATPase protein (Oligopeptide)
Atu3398	A9CF54	argE	-0.191352	0.074667	0.164843	FALSE	succinyl-diaminopimelate desuccinylase (EC 3.5.1.18)
Atu1799	A9CIL9		-0.190697	0.0486801	0.134035	FALSE	Glycosyl transferase family 25
Atu4576	Q7CVB0		-0.190524	0.0306886	0.111682	FALSE	Transcriptional regulator, ROK family
Atu6082	A9CKX5		-0.190436	0.013727	0.0814347	FALSE	AAA-family ATPase
Atu0071	Q7D292	nrdF	-0.190197	0.00512986	0.0567937	FALSE	Ribonucleoside-diphosphate reductase subunit beta (EC 1.17.4.1)
Atu1353	Q7CZF7	folB	-0.190191	0.0285416	0.108213	FALSE	7,8-dihydroneopterin aldolase (EC 4.1.2.25)
Atu3697	Q7CT40	lonD	-0.190175	0.058874	0.145157	FALSE	ATP-dependent protease LA 2
Atu4157	A9CG59	putA	-0.189841	0.0116417	0.0769233	FALSE	Bifunctional protein PutA [Includes: Proline dehydrogenase (EC 1.5.5.2) (Proline oxidase); Delta-1-pyrroline-5-carboxylate dehydrogenase (P5C dehydrogenase) (EC 1.2.1.88) (L-glutamate gamma-semialdehyde dehydrogenase)]
Atu4727	A9CH17		-0.189814	0.0165976	0.0885408	FALSE	ABC transporter substrate-binding protein
Atu2783	A9CHD1		-0.189781	0.0166441	0.0885438	FALSE	Acetyltransferase
Atu4656	Q7CVI4		-0.189723	0.089126	0.180236	FALSE	LmbE family protein
Atu0039	P58799	hisF	-0.188802	0.0519549	0.138115	FALSE	Imidazole glycerol phosphate synthase subunit HisF (EC 4.3.2.10) (IGP synthase cyclase subunit) (IGP synthase subunit HisF) (ImGP synthase subunit HisF) (IGPS subunit HisF)
Atu4591	A9CGV2		-0.188242	0.0196744	0.0933154	FALSE	Transcriptional regulator, LysR family
Atu0675	A9CK21		-0.188024	0.0433504	0.127355	FALSE	Uncharacterized protein
Atu1588	Q7CYX5	hom	-0.187769	0.0281102	0.107919	FALSE	homoserine dehydrogenase (EC 1.1.1.3)
Atu2622	Q8UC76	atpD	-0.187516	0.0273724	0.106163	FALSE	ATP synthase subunit beta (EC 7.1.2.2) (ATP synthase F1 sector subunit beta) (F-ATPase subunit beta)
Atu5019	A9CLT0		-0.187464	0.00960352	0.0721577	FALSE	Uncharacterized protein
Atu4345	A9CGG8		-0.186307	0.0122121	0.0781057	FALSE	Hcp1 family type VI secretion system effector
Atu1556	Q8UF44	lipB	-0.185737	0.0329409	0.113193	FALSE	Octanoyltransferase (EC 2.3.1.181) (Lipoate-protein ligase B) (Lipoyl/octanoyl transferase) (Octanoyl-[acyl-carrier-protein]-protein N-octanoyltransferase)
Atu5125	Q7D3V2	atrA	-0.184874	0.0896808	0.180893	FALSE	Transcriptional regulator, GntR family
Atu2287	A9CI28		-0.184086	0.00707421	0.0650167	FALSE	Outer membrane heme receptor
Atu0635	A9CK43		-0.183485	0.14628	0.246795	FALSE	DUF2007 domain-containing protein
Atu0050	A9CKS0	actR	-0.183212	0.101102	0.193677	FALSE	Two component response regulator
Atu2333	A9CHZ8		-0.182939	0.0446557	0.129419	FALSE	ATP-dependent RNA helicase
Atu2670	A9CHI3		-0.181662	0.0310974	0.111799	FALSE	ABC transporter, nucleotide binding/ATPase protein
Atu0800	A9CJV6		-0.181408	0.0283643	0.107919	FALSE	Thioredoxin domain-containing protein
Atu5507	Q7D2W8	ggt	-0.181337	0.028171	0.107919	FALSE	Glutathione hydrolase proenzyme (EC 2.3.2.2) (EC 3.4.19.13) [Cleaved into: Glutathione hydrolase large chain; Glutathione hydrolase small chain]
Atu0781	Q8UHA2		-0.181168	0.0435783	0.127847	FALSE	UPF0301 protein Atu0781
Atu2165	A9CI81		-0.180312	0.0484617	0.133879	FALSE	histidine kinase (EC 2.7.13.3)
Atu1988	Q7CY47		-0.180184	0.0144073	0.0832033	FALSE	histidine kinase (EC 2.7.13.3)
Atu2740	A9CHF3		-0.180176	0.0543393	0.140918	FALSE	Transcriptional regulator, GntR family
Atu4224	A9CG90	soxB	-0.18011	0.0537818	0.140867	FALSE	Sarcosine oxidase subunit beta (EC 1.5.3.24) (Sarcosine oxidase (5,10-methylenetetrahydrofolate-forming) subunit beta) (Tetrameric sarcosine oxidase subunit beta)
Atu1625	Q7CYV0		-0.18001	0.0610508	0.147382	FALSE	Methyltransferase
Atu1814|ephA			-0.179994	0.331501	0.431171	FALSE	#N/A
Atu2816	A9CHB6		-0.178972	0.040294	0.122896	FALSE	Oxidoreductase
Atu0940	Q7D0B1	pemK	-0.178259	0.0758112	0.16616	FALSE	PemK protein
Atu2648	A9CHJ4		-0.177641	0.0308274	0.111682	FALSE	EVE domain-containing protein
Atu2813	A9CHB8	uxaB	-0.177538	0.0171031	0.0895732	FALSE	Altronate oxidoreductase
Atu2443	Q7CX17	rluD	-0.177043	0.0378661	0.120726	FALSE	Pseudouridine synthase (EC 5.4.99.-)
Atu5013	A9CLT3		-0.176624	0.0623511	0.148825	FALSE	Plasmid stabilization protein
Atu1021	A9CJK9	aopA2	-0.176381	0.00646407	0.0627206	FALSE	Porin
Atu3809	Q7CTD1		-0.176219	0.0102268	0.0734217	FALSE	Oxidoreductase
Atu4619	Q7CVE9	uvrD	-0.176042	0.0159341	0.087389	FALSE	DNA 3'-5' helicase (EC 5.6.2.4)
Atu0363	Q8UID4	trmB	-0.175939	0.0436261	0.127847	FALSE	tRNA (guanine-N(7)-)-methyltransferase (EC 2.1.1.33) (tRNA (guanine(46)-N(7))-methyltransferase) (tRNA(m7G46)-methyltransferase)
Atu0788	A9CJW4		-0.175186	0.086564	0.177288	FALSE	PilZ domain-containing protein
Atu2756	Q7CWB7	tesB	-0.175018	0.0482791	0.133662	FALSE	Acyl-CoA thioesterase II
Atu2651	Q8UC47	tsaD	-0.174885	0.0334628	0.113911	FALSE	tRNA N6-adenosine threonylcarbamoyltransferase (EC 2.3.1.234) (N6-L-threonylcarbamoyladenine synthase) (t(6)A synthase) (t(6)A37 threonylcarbamoyladenosine biosynthesis protein TsaD) (tRNA threonylcarbamoyladenosine biosynthesis protein TsaD)
Atu1370	A9CJ64		-0.174367	0.0275153	0.106503	FALSE	GNAT family N-acetyltransferase
Atu4457	Q7CV04	nth	-0.174341	0.0254599	0.10255	FALSE	Endonuclease III (EC 4.2.99.18) (DNA-(apurinic or apyrimidinic site) lyase)
Atu3481	Q7CSK7		-0.174311	0.00984671	0.0729295	FALSE	Enoyl-CoA hydratase/isomerase family protein
Atu3768	A9CFM4		-0.174098	0.0874895	0.178454	FALSE	Homospermidine synthase
Atu0293	A9CKF2		-0.173974	0.089859	0.181098	FALSE	Glutathione S-transferase
Atu0125	Q7D255	msrA	-0.17317	0.00592062	0.0608022	FALSE	Peptide methionine sulfoxide reductase MsrA (Protein-methionine-S-oxide reductase) (EC 1.8.4.11) (Peptide-methionine (S)-S-oxide reductase) (Peptide Met(O) reductase)
Atu1088	Q8UGF0	rplI	-0.173166	0.0113408	0.0765341	FALSE	Large ribosomal subunit protein bL9 (50S ribosomal protein L9) (Cultivar-specific nodulation protein 1)
Atu1691	Q7CYR0		-0.172964	0.00780477	0.0672805	FALSE	diguanylate cyclase (EC 2.7.7.65)
Atu0434	A9CKA1	dcd	-0.172915	0.0791503	0.169188	FALSE	2'-deoxycytidine 5'-triphosphate deaminase
Atu1860	Q8UEA0	rpsD	-0.172599	0.0641831	0.149951	FALSE	Small ribosomal subunit protein uS4 (30S ribosomal protein S4)
Atu1496	Q8UFA2	metG	-0.172588	0.040343	0.122896	FALSE	Methionine--tRNA ligase (EC 6.1.1.10) (Methionyl-tRNA synthetase) (MetRS)
Atu4063	Q7CTZ7		-0.172538	0.105766	0.199267	FALSE	O-linked GlcNAc transferase
Atu1358	A9CJ67		-0.172525	0.0816943	0.172596	FALSE	Phosphohistidine phosphatase
Atu5418	A9CL83		-0.171472	0.0227396	0.0983716	FALSE	2-dehydropantoate 2-reductase
Atu2598	Q7CWN9		-0.171159	0.0116766	0.0769233	FALSE	Transcriptional regulator, RpiR family
Atu1669	Q8UET6	trmFO	-0.170701	0.0985794	0.190263	FALSE	Methylenetetrahydrofolate--tRNA-(uracil-5-)-methyltransferase TrmFO (EC 2.1.1.74) (Folate-dependent tRNA (uracil-5-)-methyltransferase) (Folate-dependent tRNA(M-5-U54)-methyltransferase)
Atu1106	A9CJH2	ostA	-0.170554	0.0314515	0.112429	FALSE	LPS-assembly protein LptD
Atu5509	Q7D2W6		-0.169453	0.060687	0.146888	FALSE	histidine kinase (EC 2.7.13.3)
Atu4505	Q7CV46	pckR	-0.16934	0.0858222	0.176271	FALSE	Transcriptional regulator, LacI family
Atu3170|Atu4450			-0.16927	0.00798097	0.0679465	FALSE	#N/A
Atu2066	Q7CXY5	pncA	-0.169199	0.108823	0.202759	FALSE	nicotinamidase (EC 3.5.1.19) (Nicotinamide deamidase)
Atu4616	A9CGW6	rfbD	-0.168807	0.0171962	0.089663	FALSE	dTDP-4-dehydrorhamnose reductase (EC 1.1.1.133)
Atu3511	A9CFB6	grx	-0.168678	0.03844	0.120726	FALSE	Glutaredoxin
Atu5184	A9CLL5		-0.16849	0.0231431	0.0991886	FALSE	Transcriptional regulator, LysR family
Atu0324	Q8UIH1	dnaA	-0.168107	0.0418128	0.125436	FALSE	Chromosomal replication initiator protein DnaA
Atu4872	A9CH96		-0.16773	0.0236437	0.0999042	FALSE	Transcriptional regulator, LysR family
Atu0360	Q8UID7	lnt	-0.167715	0.0649837	0.150584	FALSE	Apolipoprotein N-acyltransferase (ALP N-acyltransferase) (EC 2.3.1.269)
Atu1489	Q7CZ51	arsH	-0.167339	0.0734188	0.164064	FALSE	Arsenical resistance protein
Atu2084	Q7CXX0	bamD	-0.16669	0.0118837	0.0771136	FALSE	Outer membrane protein assembly factor BamD
Atu4429	A9CGM6		-0.166444	0.0103843	0.0736472	FALSE	Phosphoribosyltransferase
Atu4118	A9CG36		-0.166147	0.0529186	0.139672	FALSE	Transcriptional regulator, GntR family
Atu1678	Q8UES7	queA	-0.165835	0.0137848	0.0814347	FALSE	S-adenosylmethionine:tRNA ribosyltransferase-isomerase (EC 2.4.99.17) (Queuosine biosynthesis protein QueA)
Atu0314	Q8UII1	dut	-0.165379	0.106586	0.200028	FALSE	Deoxyuridine 5'-triphosphate nucleotidohydrolase (dUTPase) (EC 3.6.1.23) (dUTP pyrophosphatase)
Atu1825	A9CIK8	nifS	-0.165344	0.179928	0.283137	FALSE	Cysteine desulfurase
Atu1382	Q8UFL5	lpxD	-0.165306	0.0403022	0.122896	FALSE	UDP-3-O-acylglucosamine N-acyltransferase (EC 2.3.1.191)
Atu3466	Q8UAA8	bigR	-0.164651	0.0692968	0.157991	FALSE	Biofilm growth-associated repressor
Atu2324	Q8UD04	allA	-0.164201	0.0769638	0.167322	FALSE	Ureidoglycolate lyase (EC 4.3.2.3) (Ureidoglycolatase)
Atu0723	A9CJZ9		-0.163949	0.0218724	0.097293	FALSE	FAD dependent oxidoreductase
Atu2239	Q7CXJ6	fbcF	-0.163837	0.152262	0.254164	FALSE	Ubiquinol-cytochrome c reductase iron-sulfur subunit (EC 7.1.1.8)
Atu4435	A9CGN2		-0.163831	0.0731522	0.163623	FALSE	ABC transporter, nucleotide binding/ATPase protein (Oligopeptide)
Atu0791	A9CJW2		-0.1638	0.0202423	0.0943812	FALSE	Transcriptional regulator, GntR family
Atu1629	Q8UEX4		-0.16339	0.0426951	0.126215	FALSE	Transcriptional regulator, ArsR family
Atu0429	Q8UI70	argF	-0.163191	0.0698422	0.15818	FALSE	Ornithine carbamoyltransferase (OTCase) (EC 2.1.3.3)
Atu0087	Q8UJ51	infB	-0.162877	0.00634579	0.0627206	FALSE	Translation initiation factor IF-2
Atu3504	Q7CSM6		-0.162002	0.0173045	0.0897592	FALSE	ABC transporter, substrate binding protein (Sulfate)
Atu0736	A9CJZ1		-0.161756	0.0827366	0.17371	FALSE	Hemolysin
Atu1952	Q8UE12		-0.161731	0.0482026	0.133637	FALSE	Transcriptional regulator
Atu3568	Q7CST1		-0.161339	0.0763549	0.166556	FALSE	Bacterial transcriptional activator domain-containing protein
Atu1725	A9CIQ3		-0.161131	0.0205446	0.0944093	FALSE	Transmembrane protein
Atu4096	Q7CU22	nadC	-0.160766	0.0799832	0.170506	FALSE	nicotinate-nucleotide diphosphorylase (carboxylating) (EC 2.4.2.19) (Quinolinate phosphoribosyltransferase [decarboxylating])
Atu0375	A9CKC3	hspC	-0.160627	0.0103976	0.0736472	FALSE	Small heat shock protein
Atu0136	Q8UJ05		-0.160587	0.10933	0.203336	FALSE	Adenine deaminase (ADE) (EC 3.5.4.2) (Adenine aminohydrolase) (AAH)
Atu1950	Q8UE14	rpsG	-0.160146	0.0647207	0.150463	FALSE	Small ribosomal subunit protein uS7 (30S ribosomal protein S7)
Atu4264	A9CGC0		-0.159908	0.0450773	0.129845	FALSE	Transcriptional regulator, LysR family
Atu3070	Q7CRI5	amaB	-0.159568	0.0503594	0.136723	FALSE	N-carbamoyl-beta-alanine amidohydrolase
Atu1129	Q8UGA9	uvrC	-0.159518	0.0152887	0.0854389	FALSE	UvrABC system protein C (Protein UvrC) (Excinuclease ABC subunit C)
Atu4874	A9CH98		-0.159409	0.0282631	0.107919	FALSE	DUF1330 domain-containing protein
Atu5433	Q7D336		-0.159049	0.044083	0.12843	FALSE	Transcriptional regulator, LacI family
Atu2739	A9CHF4		-0.15872	0.0113056	0.0765154	FALSE	Oxidoreductase
Atu2370	A9CHX7		-0.157677	0.0867176	0.177339	FALSE	Glycosyltransferase family 2 protein
Atu2502	Q7CWX1	hemO	-0.157639	0.0131359	0.0806153	FALSE	Heme oxygenase
Atu1792	A9CIM4		-0.157592	0.00896662	0.0708289	FALSE	ABC transporter, nucleotide binding/ATPase protein (Sugar)
Atu1254	Q8UFZ0		-0.157414	0.0890897	0.180236	FALSE	Transcriptional regulator, ArsR family
Atu1490	Q7CZ50	arsC	-0.157102	0.0517391	0.138115	FALSE	Arsenate reductase (EC 1.20.4.1)
Atu3369	A9CF34		-0.157037	0.0254855	0.10255	FALSE	Uncharacterized protein
Atu3742	Q7CT72		-0.156705	0.0204381	0.0944093	FALSE	Regulator of CtrA degradation
Atu1862	A9CII9		-0.156355	0.0263128	0.104504	FALSE	AAA+ ATPase domain-containing protein
Atu1076	Q8U5E3	cvpA	-0.15632	0.00913283	0.071037	FALSE	Colicin V production protein
Atu5475	A9CL54		-0.156133	0.13585	0.235766	FALSE	VOC domain-containing protein
Atu4279	Q7CUI4	nac	-0.155752	0.0267878	0.105212	FALSE	Transcriptional regulator, LysR family
Atu2047	Q8UDS3	thyA	-0.155631	0.140233	0.239501	FALSE	Thymidylate synthase (TS) (TSase) (EC 2.1.1.45)
Atu0266	Q7D1T9		-0.155086	0.0746877	0.164843	FALSE	Oxidoreductase
Atu8192	Q8U4X2		-0.155033	0.0877256	0.178782	FALSE	Tropomyosin
Atu1957	Q8UE07	rplL	-0.154557	0.119882	0.216319	FALSE	Large ribosomal subunit protein bL12 (50S ribosomal protein L7/L12)
Atu0862	Q7D0I0		-0.154216	0.161254	0.262676	FALSE	DUF937 domain-containing protein
Atu4270	Q7CUH6		-0.153931	0.0201771	0.0943727	FALSE	GDP-mannose pyrophosphatase (GDP-mannose hydrolase) (GDPMK)
Atu3465	Q8UAA9	blh	-0.153505	0.0889246	0.180137	FALSE	Beta-lactamase hydrolase-like protein (BLH) (EC 3.-.-.-)
Atu0662	A9CK28		-0.153073	0.0857824	0.176271	FALSE	Pyruvate dehydrogenase complex repressor
Atu1610	A9CIV3	dhs	-0.152779	0.0746196	0.164843	FALSE	Phospho-2-dehydro-3-deoxyheptonate aldolase (EC 2.5.1.54)
Atu0096	A9CKQ1	dnaX	-0.152478	0.0595687	0.145352	FALSE	DNA polymerase III subunit gamma/tau (EC 2.7.7.7)
Atu1028	Q7D046		-0.152352	0.13053	0.228888	FALSE	NYN domain-containing protein
Atu0066	A9CKR4		-0.152052	0.0210401	0.0955622	FALSE	Kinase
Atu1406	A9CJ44		-0.151857	0.0310707	0.111799	FALSE	Isomerase/lactonizing enzyme
Atu0358	Q8UID9	ybeY	-0.151826	0.0232698	0.0991886	FALSE	Endoribonuclease YbeY (EC 3.1.-.-)
Atu4116	A9CG34	dppD	-0.151519	0.0203387	0.0943812	FALSE	ABC transporter, nucleotide binding/ATPase protein (Dipeptide)
Atu1758	A9CIP1		-0.151385	0.0472339	0.132569	FALSE	DUF1489 domain-containing protein
Atu4192	Q7CU99		-0.150607	0.0910318	0.182372	FALSE	ABC transporter, substrate binding protein (Oligopeptide)
Atu0327	Q8UIG8	rph	-0.15049	0.0400619	0.122896	FALSE	Ribonuclease PH (RNase PH) (EC 2.7.7.56) (tRNA nucleotidyltransferase)
Atu2653	A9CHJ2	hem4	-0.150387	0.0569518	0.143565	FALSE	Uroporphyrinogen-III synthase (EC 4.2.1.75)
Atu2196	A9CI70	aatA	-0.150293	0.0464674	0.132077	FALSE	Aminotransferase (EC 2.6.1.-)
Atu0210	Q7D1Y4		-0.150272	0.115123	0.210139	FALSE	HTH marR-type domain-containing protein
Atu2238	A9CI51	fbcB	-0.150252	0.118682	0.214646	FALSE	Cytochrome b
Atu6150	A0A2Z2PIS2	virH1	-0.150221	0.0401171	0.122896	FALSE	Cytochrome P450 (P-450 monooxygenase)
Atu1986	Q7CY49		-0.150182	0.133653	0.233152	FALSE	histidine kinase (EC 2.7.13.3)
Atu0354	A9CKD0	fur	-0.150132	0.0630766	0.14958	FALSE	Ferric uptake regulation protein
Atu0344	Q7D1N1		-0.150008	0.071889	0.161562	FALSE	L-ornithine N(alpha)-acyltransferase (EC 2.3.2.30)
Atu1431	Q7CZ97		-0.149519	0.0166061	0.0885408	FALSE	Uncharacterized protein
Atu3807	A9CFP5	lrp	-0.148652	0.0393861	0.122228	FALSE	Transcriptional regulator, AsnC family
Atu0302	Q7D1Q9	rsmI	-0.148416	0.0650084	0.150584	FALSE	Ribosomal RNA small subunit methyltransferase I (EC 2.1.1.198) (16S rRNA 2'-O-ribose C1402 methyltransferase) (rRNA (cytidine-2'-O-)-methyltransferase RsmI)
Atu4514	Q7CV54		-0.147893	0.0717124	0.161319	FALSE	Transcriptional regulator, RpiR family
Atu2832	A9CHB2	mnmE	-0.14765	0.0312646	0.112059	FALSE	tRNA modification GTPase MnmE (EC 3.6.-.-)
Atu4386	A9CGJ7	norD	-0.146843	0.185117	0.287662	FALSE	Nitric oxide reductase NorD protein
Atu3897	A9CFT7	glpD	-0.1467	0.0174462	0.0897592	FALSE	Glycerol-3-phosphate dehydrogenase (EC 1.1.5.3)
Atu3105	A9CEP2	celI	-0.146484	0.0552706	0.142048	FALSE	HTH arsR-type domain-containing protein
Atu8134	Q8U5J1		-0.146386	0.0211988	0.0955622	FALSE	MAPEG family protein
Atu1693	A9CIR7	kefB	-0.146031	0.137061	0.237345	FALSE	Glutathione-regulated potassium-efflux system protein
Atu2292	Q7CXF0	ade1	-0.145303	0.0388521	0.121413	FALSE	Adenine deaminase 1 (Adenase 1) (Adenine aminase 1) (EC 3.5.4.2)
Atu1375	Q8UFM2	tsf	-0.145085	0.0104141	0.0736472	FALSE	Elongation factor Ts (EF-Ts)
Atu2554	Q7CWS8	poxA	-0.144799	0.0247272	0.102286	FALSE	Lysyl-tRNA synthetase
Atu2183	A9CI75	lpcC	-0.144167	0.187446	0.290135	FALSE	Lipopolysaccharide core biosynthesis mannosyltransferase
Atu0235	Q7D1W3		-0.143791	0.0402823	0.122896	FALSE	Transcriptional regulator, GntR family
Atu5072	Q7D3Z4		-0.143683	0.0184116	0.0916402	FALSE	Sialidase domain-containing protein
Atu2504	Q7CWW9		-0.143522	0.0694635	0.15818	FALSE	Transcriptional regulator, GntR family
Atu0320	Q8UIH5	ubiE	-0.143422	0.381666	0.481054	FALSE	Ubiquinone/menaquinone biosynthesis C-methyltransferase UbiE (EC 2.1.1.163) (EC 2.1.1.201) (2-methoxy-6-polyprenyl-1,4-benzoquinol methylase) (Demethylmenaquinone methyltransferase)
Atu2615	Q7CWM5		-0.143404	0.138177	0.237882	FALSE	POTRA domain-containing protein
Atu0036	Q7D2A9		-0.143117	0.203212	0.305724	FALSE	Prokaryotic-type class I peptide chain release factors domain-containing protein
Atu2683	A9CHH8		-0.143052	0.144175	0.244115	FALSE	DUF2794 domain-containing protein
Atu1066	Q7D018		-0.142805	0.0751033	0.165325	FALSE	Cytokinin riboside 5'-monophosphate phosphoribohydrolase (EC 3.2.2.n1)
Atu4217	Q7CUC4		-0.142651	0.081849	0.172614	FALSE	Transcriptional regulator, TetR family
Atu6135	Q7D2F7		-0.142603	0.0362762	0.11896	FALSE	Sucrose phosphorylase
Atu1943	Q8UE21	rplB	-0.142149	0.0265635	0.105053	FALSE	Large ribosomal subunit protein uL2 (50S ribosomal protein L2)
Atu2300	Q8UD28	der	-0.141873	0.033084	0.113253	FALSE	GTPase Der (GTP-binding protein EngA)
Atu2247	Q8UD80	hemF	-0.141796	0.0755496	0.165971	FALSE	Oxygen-dependent coproporphyrinogen-III oxidase (CPO) (Coprogen oxidase) (Coproporphyrinogenase) (EC 1.3.3.3)
Atu0100	A9CKP8	kdsB	-0.14114	0.0662446	0.152952	FALSE	3-deoxy-manno-octulosonate cytidylyltransferase (EC 2.7.7.38) (CMP-2-keto-3-deoxyoctulosonic acid synthase) (CKS) (CMP-KDO synthase)
Atu5492	A9CL44		-0.14113	0.184588	0.287218	FALSE	General stress protein 17M-like domain-containing protein
Atu2604	Q7CWN4		-0.141025	0.151116	0.252787	FALSE	Oxidoreductase
Atu1327	A9CJ84		-0.140902	0.127404	0.225415	FALSE	NADH-ubiquinone oxidoreductase
Atu3716	A9CFK3	tolR	-0.140813	0.058288	0.144922	FALSE	TolR protein
Atu2575	A9CHM7		-0.14075	0.0205253	0.0944093	FALSE	beta-mannosidase (EC 3.2.1.25)
Atu0518	Q7D1A6	cheR	-0.140008	0.0394317	0.122228	FALSE	Chemotaxis protein methyltransferase (EC 2.1.1.80)
Atu3827	A9CFQ6		-0.139935	0.142525	0.242191	FALSE	HTH-type transcriptional regulator MetR
Atu0834	Q7D0K7		-0.139821	0.0641609	0.149951	FALSE	Asparaginase
Atu1369	A9CJ65		-0.139664	0.0199231	0.0938792	FALSE	HIT family protein
Atu3910	Q8U920	pxpA1	-0.139535	0.0223592	0.0983429	FALSE	5-oxoprolinase subunit A 1 (5-OPase subunit A 1) (EC 3.5.2.9) (5-oxoprolinase (ATP-hydrolyzing) subunit A 1)
Atu6138	P32104	accR	-0.139301	0.0632011	0.14958	FALSE	Transcriptional repressor AccR
Atu4567	Q7CVA1		-0.138597	0.112397	0.20644	FALSE	Transcriptional regulator, ROK family
Atu4380	Q7CUT0	nnrR	-0.138568	0.0937659	0.184871	FALSE	Transcriptional regulatory, Crp family
Atu3461	A9CF92		-0.138126	0.0405178	0.12317	FALSE	Transcriptional regulator, GntR family
Atu4138	A9CG50		-0.138089	0.149751	0.251455	FALSE	Oxidoreductase
Atu0656	A9CK33	gsh1	-0.137653	0.0321863	0.112492	FALSE	Glutamate--cysteine ligase (EC 6.3.2.2)
Atu1303	A9CJ94	rnr	-0.137556	0.0293721	0.109774	FALSE	Ribonuclease R (RNase R) (EC 3.1.13.1)
Atu1419	A9CJ36		-0.136594	0.0326835	0.113029	FALSE	Transcriptional regulator, GntR family
Atu3951	A9CFU8		-0.136565	0.0354075	0.116642	FALSE	Transcriptional regulator, LysR family
Atu3032	A9CEK4		-0.136459	0.325269	0.427063	FALSE	Uncharacterized protein
Atu1730	A9CIQ2		-0.136035	0.198452	0.301638	FALSE	UspA domain-containing protein
Atu2393	A9CHW8		-0.13603	0.0120444	0.0775175	FALSE	Acr family transporter
Atu2552	Q7CWS9	nodT	-0.135547	0.0334691	0.113911	FALSE	Nodulation protein T
Atu4377	A9CGJ1		-0.135197	0.128403	0.226062	FALSE	Oxidoreductase
Atu0945	Q8UGU0	selO	-0.135139	0.114423	0.209185	FALSE	Protein adenylyltransferase SelO (EC 2.7.7.108)
Atu6029	Q00678	nocR	-0.1348	0.0538096	0.140867	FALSE	Regulatory protein NocR
Atu2424	A9CHV5		-0.134409	0.126023	0.223809	FALSE	ABC transporter, nucleotide binding/ATPase protein
Atu4112	Q7CU32		-0.134273	0.0518115	0.138115	FALSE	Proline dipeptidase
Atu2667	Q8UC31	argG	-0.134086	0.0737717	0.164465	FALSE	Argininosuccinate synthase (EC 6.3.4.5) (Citrulline--aspartate ligase)
Atu0120	A9CKP1		-0.133733	0.17092	0.272044	FALSE	DUF924 domain-containing protein
Atu0009	A9CKT8	mltA	-0.133326	0.098438	0.190263	FALSE	peptidoglycan lytic exotransglycosylase (EC 4.2.2.n1) (Murein hydrolase A)
Atu2782	Q7CW96		-0.133205	0.0477131	0.133061	FALSE	Acetyltransferase
Atu2399	Q7CX54		-0.133116	0.0266414	0.105053	FALSE	Glutathione-dependent peroxiredoxin (EC 1.11.1.27)
Atu1166	Q8UG74	nrdR	-0.133043	0.0594022	0.145352	FALSE	Transcriptional repressor NrdR
Atu3613	Q7CSX1		-0.132845	0.15364	0.255382	FALSE	Methyltransferase type 11 domain-containing protein
Atu2354	A9CHY6		-0.132363	0.0851386	0.175833	FALSE	Transcriptional regulator, MarR family
Atu2606	A9CHL1		-0.132127	0.098595	0.190263	FALSE	Transcriptional regulator, GntR family
Atu2463	A9CHT3		-0.132092	0.146793	0.247307	FALSE	DUF306 domain-containing protein
Atu3860	A9CFR8		-0.132081	0.13035	0.228741	FALSE	Chitooligosaccharide deacetylase (Nodulation protein B)
Atu3345	A9CF17	exsC	-0.13206	0.0189479	0.0922947	FALSE	6-carboxy-5,6,7,8-tetrahydropterin synthase (EC 4.-.-.-)
Atu2811	Q7CW73		-0.13203	0.0849536	0.175833	FALSE	L-fuconate dehydratase (EC 4.2.1.68)
Atu4676	Q7CVK1		-0.131912	0.0835264	0.174694	FALSE	Delta(1)-pyrroline-2-carboxylate reductase (Pyr2C reductase) (EC 1.5.1.49) (Proline ketimine reductase)
Atu5445	A9CL67		-0.131219	0.0264243	0.104722	FALSE	Oxidoreductase
Atu6144	A0A2Z2PIS9	accF	-0.130762	0.0639727	0.14995	FALSE	Phosphodiesterase
Atu3890	Q8U940	glpK	-0.130292	0.0531962	0.13997	FALSE	Glycerol kinase (EC 2.7.1.30) (ATP:glycerol 3-phosphotransferase) (Glycerokinase) (GK)
Atu4410	A9CGL6	napC	-0.130268	0.150521	0.252328	FALSE	Cytochrome c-type protein
Atu0663	A9CK27		-0.129897	0.122238	0.219416	FALSE	Egg lysin
Atu4426	Q7CUX4	ade2	-0.12874	0.135241	0.235055	FALSE	Adenine deaminase 2 (Adenase 2) (Adenine aminase 2) (EC 3.5.4.2)
Atu4776	A9CH47	fdhF	-0.128693	0.15904	0.260146	FALSE	Formate dehydrogenase alpha subunit
Atu0160	A9CKN0	hutC	-0.128486	0.0419069	0.125455	FALSE	histidine utilization repressor
Atu3405	Q7CSD8	hadL	-0.128469	0.0323434	0.112677	FALSE	(S)-2-haloacid dehalogenase (EC 3.8.1.2) (2-haloalkanoic acid dehalogenase) (Halocarboxylic acid halidohydrolase) (L-2-haloacid dehalogenase)
Atu3259	A9CEX8		-0.128248	0.0335472	0.114012	FALSE	Dehydrogenase
Atu0138	Q7D246	surf	-0.127941	0.0332032	0.113496	FALSE	SURF1-like protein
Atu0362	A9CKC8	metK	-0.127272	0.0158235	0.0872225	FALSE	methionine adenosyltransferase (EC 2.5.1.6)
Atu4525	A9CGS7		-0.126971	0.0384087	0.120726	FALSE	ABC transporter, substrate binding protein (Oligopeptide)
Atu3612	Q8U9W3	hisC	-0.126917	0.0589978	0.145278	FALSE	Histidinol-phosphate aminotransferase (EC 2.6.1.9) (Imidazole acetol-phosphate transaminase)
Atu1778	A9CIN2	mfd	-0.126885	0.0455203	0.130326	FALSE	Transcription-repair-coupling factor (TRCF) (EC 3.6.4.-)
Atu3928	Q7CTN1		-0.12657	0.0739464	0.164465	FALSE	Microcystinase C (MlrC)
Atu3530	A9CFC2	uxuB	-0.126454	0.101631	0.194217	FALSE	Mannitol dehydrogenase
Atu5039|Atu5385			-0.1262	0.10662	0.200028	FALSE	#N/A
Atu4509	A9CGR8	iolB	-0.125848	0.173445	0.274941	FALSE	5-deoxy-glucuronate isomerase
Atu2694	Q7CWG5		-0.125503	0.0273145	0.106163	FALSE	Uncharacterized protein
Atu3075	Q7CRJ0		-0.125235	0.0476551	0.133061	FALSE	Transcriptional regulator, TetR family
Atu2113	A9CIA4		-0.125081	0.224615	0.326889	FALSE	N-acetylmuramoyl-L-alanine amidase (EC 3.5.1.28)
Atu4451	Q7CUZ9	mtlK	-0.125057	0.0495903	0.135257	FALSE	Mannitol 2-dehydrogenase
Atu2722	A9CHG4	ompA	-0.125029	0.0883084	0.17935	FALSE	Porin
Atu0752	A9CJY2		-0.124392	0.0590725	0.145278	FALSE	Winged helix-turn-helix domain-containing protein
Atu2340	A9CHZ2		-0.123929	0.0431955	0.127217	FALSE	Transglutaminase-like domain-containing protein
Atu2279	A9CI32		-0.123859	0.0267323	0.105212	FALSE	ABC transporter, nucleotide binding/ATPase protein (Proline/glycine betaine)
Atu3507	Q7CSM9		-0.123389	0.170812	0.272044	FALSE	SH3b domain-containing protein
Atu4343	A9CGG7	impA	-0.123128	0.0380123	0.120726	FALSE	ImpA N-terminal domain-containing protein
Atu2185	Q7CXN8	trxB	-0.122127	0.0984621	0.190263	FALSE	Thioredoxin reductase (EC 1.8.1.9)
Atu4070	A9CG09	soxG	-0.122038	0.0790485	0.169188	FALSE	Sarcosine oxidase gamma subunit
Atu3707	A9CFK1	serC	-0.12174	0.196786	0.299877	FALSE	phosphoserine transaminase (EC 2.6.1.52)
Atu2128	Q7CXT9	iivG	-0.120825	0.196053	0.298953	FALSE	Acetolactate synthase large subunit
Atu1359	Q7CZF2	dksA	-0.120345	0.283722	0.386476	FALSE	RNA polymerase-binding transcription factor DksA
Atu1532	Q7CZ15		-0.120121	0.155886	0.257723	FALSE	Glyoxalase/bleomycin resistance protein/dioxygenase superfamily protein
Atu3494	A9CFB0		-0.11951	0.0518071	0.138115	FALSE	Methyltransferase FkbM domain-containing protein
Atu1027	A9CJK8	mcpV	-0.119416	0.03512	0.116019	FALSE	Methyl-accepting chemotaxis protein
Atu0763	A9CJX6		-0.119233	0.303459	0.407159	FALSE	Hydrolase
Atu4859	A9CH87		-0.119232	0.136453	0.236465	FALSE	Nucleotidyltransferase
Atu1345	A9CJ74	nadK	-0.118949	0.0406339	0.123364	FALSE	NAD kinase (EC 2.7.1.23) (ATP-dependent NAD kinase)
Atu4503	A9CGR4		-0.118788	0.155506	0.257577	FALSE	Creatinine amidohydrolase
Atu1895	Q8UE66	ribB	-0.118438	0.0614832	0.148036	FALSE	3,4-dihydroxy-2-butanone 4-phosphate synthase (DHBP synthase) (EC 4.1.99.12)
Atu1930	Q8UE34	rplR	-0.11843	0.119629	0.216028	FALSE	Large ribosomal subunit protein uL18 (50S ribosomal protein L18)
Atu1363	Q8UFN4	clpS1	-0.117811	0.0440763	0.12843	FALSE	ATP-dependent Clp protease adapter protein ClpS 1
Atu1451	Q8U5B2	hflx	-0.117784	0.0300743	0.110325	FALSE	GTPase HflX (GTP-binding protein HflX)
Atu1740	A9CIP9		-0.117414	0.0328248	0.113193	FALSE	Acetyltransferase
Atu5440	A9CL70		-0.117366	0.0486579	0.134035	FALSE	BrnA antitoxin family protein
Atu5484	A9CL47		-0.117287	0.217859	0.320612	FALSE	HTH crp-type domain-containing protein
Atu3301	A9CEZ5	fixR	-0.116865	0.0990452	0.190664	FALSE	Short-chain alcohol dehydrogenase
Atu1748	Q7CYM1	nifU	-0.116376	0.0623872	0.148825	FALSE	NIFU-like protein
Atu0135	Q8UJ06	upp	-0.115784	0.0473355	0.132629	FALSE	Uracil phosphoribosyltransferase (EC 2.4.2.9) (UMP pyrophosphorylase) (UPRTase)
Atu3833	A9CFR2		-0.115705	0.0489329	0.134551	FALSE	Uncharacterized protein
Atu1034	A9CJK6	sipf	-0.115479	0.107242	0.200558	FALSE	Signal peptidase I (EC 3.4.21.89)
Atu1314	Q7CZI8		-0.115119	0.0782961	0.168606	FALSE	Transcriptional regulator, TetR family
Atu4648	A9CGY3	betC	-0.115098	0.255368	0.355858	FALSE	Choline sulfatase
Atu2717	Q7CWE9		-0.114907	0.0948554	0.186242	FALSE	thiamine diphosphokinase (EC 2.7.6.2)
Atu0888	Q7D0F7		-0.114652	0.040875	0.123778	FALSE	Transcriptional regulator, MerR family
Atu4877	A9CHA1		-0.114381	0.168458	0.269578	FALSE	Short-chain dehydrogenase
Atu6023	A9CL04	hyuB	-0.114296	0.10661	0.200028	FALSE	Methylhydantoinase
Atu2306	A9CI17	map	-0.114283	0.103385	0.196457	FALSE	Methionine aminopeptidase (MAP) (MetAP) (EC 3.4.11.18) (Peptidase M)
Atu4512	A9CGS1	iolC	-0.113877	0.116801	0.212382	FALSE	Myo-inositol catabolism IolC protein
Atu2025	Q7CY18		-0.113774	0.0514053	0.13778	FALSE	Transcriptional regulator
Atu4618	Q7CVE8	rfbC	-0.113753	0.0389217	0.121413	FALSE	dTDP-4-dehydrorhamnose 3,5-epimerase (EC 5.1.3.13) (Thymidine diphospho-4-keto-rhamnose 3,5-epimerase)
Atu3755	Q7CT83	purK	-0.113748	0.0367706	0.119489	FALSE	N5-carboxyaminoimidazole ribonucleotide synthase (N5-CAIR synthase) (EC 6.3.4.18) (5-(carboxyamino)imidazole ribonucleotide synthetase)
Atu1206	Q7CZR5		-0.113619	0.0610868	0.147382	FALSE	Transcriptional activator HlyU
Atu2264	Q8UD63	leuA	-0.11354	0.0249521	0.102295	FALSE	2-isopropylmalate synthase (EC 2.3.3.13) (Alpha-IPM synthase) (Alpha-isopropylmalate synthase)
Atu2655	Q7CWJ6		-0.113476	0.158289	0.259973	FALSE	Uncharacterized protein
Atu1057	A9CJJ0	nudF	-0.113416	0.0560936	0.142619	FALSE	ADP-Ribose Pyrophosphatase
Atu2218	Q8UDA9	prs	-0.113341	0.175701	0.277782	FALSE	Ribose-phosphate pyrophosphokinase (RPPK) (EC 2.7.6.1) (5-phospho-D-ribosyl alpha-1-diphosphate synthase) (Phosphoribosyl diphosphate synthase) (Phosphoribosyl pyrophosphate synthase) (P-Rib-PP synthase) (PRPP synthase) (PRPPase)
Atu2263	A9CI40		-0.113174	0.163801	0.26518	FALSE	Calcineurin-like phosphoesterase domain-containing protein
Atu1471	Q7CZ66	rluC	-0.113135	0.025362	0.10255	FALSE	Pseudouridine synthase (EC 5.4.99.-)
Atu1043	A9CJK2		-0.112793	0.0690074	0.157788	FALSE	HD/PDEase domain-containing protein
Atu1887	Q7CYA9	exoI	-0.112143	0.134505	0.234292	FALSE	Succinoglycan biosynthesis protein
Atu3364	A9CF30		-0.11176	0.178711	0.281626	FALSE	D-amino acid dehydrogenase
Atu1312	Q7CZI9		-0.111406	0.189609	0.291953	FALSE	Type II toxin-antitoxin system ParD family antitoxin
Atu1871	A9CII7	gst	-0.111304	0.0621993	0.148825	FALSE	Glutathione S-transferase
Atu2331	A9CHZ9		-0.111219	0.0579212	0.144922	FALSE	MnmC-like methyltransferase domain-containing protein
Atu1074	Q8U5E4		-0.111177	0.0414999	0.125189	FALSE	NAD/NADP dependent oxidoreductase
Atu4026	A9CFY8		-0.11114	0.14116	0.240249	FALSE	DUF992 domain-containing protein
Atu0133	Q8UJ08	deoA	-0.11107	0.0508323	0.137241	FALSE	Thymidine phosphorylase (EC 2.4.2.4) (TdRPase)
Atu3973	A9CFW2		-0.110797	0.317147	0.418492	FALSE	Uncharacterized protein
Atu2718	Q7CWE8	metAA	-0.11079	0.0884866	0.179558	FALSE	Homoserine O-acetyltransferase (HAT) (EC 2.3.1.31) (Homoserine transacetylase) (HTA)
Atu1424	Q8UFH3	kdsA	-0.110665	0.038417	0.120726	FALSE	2-dehydro-3-deoxyphosphooctonate aldolase (EC 2.5.1.55) (3-deoxy-D-manno-octulosonic acid 8-phosphate synthase) (KDO-8-phosphate synthase) (KDO 8-P synthase) (KDOPS) (Phospho-2-dehydro-3-deoxyoctonate aldolase)
Atu2643	A9CHJ8	sdhA	-0.110016	0.0607577	0.146888	FALSE	Succinate dehydrogenase flavoprotein subunit (EC 1.3.5.1)
Atu0341	Q7D1N4	trmH	-0.109758	0.236367	0.337749	FALSE	rRNA methylase
Atu3626	Q7CSY3	aroK	-0.108747	0.194846	0.297497	FALSE	Shikimate kinase (SK) (EC 2.7.1.71)
Atu0679	Q8UHK1	hisG	-0.108279	0.137629	0.237632	FALSE	ATP phosphoribosyltransferase (ATP-PRT) (ATP-PRTase) (EC 2.4.2.17)
Atu5078	A9CLP9		-0.108266	0.0646445	0.150434	FALSE	Transcriptional regulator, LacI family
Atu0026	A9CKS7		-0.108057	0.0298806	0.110325	FALSE	tRNA threonylcarbamoyladenosine biosynthesis protein TsaE (t(6)A37 threonylcarbamoyladenosine biosynthesis protein TsaE)
Atu2781	Q7CW97	obg	-0.107693	0.0337543	0.114387	FALSE	GTPase Obg (EC 3.6.5.-) (GTP-binding protein Obg)
Atu1759	A9CIP0	sdaA	-0.107648	0.0334261	0.113911	FALSE	L-serine dehydratase (EC 4.3.1.17)
Atu0492	Q7D1C9		-0.107517	0.0309213	0.111682	FALSE	Carboxymuconolactone decarboxylase-like domain-containing protein
Atu2093	Q8UDM9	murC	-0.10699	0.0381876	0.120726	FALSE	UDP-N-acetylmuramate--L-alanine ligase (EC 6.3.2.8) (UDP-N-acetylmuramoyl-L-alanine synthetase)
Atu1526	A9CIZ2	gntZ	-0.106581	0.135121	0.235043	FALSE	6-phosphogluconate dehydrogenase, decarboxylating (EC 1.1.1.44)
Atu2015	A9CIE1		-0.106472	0.0913076	0.182607	FALSE	Aminotransferase
Atu2168	A9CI80	dnaG	-0.105976	0.0963949	0.188325	FALSE	DNA primase (EC 2.7.7.101)
Atu2700	Q8UBZ8	rimM	-0.105755	0.0702519	0.158638	FALSE	Ribosome maturation factor RimM
Atu8138	Q8U5H7		-0.10568	0.114105	0.208927	FALSE	Prevent-host-death protein
Atu1441	A9CJ27		-0.105493	0.0832956	0.174481	FALSE	Coenzyme Q-binding protein COQ10 START domain-containing protein
Atu0167	A9CKM6		-0.104949	0.118959	0.214981	FALSE	Transcriptional regulator, AraC family
Atu3889	A9CFT1		-0.104773	0.0868911	0.17754	FALSE	Transcriptional regulator, LysR family
Atu1348	A9CJ72		-0.104763	0.04253	0.126135	FALSE	Lipoprotein
Atu0007	A9CKT9	fxsA	-0.104655	0.126801	0.224602	FALSE	Membrane protein FxsA
Atu3038	A9CEK6		-0.104468	0.313961	0.416616	FALSE	ABC transporter, nucleotide binding/ATPase protein (Dipeptide)
Atu3912	Q7CTL7		-0.104174	0.149554	0.251421	FALSE	Allophanate hydrolase
Atu2338	A9CHZ4		-0.103817	0.0424851	0.126135	FALSE	Circularly permuted ATP-grasp type 2 domain-containing protein
Atu5126	Q7D3V1	attA1	-0.103237	0.0448105	0.129564	FALSE	ABC transporter, nucleotide binding/ATPase protein(Putrescine)
Atu3476	A9CFA2		-0.103209	0.212207	0.31436	FALSE	Transcriptional regulator, AsnC family
Atu1169	Q7CZU1	ribc	-0.103128	0.526428	0.61343	FALSE	riboflavin synthase (EC 2.5.1.9)
Atu0687	Q7D0X6		-0.103099	0.0483267	0.133662	FALSE	Lipoprotein
Atu0425	A9CKA3	phoB	-0.102842	0.0710863	0.160179	FALSE	Phosphate regulon transcriptional regulatory protein PhoB
Atu1795	A9CIM1		-0.102449	0.448335	0.541671	FALSE	Malonate transporter
Atu0084	Q8UJ54	rpsO	-0.102416	0.0471076	0.132569	FALSE	Small ribosomal subunit protein uS15 (30S ribosomal protein S15)
Atu4287	A9CGD7		-0.101916	0.0486886	0.134035	FALSE	D-lactate dehydratase (EC 4.2.1.130)
Atu2081	A9CIB4	kka	-0.101856	0.162083	0.263482	FALSE	Aminoglycoside phosphotransferase
Atu0717	A9CK01	atpF1	-0.101552	0.503398	0.592735	FALSE	ATP synthase subunit b 1 (ATP synthase F(0) sector subunit b 1) (ATPase subunit I 1) (F-type ATPase subunit b 1) (F-ATPase subunit b 1)
Atu5031	Q7D429		-0.101096	0.0492758	0.135027	FALSE	Uncharacterized protein
Atu1766	Q7CYK9		-0.100991	0.0477092	0.133061	FALSE	DUF1127 domain-containing protein
Atu3294	Q7CS36		-0.100833	0.158065	0.259812	FALSE	Transcriptional regulator, GntR family
Atu2236	Q8UD91	apt	-0.100759	0.053854	0.140867	FALSE	Adenine phosphoribosyltransferase (APRT) (EC 2.4.2.7)
Atu5170	Q7D3R4	groL	-0.100724	0.0599925	0.146085	FALSE	Type IV secretion protein AvhB9
Atu4337	A9CGG3	impG	-0.100185	0.166389	0.268267	FALSE	Type VI secretion system baseplate subunit TssF
Atu2206	Q7CXM1	petR	-0.0998358	0.200583	0.303314	FALSE	Two component response regulator
Atu3469	Q8UAA5	gpmI	-0.0997186	0.0910181	0.182372	FALSE	2,3-bisphosphoglycerate-independent phosphoglycerate mutase (BPG-independent PGAM) (Phosphoglyceromutase) (iPGM) (EC 5.4.2.12)
Atu1694	A9CIR6		-0.0993192	0.0646177	0.150434	FALSE	Gamma-butyrobetaine hydroxylase-like N-terminal domain-containing protein
Atu2021	A9CID7		-0.0989973	0.249931	0.351601	FALSE	Transcriptional regulator, AraC family
Atu3754	A9CFL8	purE	-0.0988045	0.0727458	0.162868	FALSE	N5-carboxyaminoimidazole ribonucleotide mutase (N5-CAIR mutase) (EC 5.4.99.18) (5-(carboxyamino)imidazole ribonucleotide mutase)
Atu3563	Q7CSS7	greB	-0.0984721	0.0908952	0.182372	FALSE	Transcription elongation factor
Atu2553	P0A3B5	efp	-0.0984453	0.0763677	0.166556	FALSE	Elongation factor P (EF-P)
Atu0664	Q7D0Z5		-0.0980462	0.0844613	0.17546	FALSE	Transcriptional regulator, LysR family
Atu1828	Q8UED2	tyrS	-0.0979796	0.0849875	0.175833	FALSE	Tyrosine--tRNA ligase (EC 6.1.1.1) (Tyrosyl-tRNA synthetase) (TyrRS)
Atu0289	A9CKF6	sun	-0.0977314	0.0471564	0.132569	FALSE	Sun protein
Atu0399	Q8UI99	pyrC	-0.0971831	0.0976027	0.189335	FALSE	Dihydroorotase (DHOase) (EC 3.5.2.3)
Atu4880	Q7CW43		-0.0962564	0.110784	0.205234	FALSE	Transcriptional regulator, AraC family
Atu0931	A9CJP9		-0.0960626	0.151	0.252772	FALSE	Penicillin binding protein
Atu5187	Q7D3Q0		-0.0955587	0.18247	0.285995	FALSE	Transcriptional regulator, LysR family
Atu0984	A9CJM4	pepN	-0.0954761	0.0946295	0.186098	FALSE	Aminopeptidase N (EC 3.4.11.2)
Atu0328	P0A3I8	hrcA	-0.0953226	0.0895749	0.180834	FALSE	Heat-inducible transcription repressor HrcA
Atu2788	A9CHD0	citE	-0.0947523	0.222519	0.325241	FALSE	Citrate lyase, beta subunit
Atu3517	Q7CSN7		-0.0947171	0.23427	0.336157	FALSE	Acetyltransferase
Atu0201	A9CKK6	aau3	-0.0941716	0.184983	0.287643	FALSE	Iron-responsive transcriptional regulator
Atu3586	Q7CSU7		-0.0941707	0.175925	0.27795	FALSE	Propionyl-CoA carboxylase
Atu2796	A9CHC7	cobM	-0.0941548	0.0514219	0.13778	FALSE	Precorrin-4 C11-methyltransferase
Atu3913	A9CFU1		-0.093437	0.0975212	0.189335	FALSE	Biotin carboxylase
Atu0029	Q8UJ99	ahcY	-0.0933612	0.0469707	0.132569	FALSE	Adenosylhomocysteinase (EC 3.13.2.1) (S-adenosyl-L-homocysteine hydrolase) (AdoHcyase)
Atu5406	A9CL90		-0.0930031	0.0482043	0.133637	FALSE	Transcriptional regulator, GntR family
Atu1395	Q8UFK2	lexA	-0.0928479	0.0866174	0.177288	FALSE	LexA repressor (EC 3.4.21.88)
Atu0185	Q8UIV6	mgsA	-0.092435	0.0965667	0.188505	FALSE	Methylglyoxal synthase (MGS) (EC 4.2.3.3)
Atu0592	Q7D155	aglF	-0.0921569	0.261083	0.362112	FALSE	ABC transporter, membrane spanning protein
Atu1885	A9CIH8		-0.0920692	0.250731	0.352306	FALSE	Transcriptional regulator, AsnC family
Atu1446	Q7CZ84	ntrC	-0.091718	0.0621332	0.148825	FALSE	DNA-binding transcriptional regulator NtrC (Nitrogen regulation protein NR(I))
Atu5496	Q7D2X9		-0.0916996	0.169354	0.270645	FALSE	Transcriptional regulator, TetR family
Atu2808	Q8UBP3	cobQ	-0.0915492	0.194701	0.297466	FALSE	Cobyric acid synthase
Atu2623	Q8UC75	atpG	-0.0914993	0.0686474	0.157117	FALSE	ATP synthase gamma chain (ATP synthase F1 sector gamma subunit) (F-ATPase gamma subunit)
Atu1529	A9CIZ0	fixH	-0.091417	0.559806	0.64032	FALSE	Nitrogen fixation protein FixH
Atu0246	A9CKI3		-0.0912388	0.114952	0.209989	FALSE	Acetyltransferase
Atu2574	Q7CWR2		-0.0910231	0.109249	0.203336	FALSE	Uncharacterized protein
Atu2650	Q8UC48	gpsA	-0.0909298	0.116794	0.212382	FALSE	Glycerol-3-phosphate dehydrogenase [NAD(P)+] (EC 1.1.1.94) (NAD(P)(+)-dependent glycerol-3-phosphate dehydrogenase) (NAD(P)H-dependent dihydroxyacetone-phosphate reductase)
Atu0659	A9CK31		-0.090833	0.0592737	0.145352	FALSE	NTP pyrophosphohydrolase, MutT family
Atu1006	Q8U5F8	amn	-0.0906701	0.102132	0.194702	FALSE	AMP nucleosidase (EC 3.2.2.4)
Atu3982	A9CFW6		-0.0900737	0.326176	0.427777	FALSE	Amidohydrolase 3 domain-containing protein
Atu3783	A9CFN1	gltD	-0.0898097	0.123805	0.220866	FALSE	Glutamate synthase, small subunit
Atu1276	Q7CZL6	nuoG	-0.0894953	0.153976	0.25558	FALSE	NADH-quinone oxidoreductase (EC 7.1.1.-)
Atu0496	Q7D1C5		-0.0894665	0.0598999	0.14601	FALSE	UspA domain-containing protein
Atu0220	A9CKJ6	ctpE	-0.0889279	0.0672214	0.154302	FALSE	Components of type IV pilus
Atu0786	Q7D0P0		-0.088767	0.212471	0.31436	FALSE	Peptidase, family M16
Atu3155	A9CER8		-0.0887521	0.267227	0.369117	FALSE	Transcriptional regulator, LysR family
Atu1077	A9CJI4	radA	-0.0885276	0.143224	0.243027	FALSE	DNA repair protein RadA
Atu1357	Q7CZF4		-0.0883363	0.160403	0.261833	FALSE	Amino acid regulated cytosolic protein
Atu2734	A9CHF9		-0.0881655	0.0953158	0.186835	FALSE	Dehydrogenase
Atu2203	Q7CXM3		-0.0878704	0.331168	0.431171	FALSE	SH3b domain-containing protein
Atu4529	Q7CV67		-0.0878675	0.110309	0.204513	FALSE	3-dehydroshikimate dehydratase (DSD) (EC 4.2.1.118)
Atu3399	Q7CSD2		-0.0877346	0.120839	0.217548	FALSE	2-hydroxyacid dehydrogenase
Atu4350	A9CGH1		-0.0870011	0.0963599	0.188325	FALSE	Novel toxin 15 domain-containing protein
Atu0296	Q7D1R4		-0.0866346	0.173555	0.274941	FALSE	NADH-ubiquinone oxidoreductase
Atu3907	Q7CTL3	nasT	-0.0865973	0.123329	0.220517	FALSE	Two component response regulator
Atu0929	Q7D0C1		-0.0858944	0.181353	0.285	FALSE	Amide hydrolase
Atu1220	Q7CZQ3		-0.085838	0.158827	0.260072	FALSE	Methylated-DNA--protein-cysteine methyltransferase
Atu0536	Q8UHX2		-0.0856971	0.0773418	0.167906	FALSE	UPF0262 protein Atu0536
Atu0883	A9CJS7		-0.085666	0.555254	0.636567	FALSE	Cobalt transporter
Atu1429	Q7CZ99	pdhA	-0.0854986	0.0862657	0.176875	FALSE	Pyruvate dehydrogenase E1 component subunit alpha (EC 1.2.4.1)
Atu1601	A9CIV7	hemN	-0.0852948	0.0960217	0.187907	FALSE	Coproporphyrinogen-III oxidase (EC 1.3.98.3)
Atu3581	Q7CSU4	pccA	-0.0852134	0.235449	0.337253	FALSE	propionyl-CoA carboxylase (EC 6.4.1.3)
Atu3227	Q7CRY0		-0.0849777	0.113131	0.207465	FALSE	Transcriptional regulator, AraC family
Atu2397	A9CHW6	ureF	-0.0849643	0.116304	0.211804	FALSE	Urease accessory protein UreF
Atu1243	A9CJC3	strB	-0.0849195	0.144601	0.244661	FALSE	Streptomycin resistance protein
Atu1153	Q8UG87	aspS	-0.0848344	0.10771	0.201115	FALSE	Aspartate--tRNA(Asp/Asn) ligase (EC 6.1.1.23) (Aspartyl-tRNA synthetase) (AspRS) (Non-discriminating aspartyl-tRNA synthetase) (ND-AspRS)
Atu1710	Q7CYP7		-0.0847493	0.0821848	0.173013	FALSE	SPOR domain-containing protein
Atu0764	A9CJX5		-0.0846693	0.352703	0.450485	FALSE	Bleomycin resistance protein
Atu1494	A9CJ02		-0.0845962	0.128379	0.226062	FALSE	Metal dependent hydrolase
Atu5075	A9CLQ1	pdhR	-0.0843639	0.075186	0.165353	FALSE	Transcriptional regulator, GntR family
Atu0569	A9CK71	motB	-0.0843578	0.221119	0.323706	FALSE	Flagellar motor protein, PAL/OmpA family
Atu2596	A9CHL7		-0.0843381	0.183271	0.28649	FALSE	beta-N-acetylhexosaminidase (EC 3.2.1.52) (Beta-N-acetylhexosaminidase) (N-acetyl-beta-glucosaminidase)
Atu0211	A9CKK1		-0.0843352	0.194113	0.297056	FALSE	NlpC/P60 domain-containing protein
Atu4446	A9CGP0		-0.0838801	0.139843	0.239182	FALSE	Sugar-binding domain-containing protein
Atu0279	A9CKG4		-0.0837964	0.0666445	0.153425	FALSE	Transcriptional regulator, TetR family
Atu2816	A9CHB6	tufA	-0.0835949	0.138018	0.237782	FALSE	Oxidoreductase
Atu2332	Q7CXB2		-0.083385	0.229156	0.33105	FALSE	histidine kinase (EC 2.7.13.3)
Atu2375	Q7CX76		-0.0833152	0.158884	0.260072	FALSE	UDP-hexose transferase
Atu0953	Q7D0A2		-0.0830984	0.327261	0.428725	FALSE	Stress-response A/B barrel domain-containing protein
Atu1577	A9CIW8		-0.0830615	0.0774234	0.167928	FALSE	ABC transporter, substrate binding protein (Amino acid)
Atu1013	A9CJL3		-0.0821306	0.12844	0.226062	FALSE	Ferredoxin reductase
Atu1690	A9CIR9	moeA	-0.0817345	0.103954	0.196819	FALSE	Molybdopterin molybdenumtransferase (EC 2.10.1.1)
Atu4593	A9CGV3	hpaG	-0.0816577	0.118581	0.214634	FALSE	2-hydroxyhepta-2,4-diene-1, 7-dioate isomerase/5-carboxymethyl-2-oxo-hex-3-ene-1, 7-dioate decarboxylase
Atu2793	Q8UBQ8	cobB	-0.0816374	0.108266	0.201995	FALSE	Hydrogenobyrinate a,c-diamide synthase (EC 6.3.5.9) (Hydrogenobyrinic acid a,c-diamide synthase)
Atu6022	A9CL05	hyuA	-0.0813705	0.269892	0.371494	FALSE	N-methylhydantoinase A/acetone carboxylase, beta subunit
Atu0141	A9CKN4	cyoB	-0.0813529	0.0918571	0.182607	FALSE	Cytochrome O ubiquinol oxidase subunit I
Atu0538	Q7D191		-0.081057	0.167456	0.269015	FALSE	DUF2948 domain-containing protein
Atu2640	Q8U531		-0.0805088	0.251799	0.353176	FALSE	Cell division protein ZapE
Atu3360	Q7CS95		-0.0804302	0.0982991	0.190263	FALSE	ABC transporter, nucleotide binding/ATPase protein (Amino acid)
Atu1985	A9CIF1		-0.0801671	0.414661	0.511185	FALSE	Two component response regulator
Atu2614	A9CHK6		-0.0801306	0.240914	0.341958	FALSE	YMGG-like Gly-zipper domain-containing protein
Atu1579	A9CIW6		-0.0795885	0.113405	0.207807	FALSE	ABC transporter, membrane spanning protein (Amino acid)
Atu3107	Q7CRM1		-0.079542	0.0920767	0.182607	FALSE	Transcriptional regulator, LacI family
Atu2678	Q7CWH9	ligT	-0.0794745	0.408728	0.507215	FALSE	RNA 2',3'-cyclic phosphodiesterase (RNA 2',3'-CPDase) (EC 3.1.4.58)
Atu4317	Q7CUM0		-0.0792033	0.284141	0.386602	FALSE	Transcriptional regulator, TetR family
Atu2092	Q8UDN0	murB	-0.0791755	0.0818363	0.172614	FALSE	UDP-N-acetylenolpyruvoylglucosamine reductase (EC 1.3.1.98) (UDP-N-acetylmuramate dehydrogenase)
Atu3866	A9CFS0		-0.0791456	0.305652	0.409269	FALSE	Uncharacterized protein
Atu1876	Q7CYB9	psuG	-0.0790307	0.144977	0.245004	FALSE	Pseudouridine-5'-phosphate glycosidase (PsiMP glycosidase) (EC 4.2.1.70)
Atu0040	P58790	hisA	-0.0788348	0.268374	0.370052	FALSE	1-(5-phosphoribosyl)-5-[(5-phosphoribosylamino)methylideneamino] imidazole-4-carboxamide isomerase (EC 5.3.1.16) (Phosphoribosylformimino-5-aminoimidazole carboxamide ribotide isomerase)
Atu5044	Q7D419		-0.0782742	0.19418	0.297056	FALSE	Nucleotidyl transferase AbiEii/AbiGii toxin family protein
Atu8180	Q8U536		-0.078223	0.127681	0.225654	FALSE	S-adenosyl-L-methionine methyltransferase
Atu1100	A9CJH5		-0.0779162	0.0783235	0.168606	FALSE	YicC family protein
Atu3069	A9CEM4		-0.0778966	0.199234	0.302242	FALSE	BtpA family membrane complex biogenesis protein
Atu2676	Q8UC22		-0.0776617	0.325771	0.427485	FALSE	Putative pterin-4-alpha-carbinolamine dehydratase (PHS) (EC 4.2.1.96) (4-alpha-hydroxy-tetrahydropterin dehydratase) (Pterin carbinolamine dehydratase) (PCD)
Atu2801	A9CHC4	cobI	-0.0774857	0.159468	0.260586	FALSE	Precorrin-2 C20 methyltransferase
Atu2749	A9CHE8		-0.0773168	0.230175	0.332116	FALSE	LPS-assembly lipoprotein
Atu2407	Q8UCS6	ureA	-0.0771996	0.167764	0.269015	FALSE	Urease subunit gamma (EC 3.5.1.5) (Urea amidohydrolase subunit gamma)
Atu0753	A9CJY1	ribA	-0.0771593	0.162367	0.263582	FALSE	3,4-dihydroxy-2-butanone 4-phosphate synthase (DHBP synthase) (EC 4.1.99.12)
Atu3732	Q7CT66		-0.077155	0.337384	0.436846	FALSE	Hemolysin
Atu2156	Q7CXR1		-0.0770954	0.256965	0.357662	FALSE	Mannose-6-phosphate isomerase
Atu4620	A9CGW8	dppF	-0.0766368	0.238193	0.339494	FALSE	Glutathione import ATP-binding protein GsiA (EC 7.4.2.10)
Atu4042	A9CFZ6		-0.0763336	0.0840998	0.175171	FALSE	DUF1949 domain-containing protein
Atu2296	Q7CXE6	kdgK	-0.0757219	0.257159	0.357721	FALSE	2-dehydro-3-deoxygluconokinase
Atu0051	Q7D2A4	actS	-0.075243	0.139102	0.23862	FALSE	histidine kinase (EC 2.7.13.3)
Atu0332	Q8U5M8	rpoN	-0.0751664	0.219676	0.321884	FALSE	RNA polymerase sigma-54 factor
Atu3736	A9CFK9	tktA	-0.0751364	0.278399	0.380983	FALSE	Transketolase (EC 2.2.1.1)
Atu5499	A9CL41		-0.0750556	0.137974	0.237782	FALSE	Oxidoreductase
Atu0121	P50018	dnaJ	-0.0749773	0.122611	0.219416	FALSE	Chaperone protein DnaJ
Atu4787	Q7CVV5		-0.0747872	0.125788	0.22359	FALSE	Inositol monophosphatase family protein
Atu3548	Q7CSR3		-0.0743731	0.328853	0.429618	FALSE	Glycosyltransferase
Atu1094	A9CJH8	fabD	-0.074132	0.264471	0.365524	FALSE	Malonyl CoA-acyl carrier protein transacylase (EC 2.3.1.39)
Atu2438	A9CHU8		-0.0740693	0.204833	0.307575	FALSE	Histidine phosphotransferase ChpT C-terminal domain-containing protein
Atu1837	A9CIK2		-0.0738529	0.224257	0.326889	FALSE	Transcriptional regulator
Atu1176	Q7CZT6		-0.0737369	0.234399	0.336157	FALSE	Ubiquinol-cytochrome c chaperone domain-containing protein
Atu3962	Q7CTQ6		-0.0734289	0.210152	0.313354	FALSE	Calcium-binding protein, regucalcin
Atu2587	Q7CWQ0		-0.0727076	0.235798	0.337548	FALSE	ABC transporter, substrate binding protein (Oligopeptide)
Atu2480	A9CHS3		-0.0725917	0.218621	0.320872	FALSE	Transcriptional regulator, LysR family
Atu2277	A9CI33	cyaC	-0.0725308	0.186887	0.289787	FALSE	Adenylate cyclase protein
Atu3278	A9CEY6		-0.0717832	0.208149	0.311563	FALSE	6-dehydroglucose reductase (EC 1.1.1.432) (SQ monooxygenase cluster protein B)
Atu4331	Q7CUN2	impM	-0.0717297	0.130284	0.228741	FALSE	Serine/threonine phosphoprotein phosphatase
Atu1045	A9CJK0		-0.0716817	0.236733	0.337863	FALSE	VOC domain-containing protein
Atu8121	Q8U5M0		-0.071451	0.191598	0.294632	FALSE	Biotin transporter BioY
Atu5023	Q7D433		-0.0708111	0.261236	0.362112	FALSE	ATP-dependent endonuclease
Atu5137	Q7D3U2	blcA	-0.0704867	0.21831	0.320706	FALSE	NAD-dependent succinyl-semialdehyde dehydrogenase
Atu1632	Q8U599		-0.070408	0.112065	0.206311	FALSE	Dimethylglycine dehydrogenase
Atu4572	Q7CVA6		-0.070404	0.12371	0.220865	FALSE	GP-PDE domain-containing protein
Atu0052	Q7D2A3	hrpB	-0.0699532	0.162052	0.263482	FALSE	Helicase
Atu2741	A9CHF2		-0.0699379	0.334467	0.433834	FALSE	Fumarylacetoacetase-like C-terminal domain-containing protein
Atu0337	A9CKD8	sppA	-0.0694753	0.105792	0.199267	FALSE	Proteinase IV
Atu6162	A9CKU1		-0.0692499	0.275614	0.378546	FALSE	Uncharacterized protein
Atu2490	Q7CWX8	asd	-0.0688538	0.141119	0.240249	FALSE	Aspartate-semialdehyde dehydrogenase (ASA dehydrogenase) (ASADH) (EC 1.2.1.11) (Aspartate-beta-semialdehyde dehydrogenase)
Atu3594	Q7CSV4		-0.0686469	0.201496	0.304111	FALSE	Peptidase S54 rhomboid domain-containing protein
Atu1595	A9CIW1		-0.0684048	0.251549	0.353055	FALSE	NADPH:quinone reductase
Atu4485	Q7CV27	bgl	-0.0684043	0.138912	0.23862	FALSE	Beta-glucosidase (EC 3.2.1.21)
Atu1974	A9CIF7	cfa	-0.068333	0.363594	0.461229	FALSE	Cyclopropane-fatty-acyl-phospholipid synthase
Atu1509	A9CIZ7		-0.0680128	0.193803	0.297055	FALSE	CBS domain-containing protein
Atu1236	Q7CZP5		-0.0680063	0.280168	0.382414	FALSE	Polysaccharide biosynthesis glycosyltransferase
Atu0094	A9CKQ2		-0.0675662	0.268354	0.370052	FALSE	MOSC domain-containing protein
Atu0046	A9CKS2		-0.0675035	0.304191	0.407775	FALSE	DUF1402 family protein
Atu1960	Q8UE04	rplK	-0.0675015	0.152167	0.254164	FALSE	Large ribosomal subunit protein uL11 (50S ribosomal protein L11)
Atu3412	A9CF63		-0.0674213	0.176313	0.278377	FALSE	ABC transporter, nucleotide binding/ATPase protein
Atu0921	Q7D0C8		-0.067095	0.316225	0.4183	FALSE	histidine kinase (EC 2.7.13.3)
Atu2145	Q7CXS2		-0.0670051	0.167684	0.269015	FALSE	Transcriptional regulator, RpiR family
Atu0735	Q8UHE7		-0.0667707	0.209136	0.312645	FALSE	Uncharacterized RNA methyltransferase Atu0735 (EC 2.1.1.-)
Atu2737	A9CHF6		-0.0667485	0.191809	0.294764	FALSE	Oxidoredutase
Atu1080	P58736	alr	-0.0661724	0.216292	0.318505	FALSE	Alanine racemase, biosynthetic (EC 5.1.1.1)
Atu0840	Q7D0K1		-0.0660927	0.239405	0.340853	FALSE	DNA ligase (ATP) (EC 6.5.1.1)
Atu3703	Q8U9M5	mnmA	-0.0656232	0.145837	0.246224	FALSE	tRNA-specific 2-thiouridylase MnmA (EC 2.8.1.13)
Atu5205	Q7D3N2		-0.0656077	0.150982	0.252772	FALSE	Uncharacterized protein
Atu4135	A9CG47	gcd	-0.0655509	0.420864	0.515335	FALSE	Glucose dehydrogenase
Atu0049	Q7D2A6		-0.0655432	0.143387	0.24313	FALSE	DNA repair protein MmcB-related protein
Atu1586	A9CIW4	recJ	-0.0655321	0.210262	0.313354	FALSE	Single-stranded-DNA-specific exonuclease RecJ
Atu5112	A9CLN3		-0.0650604	0.228379	0.330691	FALSE	HipA-like C-terminal domain-containing protein
Atu0219	Q7D1X6	ctpF	-0.0649936	0.188297	0.290881	FALSE	Components of type IV pilus
Atu1874	P33156	recA	-0.0648672	0.186975	0.289787	FALSE	Protein RecA (Recombinase A)
Atu8197	Q8U4Z7	norF	-0.0647655	0.155963	0.257723	FALSE	NorF protein
Atu1794	A9CIM2	ubiH	-0.0647018	0.407758	0.507175	FALSE	2-octaprenyl-6-methoxyphenol hydroxylase
Atu4477	A9CGQ4		-0.0646237	0.28905	0.391348	FALSE	Transcriptional regulator, TetR family
Atu1645	A9CIT7		-0.064559	0.34602	0.444551	FALSE	ABC transporter, substrate binding protein
Atu4297	Q7CUK1		-0.0645548	0.184473	0.287218	FALSE	Transcriptional regulator, AraC family
Atu0075	A9CKR1		-0.0643194	0.16732	0.269015	FALSE	N-acetyltransferase domain-containing protein
Atu0079	Q8U5P4		-0.0641036	0.171594	0.272565	FALSE	Atu0079-1 mutant of pfkB family carbohydrate kinase
Atu2041	A9CID1		-0.0637812	0.232113	0.333892	FALSE	Acetyltransferase
Atu0971	A9CJN1		-0.063706	0.338835	0.438295	FALSE	histidine kinase (EC 2.7.13.3)
Atu0443	A9CK98		-0.0635538	0.160893	0.262269	FALSE	Phage repressor
Atu3475	A9CFA1		-0.0635443	0.522435	0.60968	FALSE	Acetyl-CoA C-acetyltransferase
Atu3936	Q7CTN6		-0.0635325	0.191453	0.294601	FALSE	histidine utilization repressor
Atu0827	A9CJU6		-0.0635131	0.233853	0.335781	FALSE	Type II toxin-antitoxin system ParD family antitoxin
Atu6114	A0A2Z2PIP1		-0.0634629	0.316174	0.4183	FALSE	Uncharacterized protein
Atu0504	Q7D1B8		-0.0633955	0.41183	0.508792	FALSE	DUF3618 domain-containing protein
Atu3908	Q7CTL4		-0.0632632	0.309677	0.41314	FALSE	Transcriptional regulator, GntR family
Atu1442	A9CJ26	cinA	-0.0630605	0.182389	0.285995	FALSE	Nicotinamide-nucleotide amidohydrolase PncC
Atu0733	A9CJZ3		-0.0628744	0.377145	0.475863	FALSE	Enoyl-CoA hydratase/isomerase
Atu0137	Q8UJ04	deoB	-0.0627363	0.289121	0.391348	FALSE	Phosphopentomutase (EC 5.4.2.7) (Phosphodeoxyribomutase)
Atu1214	Q7CZQ9		-0.0626991	0.441613	0.534943	FALSE	DNA-binding protein
Atu1517	Q7CZ29		-0.0625799	0.277546	0.380258	FALSE	Gamma carbonic anhydrase family protein
Atu4013	A9CFY3	cyaA	-0.0621872	0.210274	0.313354	FALSE	Adenylate cyclase
Atu4354	A9CGH3		-0.0621806	0.365737	0.46345	FALSE	Calcineurin-like phosphoesterase domain-containing protein
Atu4332	A9CGF9	impL	-0.0619165	0.180663	0.284105	FALSE	IcmF family protein
Atu4341	A9CGG5	impC	-0.0618182	0.211945	0.31436	FALSE	Type VI secretion system contractile sheath large subunit
Atu4403	A9CGL0		-0.0618146	0.242798	0.344231	FALSE	ABC transporter, nucleotide binding/ATPase protein (Anion)
Atu0726	A9CJZ7		-0.061742	0.152209	0.254164	FALSE	Ring hydroxylating dioxygenase, alpha-subunit
Atu4424	A9CGM3		-0.0615468	0.183499	0.286657	FALSE	ABC transporter, nucleotide binding/ATPase protein (Spermidine/putrescine)
Atu4018	Q7CTV5		-0.0612233	0.328025	0.42921	FALSE	histidine kinase (EC 2.7.13.3)
Atu3787	Q7CTB1	kdpD	-0.0611629	0.332538	0.431806	FALSE	histidine kinase (EC 2.7.13.3)
Atu4760	A9CH36		-0.0610738	0.232911	0.334633	FALSE	Transcriptional regulator, GntR family
Atu3040	Q7CRF6		-0.0608787	0.359031	0.456207	FALSE	Hydantoinase
Atu1464	Q7CZ70	gcvT	-0.0607098	0.222675	0.325267	FALSE	aminomethyltransferase (EC 2.1.2.10) (Glycine cleavage system T protein)
Atu2151	Q7CXR6	adh	-0.0606135	0.470304	0.562175	FALSE	Alcohol dehydrogenase
Atu1498	Q8UFA0	tmk	-0.0605999	0.358754	0.456207	FALSE	Thymidylate kinase (EC 2.7.4.9) (dTMP kinase)
Atu3730	A9CFK7		-0.0605811	0.167539	0.269015	FALSE	TIGR00282 family metallophosphoesterase
Atu2773	A9CHD2		-0.0605569	0.153825	0.25551	FALSE	Polysaccharide deacetylase
Atu1708	A9CIR1		-0.0604954	0.230353	0.332169	FALSE	Segregation and condensation protein A
Atu1025	Q8UGL2	smpB	-0.0599609	0.204401	0.307121	FALSE	SsrA-binding protein (Small protein B)
Atu0839	Q7D0K2		-0.059723	0.189104	0.291556	FALSE	Ligase-associated DNA damage response exonuclease
Atu3849	Q7CTG4		-0.0596335	0.184031	0.287218	FALSE	Resolvase
Atu1946	Q8UE18	rplC	-0.0593881	0.253633	0.354486	FALSE	Large ribosomal subunit protein uL3 (50S ribosomal protein L3)
Atu1728	P58795		-0.0592415	0.54206	0.625503	FALSE	NAD(P)H dehydrogenase (quinone) (EC 1.6.5.2) (Flavoprotein WrbA) (NAD(P)H:quinone oxidoreductase) (NQO)
Atu3303	Q7CS44	celE	-0.0592194	0.211824	0.31436	FALSE	Cellulose synthesis protein
Atu3249	Q8UAW8	minC	-0.0585619	0.330173	0.430866	FALSE	Probable septum site-determining protein MinC
Atu4428	A9CGM5		-0.0584521	0.301112	0.404796	FALSE	Amidohydrolase
Atu3289	Q8UAS8	thiE	-0.0582738	0.189394	0.291813	FALSE	Thiamine-phosphate synthase (TP synthase) (TPS) (EC 2.5.1.3) (Thiamine-phosphate pyrophosphorylase) (TMP pyrophosphorylase) (TMP-PPase)
Atu0870	Q8UH15	tam	-0.0581691	0.310188	0.413468	FALSE	Trans-aconitate 2-methyltransferase (EC 2.1.1.144)
Atu1145	A9CJF9	ppx	-0.057857	0.188277	0.290881	FALSE	exopolyphosphatase (EC 3.6.1.11)
Atu0751	Q7D0R9		-0.0578113	0.212435	0.31436	FALSE	ABC transporter, nucleotide binding/ATPase protein (Cobalt)
Atu4254	A9CGB4		-0.0577817	0.178729	0.281626	FALSE	Transcriptional regulator, LacI family
Atu1929	Q8UE35	rpsE	-0.0577793	0.237855	0.339259	FALSE	Small ribosomal subunit protein uS5 (30S ribosomal protein S5)
Atu2046	A9CIC8	folA	-0.0575883	0.243405	0.344884	FALSE	Dihydrofolate reductase (EC 1.5.1.3)
Atu1110	Q8UGC8	pepA	-0.0573826	0.286034	0.388283	FALSE	Probable cytosol aminopeptidase (EC 3.4.11.1) (Leucine aminopeptidase) (LAP) (EC 3.4.11.10) (Leucyl aminopeptidase)
Atu1768	Q7CYK7	nnrE	-0.0572991	0.278579	0.38101	FALSE	Bifunctional NAD(P)H-hydrate repair enzyme (Nicotinamide nucleotide repair protein) [Includes: ADP-dependent (S)-NAD(P)H-hydrate dehydratase (EC 4.2.1.136) (ADP-dependent NAD(P)HX dehydratase); NAD(P)H-hydrate epimerase (EC 5.1.99.6)]
Atu2521	A9CHP8	lpiA	-0.0570509	0.309768	0.41314	FALSE	Protein regulated by acid pH
Atu1889	A9CIH6	dgk	-0.0567802	0.19978	0.302488	FALSE	Diacylglycerol kinase (EC 2.7.1.107)
Atu3335	Q8UAN8		-0.056674	0.320532	0.422015	FALSE	Putative 3-methyladenine DNA glycosylase (EC 3.2.2.-)
Atu3403	A9CF56	attK2	-0.0564925	0.328358	0.42921	FALSE	Succinate semialdehyde dehydrogenase
Atu2613	Q7CWM7	hemA	-0.0564872	0.448689	0.541822	FALSE	5-aminolevulinate synthase (EC 2.3.1.37) (5-aminolevulinic acid synthase) (Delta-ALA synthase) (Delta-aminolevulinate synthase)
Atu4488	A9CGQ8		-0.0564082	0.272498	0.374863	FALSE	ABC transporter, membrane spanning protein
Atu0935	A9CJP8		-0.0563812	0.378762	0.477648	FALSE	DNA-damage-inducible protein J
Atu3796	A9CFN8		-0.0561818	0.239748	0.340945	FALSE	Efflux protein
Atu0610	A9CK50	potG	-0.0560158	0.411655	0.508792	FALSE	Spermidine/putrescine import ATP-binding protein PotA (EC 7.6.2.11)
Atu0666	Q7D0Z3	glcE	-0.0560024	0.293935	0.396729	FALSE	Glycolate oxidase subunit
Atu1289	A9CJA0		-0.055791	0.542084	0.625503	FALSE	ABC transporter, membrane spanning protein
Atu0757	A9CJX9	fabI	-0.0557497	0.287811	0.390023	FALSE	Enoyl-[acyl-carrier-protein] reductase [NADH] (EC 1.3.1.9)
Atu1945	Q8UE19	rplD	-0.0556622	0.198373	0.301638	FALSE	Large ribosomal subunit protein uL4 (50S ribosomal protein L4)
Atu4700	Q7CVM4		-0.0552347	0.207218	0.310761	FALSE	ABC transporter, nucleotide binding/ATPase protein (Oligopeptide)
Atu0243	A9CKI4		-0.0551747	0.28966	0.391855	FALSE	N-acetyltransferase domain-containing protein
Atu1907	A9CIG6		-0.0550266	0.273746	0.376361	FALSE	ABC transporter, nucleotide binding/ATPase protein
Atu2339	A9CHZ3		-0.0548765	0.318645	0.419843	FALSE	DUF403 domain-containing protein
Atu3629	Q8U9U6	xerD	-0.054653	0.221195	0.323706	FALSE	Tyrosine recombinase XerD
Atu4556	A9CGT8	purR	-0.0545802	0.529503	0.615704	FALSE	Transcriptional regulator, LacI family
Atu2445	A9CHU4	rpoH	-0.0543707	0.254552	0.35556	FALSE	RNA polymerase sigma factor RpoH (RNA polymerase sigma-32 factor)
Atu0170	Q7D219		-0.0539325	0.592132	0.670477	FALSE	Phosphonate metabolism protein
Atu1371	Q7CZE2		-0.0538649	0.243976	0.345487	FALSE	Glycerophosphoryl diester phosphodiesterase
Atu0829	Q8UH56	betB	-0.0536355	0.214953	0.316928	FALSE	Betaine aldehyde dehydrogenase (BADH) (EC 1.2.1.8)
Atu2083	A9CIB2	recN	-0.0533328	0.323087	0.424906	FALSE	DNA repair protein RecN (Recombination protein N)
Atu2829	A9CHB3	parA	-0.0528967	0.226994	0.329596	FALSE	Chromosome partitioning protein
Atu0365	A9CKC6		-0.0526913	0.337529	0.436846	FALSE	DNA recombination protein RmuC homolog
Atu0368	Q8UIC9	truA	-0.0523761	0.214655	0.316686	FALSE	tRNA pseudouridine synthase A (EC 5.4.99.12) (tRNA pseudouridine(38-40) synthase) (tRNA pseudouridylate synthase I) (tRNA-uridine isomerase I)
Atu4511	A9CGS0	iolD	-0.0518898	0.423756	0.518607	FALSE	Acetolactate synthase
Atu1041	A9CJK3		-0.0518784	0.384955	0.484862	FALSE	Methyltransferase
Atu2284	A9CI31		-0.0518187	0.432424	0.527848	FALSE	DUF2333 domain-containing protein
Atu0164	A9CKM7		-0.0516579	0.307522	0.410609	FALSE	Malate dehydrogenase
Atu2830	Q8UBM1	rsmG	-0.0515862	0.23673	0.337863	FALSE	Ribosomal RNA small subunit methyltransferase G (EC 2.1.1.170) (16S rRNA 7-methylguanosine methyltransferase) (16S rRNA m7G methyltransferase)
Atu1859	Q8UEA1	glsA	-0.0514798	0.264401	0.365524	FALSE	Glutaminase (EC 3.5.1.2)
Atu3816	Q7CTD8	fdh	-0.0506776	0.238307	0.339494	FALSE	D-threo-aldose 1-dehydrogenase
Atu1831	Q7CYF5		-0.0504521	0.351206	0.449635	FALSE	Rhamnosyltransferase
Atu4627	Q7CVF7		-0.0504439	0.341548	0.440599	FALSE	Uncharacterized protein
Atu3485	Q7CSK9		-0.0502988	0.227108	0.329596	FALSE	Oxidoreductase
Atu2600	A9CHL5	malK	-0.0501948	0.305855	0.409288	FALSE	ABC transporter, nucleotide binding/ATPase protein (Maltose/maltodextrin)
Atu1714	A9CIQ8		-0.0501004	0.607847	0.683283	FALSE	Exonuclease III
Atu1676	Q7CYR8	pabB	-0.0498085	0.255264	0.355858	FALSE	Para-aminobenzoate synthase component I
Atu2573	Q7CWR3		-0.0497448	0.258261	0.358832	FALSE	Amino acid--[acyl-carrier-protein] ligase (EC 6.2.1.n2) (Amino acid:[carrier-protein] ligase [AMP forming]) (aa:CP ligase) (Aminoacyl-[acyl-carrier-protein] synthetase) (L-alanine:[acyl-carrier-protein] ligase) (L-glycine:[acyl-carrier-protein] ligase) (L-serine:[acyl-carrier-protein] ligase)
Atu3406	Q7CSD9		-0.0492913	0.260092	0.36095	FALSE	N-acetyltransferase domain-containing protein
Atu4654	A9CGY7		-0.0490058	0.240075	0.340984	FALSE	ABC transporter, substrate binding protein (Sugar)
Atu1140	Q7CZW4	purN	-0.0489309	0.351784	0.449677	FALSE	Phosphoribosylglycinamide formyltransferase (EC 2.1.2.2) (5'-phosphoribosylglycinamide transformylase) (GAR transformylase) (GART)
Atu3614	Q8U9W1	gloB	-0.0488812	0.559208	0.640297	FALSE	Hydroxyacylglutathione hydrolase (EC 3.1.2.6) (Glyoxalase II) (Glx II)
Atu3898	A9CFT8	glpR	-0.0487191	0.314893	0.417383	FALSE	Transcriptional regulator, DeoR family
Atu4199	Q7CUA6		-0.0485893	0.28226	0.384708	FALSE	Transcriptional regulator, TetR family
Atu1856	A9CIJ1		-0.0485705	0.417093	0.513378	FALSE	Inositol monophosphatase family protein
Atu3482	Q8UA92	panC	-0.0485177	0.419685	0.515016	FALSE	Pantothenate synthetase (PS) (EC 6.3.2.1) (Pantoate--beta-alanine ligase) (Pantoate-activating enzyme)
Atu3717	Q7CT55	tolQ	-0.0483703	0.446465	0.539964	FALSE	Tol-Pal system protein TolQ
Atu6055	A0A2Z2PI04	gcvA	-0.0483368	0.311026	0.413922	FALSE	LysR family transcriptional regulator (Transcriptional regulator, LysR family)
Atu1103	Q8UGD5	rsmA	-0.0479924	0.354978	0.452396	FALSE	Ribosomal RNA small subunit methyltransferase A (EC 2.1.1.182) (16S rRNA (adenine(1518)-N(6)/adenine(1519)-N(6))-dimethyltransferase) (16S rRNA dimethyladenosine transferase) (16S rRNA dimethylase) (S-adenosylmethionine-6-N', N'-adenosyl(rRNA) dimethyltransferase)
Atu2132	A9CI97		-0.0479557	0.407287	0.506865	FALSE	DUF4432 domain-containing protein
Atu0776	Q8UHA7	rnhA	-0.0477442	0.302417	0.406089	FALSE	Ribonuclease H (RNase H) (EC 3.1.26.4)
Atu1816	A9CIL1		-0.047594	0.410273	0.508429	FALSE	ABC transporter, nucleotide binding/ATPase protein
Atu0597	Q7D151		-0.0474359	0.395006	0.495488	FALSE	Serine/threonine protein phosphatase
Atu2398	Q8UCT5	ureE	-0.0473656	0.688893	0.751577	FALSE	Urease accessory protein UreE
Atu3513	Q7CSN4		-0.0470271	0.280769	0.382897	FALSE	Methyltransferase
Atu2612	Q8UC86	dxr	-0.0465043	0.268612	0.370164	FALSE	1-deoxy-D-xylulose 5-phosphate reductoisomerase (DXP reductoisomerase) (EC 1.1.1.267) (1-deoxyxylulose-5-phosphate reductoisomerase) (2-C-methyl-D-erythritol 4-phosphate synthase)
Atu1594	A9CIW2	msbB	-0.0464819	0.392777	0.493216	FALSE	Lipid A biosynthesis lauroyl acyltransferase
Atu2026	Q7CY17		-0.0464623	0.31647	0.4183	FALSE	Exodeoxyribonuclease V
Atu3924	Q7CTM7	repA	-0.0459213	0.279335	0.381823	FALSE	Replication protein A
Atu1687	Q8UER8	trpD	-0.0459074	0.397375	0.498196	FALSE	Anthranilate phosphoribosyltransferase (EC 2.4.2.18)
Atu2624	Q8UC74	atpA	-0.0456533	0.255659	0.356053	FALSE	ATP synthase subunit alpha (EC 7.1.2.2) (ATP synthase F1 sector subunit alpha) (F-ATPase subunit alpha)
Atu2496	P58792		-0.0456329	0.41537	0.511791	FALSE	Putative NADH dehydrogenase/NAD(P)H nitroreductase Atu2496 (EC 1.-.-.-)
Atu4122	A9CG37		-0.0454872	0.342401	0.440976	FALSE	Transcriptional regulator, LysR family
Atu1940	Q8UE24	rpsC	-0.0453868	0.291475	0.394083	FALSE	Small ribosomal subunit protein uS3 (30S ribosomal protein S3)
Atu0537	Q8UHX1	hisD	-0.045372	0.321228	0.422697	FALSE	Histidinol dehydrogenase (HDH) (EC 1.1.1.23)
Atu4587	A9CGV0		-0.0452578	0.551992	0.634146	FALSE	Outer membrane protein beta-barrel domain-containing protein
Atu1743	A9CIP7		-0.0450802	0.330754	0.430952	FALSE	Flavin reductase like domain-containing protein
Atu1108	A9CJH0		-0.0448903	0.490699	0.581843	FALSE	Lipopolysaccharide export system permease protein
Atu2011	Q7CY30		-0.0448641	0.50878	0.596988	FALSE	Endonuclease/exonuclease/phosphatase domain-containing protein
Atu0485	Q7D1D5		-0.044444	0.441069	0.534808	FALSE	Dihydroorotate dehydrogenase
Atu0765	Q7D0Q6	tldD	-0.0440256	0.286758	0.388819	FALSE	TldD
Atu1118	Q7CZY2		-0.0438677	0.525384	0.612516	FALSE	ABC transporter, nucleotide binding/ATPase protein
Atu3263	A9CEY1	selA	-0.0436873	0.323949	0.425566	FALSE	L-seryl-tRNA(Ser) selenium transferase
Atu1433	A9CJ31		-0.0431768	0.354041	0.451536	FALSE	Arylesterase
Atu2753	A9CHE4	mgpS	-0.0431415	0.307343	0.410602	FALSE	ATP-dependent helicase
Atu0502	A9CK82		-0.0429538	0.468521	0.560896	FALSE	Acetyl-CoA acetyltransferase
Atu0801	Q7D0M8	smc	-0.0429504	0.462701	0.555336	FALSE	Chromosome partition protein Smc
Atu3438	A9CF76		-0.0424467	0.437557	0.532462	FALSE	Oxidoreductase
Atu0165	Q8UIX6		-0.0418993	0.490055	0.581371	FALSE	HTH luxR-type domain-containing protein
Atu0424	A9CKA4	phoU	-0.0418403	0.529682	0.615704	FALSE	Phosphate-specific transport system accessory protein PhoU
Atu0987	A9CJM2		-0.0418096	0.425803	0.520303	FALSE	Type-4 uracil-DNA glycosylase (EC 3.2.2.27)
Atu5516	A9CL33		-0.0417802	0.398061	0.498527	FALSE	Uncharacterized protein
Atu4860	Q7CW23		-0.0416512	0.456471	0.549311	FALSE	HEPN domain-containing protein
Atu3587	Q7CSU8		-0.0413618	0.342349	0.440976	FALSE	Transcriptional regulator
Atu1279	A9CJA5	nuoJ	-0.0412478	0.42039	0.515248	FALSE	NADH-quinone oxidoreductase subunit J (EC 7.1.1.-)
Atu0085	Q8UJ53	truB	-0.0409985	0.412314	0.509088	FALSE	tRNA pseudouridine synthase B (EC 5.4.99.25) (tRNA pseudouridine(55) synthase) (Psi55 synthase) (tRNA pseudouridylate synthase) (tRNA-uridine isomerase)
Atu0993	A9CJL9		-0.040983	0.359055	0.456207	FALSE	Transcriptional regulator, TetR family
Atu1311	A9CJ89		-0.040896	0.339142	0.438452	FALSE	Acetyltransferase
Atu3019	Q7CRD5		-0.0407454	0.483273	0.575059	FALSE	Uncharacterized protein
Atu3728	A9CFK6		-0.0405022	0.419759	0.515016	FALSE	General stress protein FMN-binding split barrel domain-containing protein
Atu1447	Q7CZ83	ntrY	-0.0404823	0.41995	0.515016	FALSE	histidine kinase (EC 2.7.13.3)
Atu4401	A9CGK8		-0.0404432	0.72115	0.779211	FALSE	ABC transporter substrate-binding protein
Atu4163	Q7CU79		-0.0404174	0.417855	0.513781	FALSE	histidine kinase (EC 2.7.13.3)
Atu1656	Q8UEU8		-0.0399167	0.613515	0.686788	FALSE	Uncharacterized protein Atu1656
Atu3498	Q7CSM1		-0.0397702	0.532999	0.618341	FALSE	Aldehyde dehydrogenase
Atu3297	Q7CS39	dctB	-0.0397463	0.399546	0.50012	FALSE	histidine kinase (EC 2.7.13.3)
Atu6088	A9CKX1		-0.0396015	0.456519	0.549311	FALSE	LysR family transcriptional regulator (Transcriptional regulator, LysR family)
Atu1947	Q8UE17	rpsJ	-0.039254	0.390114	0.490133	FALSE	Small ribosomal subunit protein uS10 (30S ribosomal protein S10)
Atu4466	Q7CV11		-0.0392437	0.410938	0.508776	FALSE	Oxidoreductase
Atu1102	A9CJH4		-0.0391385	0.418113	0.513831	FALSE	Dienelactone hydrolase domain-containing protein
Atu4071	A9CG10		-0.0390584	0.61518	0.688	FALSE	DUF2332 domain-containing protein
Atu3874	Q7CTI2	lyxK	-0.0389595	0.537277	0.62265	FALSE	L-xylulose kinase
Atu4634	A9CGX5		-0.0387663	0.409811	0.508122	FALSE	Nuclease PIN
Atu4023	Q7CTW0	fhuD	-0.0387428	0.34415	0.442988	FALSE	ABC transporter, substrate binding protein (Ferrichrome)
Atu2768	Q7CWA6		-0.0386998	0.515352	0.603675	FALSE	Polyhydroxyalkanoate synthesis repressor PhaR
Atu2330	Q7CXB4		-0.0386838	0.419125	0.514807	FALSE	Oxidoreductase
Atu4532	A9CGT0	aroE	-0.0381126	0.387193	0.486721	FALSE	Shikimate dehydrogenase (NADP(+)) (SDH) (EC 1.1.1.25)
Atu0419	Q7D1H9		-0.037731	0.621484	0.693081	FALSE	histidine kinase (EC 2.7.13.3)
Atu1339	Q7CZH1	rne	-0.0377145	0.353213	0.450723	FALSE	Ribonuclease E (RNase E) (EC 3.1.26.12)
Atu0422	A9CKA5	pstA	-0.0375865	0.494602	0.585295	FALSE	Phosphate transport system permease protein PstA
Atu3869	Q7CTH7		-0.0368868	0.581765	0.661275	FALSE	ABC transporter, nucleotide binding/ATPase protein
Atu1622	A9CIU8	gyrB	-0.0368739	0.373188	0.471879	FALSE	DNA topoisomerase 4 subunit B (EC 5.6.2.2) (Topoisomerase IV subunit B)
Atu1983	Q7CY52		-0.0367151	0.498806	0.588208	FALSE	Anti-sigma factor
Atu0605	A9CK54		-0.0363958	0.408864	0.507215	FALSE	Transcriptional regulator, LysR family
Atu0695	A9CK11	kdtA	-0.0362754	0.489412	0.5809	FALSE	3-deoxy-D-manno-octulosonic acid transferase (Kdo transferase) (EC 2.4.99.12) (Lipid IV(A) 3-deoxy-D-manno-octulosonic acid transferase)
Atu0004	Q8UJC4	coaE	-0.0359644	0.385098	0.484862	FALSE	Dephospho-CoA kinase (EC 2.7.1.24) (Dephosphocoenzyme A kinase)
Atu4543	P0A4T6	pcaQ	-0.0357912	0.456002	0.549249	FALSE	HTH-type transcriptional regulator PcaQ (Pca operon transcriptional activator)
Atu5195	A9CLL0		-0.0357539	0.544065	0.626258	FALSE	Transcriptional regulator, LysR family
Atu2000	Q7CY38		-0.035694	0.502131	0.591538	FALSE	HTH hxlR-type domain-containing protein
Atu2205	A9CI64	petP	-0.0345521	0.634815	0.70429	FALSE	Transcriptional regulator, MarR family
Atu4673	A9CGZ3	ftsZ1	-0.034392	0.681541	0.746469	FALSE	Cell division protein FtsZ
Atu8159	Q8U5A1		-0.0343299	0.495501	0.585479	FALSE	SHOCT domain-containing protein
Atu3808	A9CFP6		-0.0340007	0.412999	0.509668	FALSE	Transcriptional regulator, LysR family
Atu1472	A9CJ15		-0.0339213	0.592845	0.670642	FALSE	Hydrolase
Atu0038	Q8UJ91	hisE	-0.0337041	0.737967	0.793752	FALSE	Phosphoribosyl-ATP pyrophosphatase (PRA-PH) (EC 3.6.1.31)
Atu1493	A9CJ03	clc	-0.0336224	0.51554	0.603675	FALSE	Chloride channel protein
Atu2467	Q7CWZ6		-0.0336149	0.438899	0.533272	FALSE	ABC transporter, substrate binding protein (Iron)
Atu3108	A9CEP3		-0.0334806	0.605331	0.680853	FALSE	DUF2264 domain-containing protein
Atu2139	A9CI93		-0.0330578	0.639095	0.707708	FALSE	Aldehyde dehydrogenase
Atu3588	Q7CSU9	alkA	-0.0329904	0.40869	0.507215	FALSE	DNA-3-methyladenine glycosylase II (EC 3.2.2.21)
Atu0213	Q8UIS9	pncB	-0.0327864	0.469311	0.561557	FALSE	Nicotinate phosphoribosyltransferase (NAPRTase) (EC 6.3.4.21)
Atu4842	Q7CW05		-0.0325392	0.537566	0.62265	FALSE	ABC transporter, substrate binding protein (Sugar)
Atu0882	A9CJS8		-0.032528	0.515756	0.603675	FALSE	Cytochrome c domain-containing protein
Atu2453	Q7CX09		-0.0323776	0.743075	0.79743	FALSE	Aromatic compounds dioxygenase
Atu5057	Q8U5X4		-0.0322098	0.470143	0.562175	FALSE	Uncharacterized protein
Atu0241	Q8UIQ2	lepA	-0.0322039	0.460261	0.553074	FALSE	Elongation factor 4 (EF-4) (EC 3.6.5.n1) (Ribosomal back-translocase LepA)
Atu1405	Q7CZB8		-0.0321577	0.416551	0.512978	FALSE	Transcriptional regulator, GntR family
Atu2150	A9CI89		-0.0320152	0.432948	0.527942	FALSE	ABC transporter, nucleotide binding/ATPase protein
Atu1246	Q8UFZ8	rpsI	-0.0318716	0.667874	0.733729	FALSE	Small ribosomal subunit protein uS9 (30S ribosomal protein S9)
Atu1984	Q7CY51	fsrR	-0.0318015	0.549367	0.632053	FALSE	Two component sensor kinase
Atu1284	A9CJA1	birA	-0.030948	0.521709	0.609134	FALSE	biotin--[biotin carboxyl-carrier protein] ligase (EC 6.3.4.15)
Atu1938	Q8UE26	rpmC	-0.0309085	0.566728	0.647298	FALSE	Large ribosomal subunit protein uL29 (50S ribosomal protein L29)
Atu1913	A9CIG4		-0.0308034	0.62526	0.696306	FALSE	DUF1883 domain-containing protein
Atu0037	Q8UJ92	coaA	-0.0305689	0.482816	0.574804	FALSE	Pantothenate kinase (EC 2.7.1.33) (Pantothenic acid kinase)
Atu5055	Q7D410		-0.0304579	0.523693	0.610846	FALSE	DNA ligase (ATP) (EC 6.5.1.1) (NHEJ DNA polymerase)
Atu1091	Q8UGE7	rpsF	-0.0302991	0.461224	0.553844	FALSE	Small ribosomal subunit protein bS6 (30S ribosomal protein S6)
Atu0647	Q8UHN3	purD	-0.0302812	0.495803	0.585544	FALSE	Phosphoribosylamine--glycine ligase (EC 6.3.4.13) (GARS) (Glycinamide ribonucleotide synthetase) (Phosphoribosylglycinamide synthetase)
Atu1128	A9CJG5	pgsA	-0.0301547	0.504722	0.593997	FALSE	CDP-diacylglycerol--glycerol-3-phosphate 3-phosphatidyltransferase (EC 2.7.8.5)
Atu1030	Q7D045		-0.0301281	0.617506	0.689058	FALSE	GTP pyrophosphokinase rsh ((p)ppGpp synthase) (ATP:GTP 3'-pyrophosphotransferase)
Atu0642	A9CK40	aroA	-0.030015	0.623241	0.694385	FALSE	3-phosphoshikimate 1-carboxyvinyltransferase (EC 2.5.1.19) (5-enolpyruvylshikimate-3-phosphate synthase) (EPSP synthase) (EPSPS)
Atu1936	Q8UE28	rplN	-0.0299112	0.561129	0.641523	FALSE	Large ribosomal subunit protein uL14 (50S ribosomal protein L14)
Atu2495	A9CHR3	rutF	-0.0291798	0.506819	0.595872	FALSE	FMN reductase (NADH) RutF (EC 1.5.1.42) (FMN reductase) (NADH-flavin reductase RutF) (NADH:flavin oxidoreductase)
Atu2232	Q8UD95	clpS2	-0.0291613	0.514334	0.602907	FALSE	ATP-dependent Clp protease adapter protein ClpS 2
Atu4678	A9CGZ5		-0.0290539	0.697897	0.759646	FALSE	ABC transporter, substrate binding protein (Amino acid)
Atu4609	A9CGW3		-0.0287643	0.616346	0.688978	FALSE	Glycosyltransferase
Atu2775	Q7CW99		-0.028565	0.492124	0.582947	FALSE	Peptidase M23 domain-containing protein
Atu3477	A9CFA3	acd	-0.0284853	0.514225	0.602907	FALSE	Isovaleryl-CoA dehydrogenase, mitochondrial (EC 1.3.8.4)
Atu1462	Q8UFD6	gcvP	-0.0281932	0.723346	0.780869	FALSE	Glycine dehydrogenase (decarboxylating) (EC 1.4.4.2) (Glycine cleavage system P-protein) (Glycine decarboxylase) (Glycine dehydrogenase (aminomethyl-transferring))
Atu1269	A9CJB2	nuoB	-0.0280488	0.65252	0.720212	FALSE	NADH-quinone oxidoreductase subunit B (EC 7.1.1.-) (NADH dehydrogenase I subunit B) (NDH-1 subunit B)
Atu2076	A9CIB8		-0.0280482	0.491176	0.582117	FALSE	CREA protein
Atu0021	Q7D2C0	folC	-0.0278683	0.52747	0.614039	FALSE	Dihydrofolate synthase/folylpolyglutamate synthase (EC 6.3.2.12) (EC 6.3.2.17) (Folylpoly-gamma-glutamate synthetase-dihydrofolate synthetase) (Folylpolyglutamate synthetase) (Tetrahydrofolylpolyglutamate synthase)
Atu2235	A9CI52		-0.0273069	0.599558	0.676616	FALSE	MaoC-like domain-containing protein
Atu4421	A9CGM0		-0.0269166	0.743826	0.797873	FALSE	ABC transporter, substrate binding protein (Spermidine/putrescine)
Atu1854	Q7CYD6	grlA	-0.0268449	0.572369	0.652163	FALSE	Glutaredoxin
Atu3235	Q7CRY6		-0.0268134	0.659917	0.727016	FALSE	Xylose isomerase-like TIM barrel domain-containing protein
Atu3356	A9CF25		-0.0265281	0.568062	0.648194	FALSE	NADP-dependent malic enzyme
Atu2322	A9CI05		-0.0264157	0.507255	0.596087	FALSE	Calcineurin-like phosphoesterase domain-containing protein
Atu0608	A9CK52		-0.0263417	0.495302	0.585479	FALSE	Transcriptional regulator
Atu3361	A9CF27		-0.0263225	0.543902	0.626258	FALSE	MmgE/PrpD family protein
Atu3241	Q7CRZ2		-0.0259569	0.589802	0.668273	FALSE	Dehydrogenase
Atu3785	A9CFN2	ald	-0.025644	0.576541	0.656601	FALSE	L-threonine aldolase (EC 4.1.2.48)
Atu4480	A9CGQ6		-0.0252387	0.610476	0.684876	FALSE	Pyridoxamine 5'-phosphate oxidase putative domain-containing protein
Atu1245	A9CJC2	speB	-0.0251977	0.664292	0.730814	FALSE	Agmatinase
Atu2688	A9CHH4	ccmC	-0.0250373	0.538535	0.622654	FALSE	Heme exporter protein C (Cytochrome c-type biogenesis protein)
Atu4873	A9CH97		-0.0249259	0.543247	0.626172	FALSE	Transcriptional regulator, TetR family
Atu1449	A9CJ22	trkA	-0.0247385	0.708106	0.767927	FALSE	Trk system potassium uptake protein TrkA
Atu4335	A9CGG1	impI	-0.024207	0.531517	0.617228	FALSE	Forkhead-type phosphopeptide-binding protein
Atu3197	Q7CRV3	ptxR	-0.0241281	0.637004	0.705724	FALSE	Transcriptional regulator, LysR family
Atu1002	Q7D060		-0.0239361	0.724689	0.781963	FALSE	Aminotransferase class-III
Atu0250	Q7D1V0		-0.0233891	0.603434	0.68034	FALSE	Hemoglobin
Atu3309	A9CEZ7	celA	-0.0231052	0.646886	0.714995	FALSE	Cellulose synthase catalytic subunit [UDP-forming] (EC 2.4.1.12)
Atu0095	Q8UJ43		-0.0229882	0.687128	0.75067	FALSE	Nucleoid-associated protein Atu0095
Atu0333	A9CKD9		-0.022863	0.600758	0.677646	FALSE	Lipopolysaccharide export system ATP-binding protein LptB
Atu2289	A9CI26	trpE(G)	-0.0223578	0.604616	0.680698	FALSE	Anthranilate synthase (EC 4.1.3.27)
Atu0089	A9CKQ5	nusA	-0.0223249	0.614166	0.687191	FALSE	Transcription termination/antitermination protein NusA
Atu2111	Q7CXV4	solA	-0.0221922	0.667634	0.733729	FALSE	Sarcosine oxidase
Atu2748	Q8UBV2	leuS	-0.0220829	0.631792	0.701595	FALSE	Leucine--tRNA ligase (EC 6.1.1.4) (Leucyl-tRNA synthetase) (LeuRS)
Atu0983	Q7D077		-0.0218795	0.686976	0.75067	FALSE	Carboxymuconolactone decarboxylase-like domain-containing protein
Atu0699	Q8UHI3	mutL	-0.0214042	0.738519	0.793984	FALSE	DNA mismatch repair protein MutL
Atu1285	Q7CZK7		-0.0213102	0.674077	0.739856	FALSE	Metal dependent hydrolase
Atu1933	A9CIG1	rpsN	-0.0212412	0.588392	0.667522	FALSE	Small ribosomal subunit protein uS14 (30S ribosomal protein S14)
Atu3146	A9CER2		-0.0211814	0.625765	0.696396	FALSE	Proline dipeptidase
Atu0428	Q8UI71	argD	-0.0211711	0.589315	0.668249	FALSE	Acetylornithine aminotransferase (ACOAT) (EC 2.6.1.11)
Atu3377	A9CF38		-0.0207399	0.592601	0.670642	FALSE	ABC transporter, nucleotide binding/ATPase protein (Peptide)
Atu0693	Q7D0X0		-0.0206612	0.666833	0.733268	FALSE	PmbA/TldD related protein
Atu4389	Q7CUT9	norC	-0.0204726	0.685825	0.75031	FALSE	Nitric oxide reductase, cytochrome c-containing subunit
Atu3091	Q7CRK5		-0.0204666	0.710885	0.769528	FALSE	Uncharacterized protein
Atu3171	A9CET0		-0.0204595	0.635543	0.704676	FALSE	ABC transporter, nucleotide binding/ATPase protein (Sugar)
Atu1692	A9CIR8		-0.0200767	0.76868	0.821177	FALSE	Pyridoxamine 5'-phosphate oxidase putative domain-containing protein
Atu4176	Q7CU91		-0.0200621	0.60807	0.683283	FALSE	DUF4167 domain-containing protein
Atu4522	A9CGS5		-0.0188477	0.646823	0.714995	FALSE	Peptidase M14
Atu3204	A9CEU9		-0.0184713	0.69417	0.755938	FALSE	diguanylate cyclase (EC 2.7.7.65)
Atu2327	A9CI02		-0.0183962	0.7304	0.786328	FALSE	2-oxo-4-hydroxy-4-carboxy-5-ureidoimidazoline decarboxylase (EC 4.1.1.97)
Atu2439	Q7CX21		-0.0182599	0.84209	0.880814	FALSE	DUF1134 domain-containing protein
Atu3624	Q7CSY2	bolA	-0.0177586	0.784282	0.833321	FALSE	Stress induced morphogen
Atu3505	Q7CSM7		-0.0170078	0.777267	0.828851	FALSE	3-hydroxyisobutyryl-CoA hydrolase (EC 3.1.2.4)
Atu4438	A9CGN3		-0.0167129	0.827587	0.867729	FALSE	ABC transporter, substrate binding protein (Oligopeptide)
Atu2701	Q8UBZ7	trmD	-0.0165706	0.70676	0.767172	FALSE	tRNA (guanine-N(1)-)-methyltransferase (EC 2.1.1.228) (M1G-methyltransferase) (tRNA [GM37] methyltransferase)
Atu1924	Q8UE40	rpsK	-0.0163215	0.767467	0.820252	FALSE	Small ribosomal subunit protein uS11 (30S ribosomal protein S11)
Atu3147	A9CER3		-0.0162863	0.717174	0.775271	FALSE	Oxidoreductase
Atu4698	Q7CVM2		-0.0162017	0.725892	0.782546	FALSE	Hydrolase
Atu0005	A9CKU0	dnaQ	-0.0160993	0.737445	0.793551	FALSE	DNA polymerase III subunit epsilon (EC 2.7.7.7)
Atu0704	Q7D0W1	dgoK	-0.015634	0.759486	0.813194	FALSE	2-dehydro-3-deoxygalactonate kinase
Atu2823	Q8UBM8	purH	-0.0156069	0.728193	0.784668	FALSE	Bifunctional purine biosynthesis protein PurH [Includes: Phosphoribosylaminoimidazolecarboxamide formyltransferase (EC 2.1.2.3) (AICAR transformylase); IMP cyclohydrolase (EC 3.5.4.10) (ATIC) (IMP synthase) (Inosinicase)]
Atu3050	Q7CRG6		-0.0154062	0.704377	0.764937	FALSE	AgaE
Atu4398	A9CGK5	ubiV	-0.0146086	0.843749	0.88144	FALSE	Ubiquinone biosynthesis protein UbiV
Atu2765	A9CHD6		-0.0145164	0.788683	0.837244	FALSE	Transcriptional regulator, CarD family
Atu8183	Q8U4U5		-0.0142028	0.8126	0.85724	FALSE	Periplasmic heavy metal sensor
Atu3290	A9CEZ2	thiD	-0.0141933	0.763282	0.816518	FALSE	hydroxymethylpyrimidine kinase (EC 2.7.1.49)
Atu4453	A9CGP4		-0.014074	0.780553	0.83086	FALSE	Ribitol kinase
Atu4103	Q8U8I9	cmk	-0.0137648	0.793337	0.841178	FALSE	Cytidylate kinase (CK) (EC 2.7.4.25) (Cytidine monophosphate kinase) (CMP kinase)
Atu2258	Q7CXI0		-0.0136353	0.790683	0.838991	FALSE	Acetyltransferase Atu2258 (EC 2.3.1.-) (GCN5-related N-acetyltransferase) (GNAT)
Atu2350	Q7CX96	gbpR	-0.0135704	0.740334	0.795573	FALSE	Transcriptional regulator, LysR family
Atu0483	A9CK86	c1	-0.0134757	0.780923	0.830874	FALSE	Bacteriophage repressor protein C1
Atu1326	A9CJ85		-0.0134741	0.798854	0.84614	FALSE	Acetyltransferase
Atu1468	A9CJ17		-0.013031	0.856164	0.891649	FALSE	YcnI-like domain-containing protein
Atu4015	A9CFY4		-0.0129808	0.742381	0.797047	FALSE	Uncharacterized protein
Atu1039	Q8UGJ8	recO	-0.012884	0.860771	0.893689	FALSE	DNA repair protein RecO (Recombination protein O)
Atu3054	Q7CRH0		-0.0128708	0.867072	0.898256	FALSE	Glycoamylase-like domain-containing protein
Atu2779	Q8UBS1	proA	-0.0127588	0.785354	0.834086	FALSE	Gamma-glutamyl phosphate reductase (GPR) (EC 1.2.1.41) (Glutamate-5-semialdehyde dehydrogenase) (Glutamyl-gamma-semialdehyde dehydrogenase) (GSA dehydrogenase)
Atu0394	A9CKB6		-0.0126823	0.801591	0.848448	FALSE	ABC transporter, substrate binding protein (Sugar)
Atu3925	A9CFU4		-0.0125921	0.779252	0.830218	FALSE	FAD-dependent pyridine nucleotide-disulfide oxidoreductase
Atu3798	Q7CTC0		-0.0122795	0.815763	0.859425	FALSE	Transcriptional regulator, TetR family
Atu1955	Q8UE09	rpoC	-0.0120295	0.761565	0.81505	FALSE	DNA-directed RNA polymerase subunit beta' (RNAP subunit beta') (EC 2.7.7.6) (RNA polymerase subunit beta') (Transcriptase subunit beta')
Atu0078	Q7D286		-0.0119866	0.776717	0.828638	FALSE	SH3b domain-containing protein
Atu3060	A9CEL6		-0.0119147	0.821448	0.863105	FALSE	ABC transporter, nucleotide binding/ATPase protein
Atu3293	P58739	dadA	-0.0117871	0.767446	0.820252	FALSE	D-amino acid dehydrogenase (EC 1.4.99.-)
Atu5528	Q7D2U9		-0.0113979	0.858694	0.892317	FALSE	Blue-light-activated histidine kinase (EC 2.7.13.3)
Atu0670	Q7D0Y9	tag	-0.0112498	0.902429	0.925197	FALSE	3-methyladenine-DNA glycosylase
Atu3595	A9CFF1	etfB	-0.0110147	0.852119	0.888611	FALSE	Electron transfer flavoprotein subunit beta (Electron transfer flavoprotein small subunit)
Atu0017	Q8UJB1	trpF	-0.0107268	0.793456	0.841178	FALSE	N-(5'-phosphoribosyl)anthranilate isomerase (PRAI) (EC 5.3.1.24)
Atu2018	Q7CY23		-0.010697	0.801818	0.848448	FALSE	Antitoxin
Atu3972	A9CFW1		-0.0106464	0.856756	0.891872	FALSE	NAD-dependent epimerase/dehydratase domain-containing protein
Atu1564	Q7CYZ1		-0.0104097	0.805333	0.850333	FALSE	Uncharacterized protein
Atu3724	Q8U9K4	ruvC	-0.0098254	0.803203	0.848843	FALSE	Crossover junction endodeoxyribonuclease RuvC (EC 3.1.21.10) (Holliday junction nuclease RuvC) (Holliday junction resolvase RuvC)
Atu2114	Q7CXV1	djlA	-0.00967501	0.859764	0.893036	FALSE	Molecular chaperone, DnaJ family
Atu2822	Q8U525	garD	-0.00963191	0.868283	0.898614	FALSE	D-galactarate dehydratase
Atu2589	A9CHM0		-0.00898744	0.868939	0.898614	FALSE	ABC transporter, membrane spanning protein (Oligopeptide)
Atu2281	Q7CXG0		-0.0089565	0.875123	0.903427	FALSE	ABC transporter, substrate binding protein (Proline/glycine betaine)
Atu0999	A9CJL5	mgtE	-0.00893928	0.828125	0.867729	FALSE	Magnesium transporter MgtE
Atu1749	Q8UEK8	folE	-0.00890606	0.826018	0.867136	FALSE	GTP cyclohydrolase 1 (EC 3.5.4.16) (GTP cyclohydrolase I) (GTP-CH-I)
Atu5129	A9CLM6	attC	-0.0087544	0.922783	0.940299	FALSE	ABC transporter, substrate binding protein (Mannopine)
Atu3695	Q7CT39		-0.00867141	0.820471	0.862463	FALSE	Uncharacterized protein
Atu1875	A9CII5		-0.00843043	0.896611	0.921178	FALSE	Carbohydrate kinase
Atu0081	Q7D284	rsmC	-0.00838716	0.830034	0.869034	FALSE	Ribosomal RNA small subunit methyltransferase
Atu3188	Q8UB29	ugpC3	-0.00803756	0.853502	0.889661	FALSE	sn-glycerol-3-phosphate import ATP-binding protein UgpC 3 (EC 7.6.2.10)
Atu3611	Q7CSX0	tyrC	-0.0080007	0.861335	0.893881	FALSE	Prephenate dehydrogenase
Atu1699	A9CIR4	mobB	-0.00799871	0.870013	0.899331	FALSE	Molybdopterin-guanine dinucleotide biosynthesis protein B
Atu3042	A9CEK9		-0.00752591	0.908325	0.928726	FALSE	DUF917 domain-containing protein
Atu1340	Q7CZH0	amiA	-0.00748331	0.897388	0.921178	FALSE	N-acetylmuramoyl-L-alanine amidase (EC 3.5.1.28)
Atu3473	A9CF99	bkdA1	-0.00739308	0.92567	0.942834	FALSE	2-oxoisovalerate dehydrogenase subunit alpha (EC 1.2.4.4) (Branched-chain alpha-keto acid dehydrogenase E1 component alpha chain)
Atu3208	Q7CRW4		-0.00682086	0.895859	0.921136	FALSE	Malate dehydrogenase
Atu3026	A9CEK0		-0.00677772	0.896177	0.921136	FALSE	Short chain dehydrogenase
Atu1553	A9CIX8		-0.00674465	0.908673	0.928726	FALSE	PAC domain-containing protein
Atu6050	A0A2Z2PLT6		-0.00670765	0.872922	0.901549	FALSE	Antitoxin Xre/MbcA/ParS-like toxin-binding domain-containing protein
Atu2080	A9CIB5		-0.0063805	0.915892	0.934487	FALSE	Acetyltransferase
Atu2005	A9CIE6		-0.00616676	0.885311	0.911952	FALSE	Peptidase
Atu0245	Q7D1V5		-0.00608418	0.877458	0.905442	FALSE	Transcriptional regulator
Atu4044	Q7CTX8		-0.00603065	0.907956	0.928726	FALSE	Quaternary amine transport ATP-binding protein (EC 7.6.2.9)
Atu4269	Q7CUH5	phzC	-0.00601096	0.903025	0.925356	FALSE	Phenazine biosynthesis protein
Atu3296	A9CEZ3	dctD	-0.00552048	0.932263	0.947914	FALSE	Two component response regulator for C4-dicarboxylate transport
Atu3542	Q7CSQ7	prp1	-0.00550306	0.898837	0.922264	FALSE	Serine/threonine protein phosphatase I
Atu3251	A9CEX3		-0.00504856	0.950766	0.962585	FALSE	Haloacid dehalogenase-like hydrolase
Atu2040	A9CID2	serB	-0.0049135	0.934662	0.949536	FALSE	Phosphoserine phosphatase (EC 3.1.3.3) (O-phosphoserine phosphohydrolase)
Atu2023	Q7CY19	ndh	-0.00438358	0.946262	0.95967	FALSE	NADH:ubiquinone reductase (non-electrogenic) (EC 1.6.5.9)
Atu4646	A9CGY2		-0.00404613	0.915093	0.934426	FALSE	Transcriptional regulator, LysR family
Atu2045	Q7CY01	hflK	-0.00237933	0.949337	0.961549	FALSE	Protein HflK
Atu0110	A9CKP5	polA	-0.00209078	0.956124	0.967594	FALSE	DNA polymerase I (EC 2.7.7.7)
Atu3546	A9CFD4		-0.00200253	0.96257	0.972994	FALSE	DUF945 domain-containing protein
Atu4473	Q8U7H6	lysS	-0.00190898	0.963769	0.973663	FALSE	Lysine--tRNA ligase (EC 6.1.1.6) (Lysyl-tRNA synthetase) (LysRS)
Atu3964	A9CFV5		-0.00160245	0.98826	0.99204	FALSE	Dehydrogenase
Atu1136	A9CJG2		-0.00125804	0.977557	0.985905	FALSE	Reductase
Atu2126	Q7CXU1		-0.000917107	0.985685	0.991985	FALSE	Serine aminopeptidase S33 domain-containing protein
Atu2191	A9CI72		-0.000836988	0.984001	0.991291	FALSE	Transcriptional regulator, LysR family
Atu1901	A9CIH1	tktB	-0.000822096	0.986134	0.992014	FALSE	Transketolase
Atu0846	A9CJU2	ohrR	-0.000790603	0.985534	0.991985	FALSE	Transcriptional regulator, MarR family
Atu2059	Q7CXZ1	betI	-0.000761464	0.984156	0.991291	FALSE	HTH-type transcriptional regulator BetI
Atu4474	Q8U7H5	gltX	-0.000742974	0.987642	0.99204	FALSE	Glutamate--tRNA ligase (EC 6.1.1.17) (Glutamyl-tRNA synthetase) (GluRS)
Atu1151	Q7CZV4	rnd	-0.000700636	0.987859	0.99204	FALSE	Ribonuclease D (RNase D) (EC 3.1.13.5)
Atu5052	Q7D412	hspAT1	-0.000342971	0.997706	0.999399	FALSE	Small heat shock protein
Atu4774	A9CH45	nodW	-0.000199038	0.995847	0.99796	FALSE	Two component response regulator
Atu2002	A9CIE7		-6.86099e-05	0.998578	0.999847	FALSE	Esterase/lipase
Atu0132	Q8UJ09	deoC	-2.19632e-05	0.999803	0.999932	FALSE	Deoxyribose-phosphate aldolase (DERA) (EC 4.1.2.4) (2-deoxy-D-ribose 5-phosphate aldolase) (Phosphodeoxyriboaldolase) (Deoxyriboaldolase)
Atu3217	A9CEV5	aspC	3.9126e-06	0.999932	0.999932	FALSE	Aspartate aminotransferase
Atu3357	Q7CS92		2.06694e-05	0.999756	0.999932	FALSE	ABC transporter, substrate binding protein (Amino acid)
Atu0950	A9CJP2		0.000522541	0.991587	0.994113	FALSE	Alpha/beta-hydrolase family protein
Atu0098	A9CKP9		0.000570596	0.990051	0.993416	FALSE	NAD(+) diphosphatase (EC 3.6.1.22)
Atu1707	A9CIR2		0.00061928	0.990762	0.993707	FALSE	Segregation and condensation protein B
Atu1240	Q7CZP1		0.000916344	0.987251	0.99204	FALSE	BioF2-like acetyltransferase domain-containing protein
Atu2044	A9CIC9	hflC	0.00110491	0.980692	0.988645	FALSE	Protein HflC
Atu1512	Q8UF87	ssb	0.00121659	0.986606	0.99204	FALSE	Single-stranded DNA-binding protein (SSB)
Atu2153	A9CI87		0.00163211	0.967456	0.976377	FALSE	ABC transporter, nucleotide binding/ATPase protein
Atu1602	A9CIV6	fnrN	0.00207598	0.965724	0.97522	FALSE	Transcriptional activator, Crp family
Atu1272	A9CJA9	nuoD	0.002625	0.949273	0.961549	FALSE	NADH-quinone oxidoreductase subunit D (EC 7.1.1.-) (NADH dehydrogenase I subunit D) (NDH-1 subunit D)
Atu3264	Q7CS11		0.00283838	0.944382	0.958586	FALSE	Transcriptional regulator, IclR family
Atu0074	Q7D290	moeB	0.00307607	0.948167	0.961189	FALSE	Molybdopterin biosynthesis protein
Atu1927	Q7CY83	prlA	0.00322776	0.967696	0.976377	FALSE	Protein translocase subunit SecY
Atu3478	Q7CSK4	mccB	0.00324509	0.945919	0.95967	FALSE	3-methylcrotonoyl-CoA carboxylase beta subunit
Atu3285	A9CEZ0		0.00333852	0.934153	0.949427	FALSE	Sulfoquinovosidase (SQase) (EC 3.2.1.-) (AtSQase) (SQ monooxygenase cluster protein I)
Atu1890	Q8UE71	cobT	0.00349778	0.927084	0.943867	FALSE	Nicotinate-nucleotide--dimethylbenzimidazole phosphoribosyltransferase (NN:DBI PRT) (EC 2.4.2.21) (N(1)-alpha-phosphoribosyltransferase)
Atu3300	A9CEZ4		0.00381246	0.961381	0.972497	FALSE	Aminotransferase
Atu1630	A9CIU4		0.00395973	0.930795	0.947237	FALSE	Phospholipase D (Choline phosphatase)
Atu0317	A9CKE2		0.00419708	0.919958	0.93823	FALSE	MmcQ/YjbR family DNA-binding protein
Atu2726	A9CHG1	pycA	0.00444521	0.921829	0.939732	FALSE	Pyruvate carboxylase (EC 6.4.1.1)
Atu0086	Q8UJ52	rbfA	0.00474948	0.962696	0.972994	FALSE	Ribosome-binding factor A
Atu0486	A9CK85	pyrD	0.0050989	0.910287	0.929973	FALSE	Dihydroorotate dehydrogenase (quinone) (EC 1.3.5.2) (DHOdehase) (DHOD) (DHODase) (Dihydroorotate oxidase)
Atu1180	Q8UG61	ihfA	0.00585578	0.877984	0.905589	FALSE	Integration host factor subunit alpha (IHF-alpha)
Atu4041	A9CFZ5	rluA	0.0058935	0.90768	0.928726	FALSE	Ribosomal large subunit pseudouridine synthase A
Atu4367	Q7CUR8	gstR	0.00632685	0.883074	0.910442	FALSE	Transcriptional regulator, LysR family
Atu0785	A9CJW6	rimJ	0.00633045	0.903988	0.925941	FALSE	[ribosomal protein uS5]-alanine N-acetyltransferase (EC 2.3.1.267)
Atu0282	A9CKG2	pfs	0.0063982	0.886278	0.91255	FALSE	5'-methylthioadenosine/S-adenosylhomocysteine nucleosidase
Atu1232	Q7CZP8		0.0065299	0.905888	0.927485	FALSE	DUF1269 domain-containing protein
Atu2828	Q7CW61	parB1	0.00668425	0.87258	0.901549	FALSE	Chromosome Partitioning Protein
Atu0774	P58673	ispH	0.00671388	0.887892	0.913813	FALSE	4-hydroxy-3-methylbut-2-enyl diphosphate reductase (HMBPP reductase) (EC 1.17.7.4)
Atu0634	Q7D122	ispB	0.00689787	0.866585	0.898146	FALSE	Octaprenyl-diphosphate synthase
Atu1661	A9CIS9	sthA	0.00690331	0.915436	0.934426	FALSE	Soluble pyridine nucleotide transhydrogenase (EC 1.6.1.1) (NAD(P)(+) transhydrogenase [B-specific])
Atu4615	Q7CVE5	rfbA	0.00692601	0.868657	0.898614	FALSE	Glucose-1-phosphate thymidylyltransferase (EC 2.7.7.24)
Atu1122	Q8UGB6	ndk	0.00714814	0.855851	0.891649	FALSE	Nucleoside diphosphate kinase (NDK) (NDP kinase) (EC 2.7.4.6) (Nucleoside-2-P kinase)
Atu0281	Q8UIL2	guaA	0.00723113	0.858423	0.892317	FALSE	GMP synthase [glutamine-hydrolyzing] (EC 6.3.5.2) (GMP synthetase) (Glutamine amidotransferase)
Atu2628	Q8UC70	xerC	0.0073705	0.864376	0.896282	FALSE	Tyrosine recombinase XerC
Atu1296	Q7CZK0	divK	0.00789739	0.937313	0.95182	FALSE	Polar-differentiation response regulator DivK
Atu4259	A9CGB6		0.00838277	0.902478	0.925197	FALSE	ABC transporter, substrate binding protein (Oligopeptide)
Atu3308	Q7CS46	celB	0.00845851	0.842935	0.880979	FALSE	Cyclic di-GMP-binding protein (Cellulose synthase regulatory subunit)
Atu2709	Q8UBY9	leuC	0.00877067	0.858029	0.892317	FALSE	3-isopropylmalate dehydratase large subunit (EC 4.2.1.33) (Alpha-IPM isomerase) (IPMI) (Isopropylmalate isomerase)
Atu2058	Q7CXZ2		0.00884636	0.820098	0.862453	FALSE	Uncharacterized protein
Atu0465	Q8UI35		0.00907977	0.842404	0.880814	FALSE	Transcriptional regulator
Atu4373	A9CGI7	cytR	0.00911237	0.84865	0.885385	FALSE	Transcriptional repressor, LacI family
Atu1368	Q7CZE5		0.0092956	0.846977	0.88403	FALSE	DUF1989 domain-containing protein
Atu1159	Q8UG81	bpt	0.00943845	0.817804	0.861192	FALSE	Aspartate/glutamate leucyltransferase (EC 2.3.2.29)
Atu2310	Q7CXD3	xdhB	0.00954156	0.828152	0.867729	FALSE	Xanthine dehydrogenase C-terminal subunit
Atu0654	A9CK34		0.00955908	0.864407	0.896282	FALSE	Transcriptional regulator, LysR family
Atu5483	Q7D2Y9		0.00960037	0.828079	0.867729	FALSE	Transcriptional regulator, GntR family
Atu0830	Q8UH55	betA	0.0101903	0.815434	0.859425	FALSE	Oxygen-dependent choline dehydrogenase (CDH) (CHD) (EC 1.1.99.1) (Betaine aldehyde dehydrogenase) (BADH) (EC 1.2.1.8)
Atu0240	A9CKI6		0.0103801	0.835275	0.874134	FALSE	DUF2000 family protein
Atu2784	Q8UBR6	rpmA	0.0108605	0.77895	0.830218	FALSE	Large ribosomal subunit protein bL27 (50S ribosomal protein L27)
Atu4000	A9CFX7	bioA	0.0108711	0.80819	0.852969	FALSE	Adenosylmethionine-8-amino-7-oxononanoate aminotransferase (EC 2.6.1.62) (7,8-diamino-pelargonic acid aminotransferase) (DAPA AT) (DAPA aminotransferase) (7,8-diaminononanoate synthase) (DANS) (Diaminopelargonic acid synthase)
Atu1161	Q7CZU6	hemB	0.0111577	0.858634	0.892317	FALSE	Delta-aminolevulinic acid dehydratase (EC 4.2.1.24)
Atu4376	A9CGJ0		0.0113481	0.931583	0.947631	FALSE	Xylose isomerase-like TIM barrel domain-containing protein
Atu2379	Q7CX74	noeK	0.0117027	0.794315	0.84171	FALSE	Phosphomannomutase
Atu1647	Q7CYT6		0.0118328	0.78393	0.833321	FALSE	ABC transporter, membrane spanning protein
Atu0263	A9CKH4		0.0118371	0.884539	0.911554	FALSE	Oxidoreductase
Atu1880	A9CII2		0.0119949	0.804735	0.850083	FALSE	ABC transporter, membrane spanning protein (Amino acid)
Atu1616	Q8UEY7	fumC	0.012012	0.82842	0.867729	FALSE	Fumarate hydratase class II (Fumarase C) (EC 4.2.1.2) (Aerobic fumarase) (Iron-independent fumarase)
Atu5529	Q7D2U8	amiC	0.0123698	0.825029	0.866483	FALSE	Two component sensor kinase
Atu3275	A9CEY5	ialB	0.0124752	0.80211	0.848448	FALSE	Invasion associated protein B
Atu4765	A9CH39	phrB	0.0127644	0.758858	0.81289	FALSE	(6-4) photolyase (EC 4.1.99.13) ((6-4)DNA photolyase) (DNA photolyase PhrB) (Photoreactivating enzyme PhrB)
Atu4502	A9CGR3	cobW	0.0128	0.780558	0.83086	FALSE	Cobalamin synthesis protein
Atu5191	Q7D3P6		0.0140422	0.741657	0.796632	FALSE	Gfo/Idh/MocA-like oxidoreductase N-terminal domain-containing protein
Atu1589	Q7CYX4		0.0141099	0.709702	0.769305	FALSE	Aminotransferase (EC 2.6.1.-)
Atu4684	A9CH01		0.0149153	0.746891	0.800797	FALSE	Trans-3-hydroxy-L-proline dehydratase (T3LHyp dehydratase) (t3HypD) (EC 4.2.1.77) (4-hydroxyproline 2-epimerase) (4Hyp 2-epimerase) (4HypE) (EC 5.1.1.8) (Trans-L-3-hydroxyproline dehydratase)
Atu3311	A9CEZ8		0.0150577	0.730303	0.786328	FALSE	Phosphomannose isomerase
Atu0430	Q7D1H2	hslO	0.015098	0.752477	0.806421	FALSE	Chaperonin (Heat shock protein hsp33)
Atu0190	A9CKL2	yejF	0.0155045	0.772952	0.825367	FALSE	Peptidoglycan transport ATP-binding protein YejF (EC 7.4.2.-)
Atu1571	Q7CYY5	cysE	0.0157475	0.78404	0.833321	FALSE	Serine acetyltransferase (EC 2.3.1.30)
Atu3061	A9CEL7		0.015936	0.818169	0.861192	FALSE	diguanylate cyclase (EC 2.7.7.65)
Atu0400	Q8UI98	pyrE	0.015973	0.70191	0.763478	FALSE	Orotate phosphoribosyltransferase (OPRT) (OPRTase) (EC 2.4.2.10)
Atu8146	Q8U5F3		0.0160823	0.867711	0.898524	FALSE	DUF883 domain-containing protein
Atu2170	Q8UDF7	carA	0.0162681	0.687744	0.75067	FALSE	Carbamoyl phosphate synthase small chain (EC 6.3.5.5) (Carbamoyl phosphate synthetase glutamine chain)
Atu2759	Q8U526	ftsK	0.0165821	0.776539	0.828638	FALSE	DNA translocase FtsK
Atu2824	A9CHB4		0.0167234	0.702785	0.763911	FALSE	Heparinase
Atu2380	Q7CX73		0.0170775	0.682776	0.74732	FALSE	Globin
Atu2806	Q7CW78		0.0174397	0.897071	0.921178	FALSE	Metal-binding protein
Atu3479	Q7CSK5	mccA	0.0175613	0.814152	0.858494	FALSE	3-methylcrotonyl-CoA carboxylase alpha subunit
Atu2245	Q7CXJ0		0.0175999	0.846384	0.883802	FALSE	Na+/Pi-cotransporter
Atu4368	Q7CUR9		0.0176347	0.687452	0.75067	FALSE	Cupin type-2 domain-containing protein
Atu4524	A9CGS6		0.0180942	0.803179	0.848843	FALSE	ABC transporter, membrane spanning protein (Oligopeptide)
Atu2465	A9CHT1		0.0183268	0.630548	0.700872	FALSE	histidine kinase (EC 2.7.13.3)
Atu2488	A9CHR7	cah	0.0183674	0.662079	0.728912	FALSE	Carbonic anhydrase (EC 4.2.1.1) (Carbonate dehydratase)
Atu4104	Q7CU26	rpsA	0.0184315	0.707815	0.767927	FALSE	30S ribosomal protein S1
Atu2703	Q8UBZ5	rplS	0.0188608	0.70377	0.76463	FALSE	Large ribosomal subunit protein bL19 (50S ribosomal protein L19)
Atu2730	Q7CWD9	chvB	0.0196195	0.616716	0.689058	FALSE	Beta (1-->2) glucan biosynthesis protein
Atu4173	A9CG69	ptsI	0.0198635	0.677991	0.743461	FALSE	phosphoenolpyruvate--protein phosphotransferase (EC 2.7.3.9)
Atu1958	Q8UE06	rplJ	0.0199442	0.639417	0.707733	FALSE	Large ribosomal subunit protein uL10 (50S ribosomal protein L10)
Atu5510	A9CL35		0.0200368	0.610647	0.684876	FALSE	non-specific serine/threonine protein kinase (EC 2.7.11.1)
Atu0995	Q7D066		0.0201333	0.889088	0.914645	FALSE	Pentapeptide repeat-containing protein
Atu4175	A9CG70	prmC	0.0204427	0.622656	0.69406	FALSE	Release factor glutamine methyltransferase (RF MTase) (EC 2.1.1.297) (N5-glutamine methyltransferase PrmC) (Protein-(glutamine-N5) MTase PrmC) (Protein-glutamine N-methyltransferase PrmC)
Atu8131	Q8U5J7	phaA	0.0205018	0.681683	0.746469	FALSE	PH adaption potassium efflux system protein
Atu1562	Q7CYZ3	secD	0.0207209	0.679087	0.744317	FALSE	Multifunctional fusion protein [Includes: Protein translocase subunit SecD; Protein-export membrane protein SecF]
Atu1618	Q8UEY5	pyrG	0.0208749	0.689846	0.75227	FALSE	CTP synthase (EC 6.3.4.2) (Cytidine 5'-triphosphate synthase) (Cytidine triphosphate synthetase) (CTP synthetase) (CTPS) (UTP--ammonia ligase)
Atu3651	A9CFH7		0.0209	0.594861	0.672278	FALSE	Dienelactone hydrolase domain-containing protein
Atu4521	A9CGS4		0.0210392	0.692378	0.754683	FALSE	Transcriptional regulator, AraC family
Atu2627	Q7CWL6	priA	0.0212457	0.609316	0.684358	FALSE	Primosomal protein N' (EC 3.6.4.-) (ATP-dependent helicase PriA)
Atu0346	Q8UIF1	glnD	0.0215949	0.656595	0.723695	FALSE	Bifunctional uridylyltransferase/uridylyl-removing enzyme (UTase/UR) (Bifunctional [protein-PII] modification enzyme) (Bifunctional nitrogen sensor protein) [Includes: [Protein-PII] uridylyltransferase (PII uridylyltransferase) (UTase) (EC 2.7.7.59); [Protein-PII]-UMP uridylyl-removing enzyme (UR) (EC 3.1.4.-)]
Atu4174	Q8U8B8	prfA	0.0216015	0.598167	0.675368	FALSE	Peptide chain release factor 1 (RF-1)
Atu3344	A9CF16	queE	0.0219331	0.722109	0.77989	FALSE	7-carboxy-7-deazaguanine synthase (CDG synthase) (EC 4.3.99.3) (Queuosine biosynthesis protein QueE)
Atu4171	A9CG67	deaD	0.0220076	0.702064	0.763478	FALSE	Cold-shock dead-box protein A
Atu4149	A9CG56	ugdH	0.0220408	0.594022	0.671651	FALSE	UDP-glucose 6-dehydrogenase (EC 1.1.1.22)
Atu1719	Q8UEN6	valS	0.0225876	0.588235	0.667522	FALSE	Valine--tRNA ligase (EC 6.1.1.9) (Valyl-tRNA synthetase) (ValRS)
Atu2695	Q8UC03	dapF	0.0226557	0.654655	0.72223	FALSE	Diaminopimelate epimerase (DAP epimerase) (EC 5.1.1.7) (PLP-independent amino acid racemase)
Atu2014	A9CIE2		0.022984	0.611788	0.68583	FALSE	ABC transporter, substrate binding protein
Atu2657	A9CHJ1		0.0231905	0.610556	0.684876	FALSE	Co-chaperone DjlA N-terminal domain-containing protein
Atu3496	A9CFB2		0.0233988	0.672459	0.738423	FALSE	Oxidoreductase molybdopterin-binding domain-containing protein
Atu0784	A9CJW7		0.0237367	0.647304	0.715122	FALSE	Sensor domain-containing phosphodiesterase
Atu3885	Q7CTJ2		0.0237982	0.580783	0.660476	FALSE	histidinol-phosphatase (EC 3.1.3.15)
Atu1925	Q8UE39	rpsM	0.0238962	0.542085	0.625503	FALSE	Small ribosomal subunit protein uS13 (30S ribosomal protein S13)
Atu2259	A9CI41		0.0239397	0.63576	0.704676	FALSE	MFS permease
Atu0073	Q8UJ65	recF	0.0240212	0.543228	0.626172	FALSE	DNA replication and repair protein RecF
Atu0348	A9CKD4		0.0242975	0.648374	0.71597	FALSE	VOC domain-containing protein
Atu2586	A9CHM1		0.0243232	0.588099	0.667522	FALSE	ABC transporter, nucleotide binding/ATPase protein (Oligopeptide)
Atu1611	A9CIV2	gor	0.024581	0.559336	0.640297	FALSE	Glutathione reductase (GRase) (EC 1.8.1.7)
Atu4051	A9CG01	exoO	0.0248245	0.710375	0.769528	FALSE	Succinoglycan biosynthesis glycosyltransferase
Atu1746	Q8UEL1	thrS	0.025007	0.617585	0.689058	FALSE	Threonine--tRNA ligase (EC 6.1.1.3) (Threonyl-tRNA synthetase) (ThrRS)
Atu3802	A9CFP0	proV	0.0252376	0.535095	0.620468	FALSE	Quaternary amine transport ATP-binding protein (EC 7.6.2.9)
Atu1281	A9CJA3	nuoL	0.0253376	0.692817	0.754812	FALSE	NADH:ubiquinone reductase (H(+)-translocating) (EC 7.1.1.2)
Atu3400	A9CF55		0.0254293	0.632474	0.702022	FALSE	(S)-ureidoglycine aminohydrolase cupin domain-containing protein
Atu0473	Q7D1E7		0.0259236	0.538562	0.622654	FALSE	DUF4394 domain-containing protein
Atu2609	A9CHK8		0.0261801	0.537767	0.62265	FALSE	Transcriptional regulator, ROK family
Atu8171	Q8U561		0.0263678	0.677496	0.743263	FALSE	Stringent starvation protein B
Atu3071	Q7CRI6		0.0266099	0.49526	0.585479	FALSE	AraC-type transcription regulator ligand-binding domain-containing protein
Atu0510	Q7D1B3	phaD	0.0267174	0.497114	0.586505	FALSE	PH adaption potassium efflux system protein
Atu5145	Q7D3T5	attT	0.0269361	0.551395	0.633769	FALSE	Acetyltransferase
Atu3338	A9CF11	thuE	0.0269869	0.687001	0.75067	FALSE	ABC transporter, substrate binding protein (Trehalose/maltose)
Atu2642	A9CHJ9	sdhB	0.0272413	0.507763	0.596388	FALSE	Succinate dehydrogenase iron-sulfur subunit (EC 1.3.5.1)
Atu0651	A9CK36	ubiA	0.0274107	0.54346	0.626172	FALSE	4-hydroxybenzoate octaprenyltransferase (EC 2.5.1.39) (4-HB polyprenyltransferase)
Atu3386	A9CF44		0.0283736	0.538975	0.622827	FALSE	Two component sensor kinase
Atu3931	Q8U8Z9	hutU	0.0285438	0.662254	0.728912	FALSE	Urocanate hydratase (Urocanase) (EC 4.2.1.49) (Imidazolonepropionate hydrolase)
Atu0253	Q7D1U7		0.028775	0.508082	0.596467	FALSE	Palmitoyl-protein thioesterase ABHD10, mitochondrial (EC 3.1.1.93) (EC 3.1.2.22) (Acyl-protein thioesterase ABHD10) (Alpha/beta hydrolase domain-containing protein 10) (Mycophenolic acid acyl-glucuronide esterase, mitochondrial)
Atu2608	A9CHK9	nagA	0.0288293	0.613028	0.686568	FALSE	N-acetylglucosamine-6-phosphate deacetylase (EC 3.5.1.25)
Atu1385	A9CJ60		0.0289063	0.628808	0.699267	FALSE	DUF1009 domain-containing protein
Atu6063	A0A2Z2PR59		0.0289391	0.527132	0.613948	FALSE	GMC oxidoreductase (Oxidoreductase, GMC family)
Atu0323	Q8UIH2	rpsT	0.0293881	0.559514	0.640297	FALSE	Small ribosomal subunit protein bS20 (30S ribosomal protein S20)
Atu1569	A9CIX2	cyc	0.029861	0.589902	0.668273	FALSE	Cytochrome P450
Atu0905	Q8UGY0	dskA	0.0298628	0.538216	0.622654	FALSE	DnaK suppressor protein
Atu4265	A9CGC1		0.0299166	0.710724	0.769528	FALSE	Amino acid transporter
Atu5198	Q7D3N9		0.0299526	0.45787	0.550656	FALSE	Oxidoreductase
Atu2024	Q8UDU5	pdxJ	0.0299646	0.553071	0.635077	FALSE	Pyridoxine 5'-phosphate synthase (PNP synthase) (EC 2.6.99.2)
Atu1736	Q8UEM1	mntH	0.030022	0.631475	0.701573	FALSE	Divalent metal cation transporter MntH
Atu3797	A9CFN9		0.0301441	0.470876	0.562574	FALSE	HlyD family secretion protein
Atu0937	A9CJP7		0.0301797	0.440533	0.534432	FALSE	Copper transporting ATPase
Atu0684	Q7D0X9		0.0302377	0.482075	0.574501	FALSE	TIGR01459 family HAD-type hydrolase
Atu3865	Q7CTH3		0.030279	0.640861	0.709	FALSE	Transglutaminase-like domain-containing protein
Atu3388	A9CF46	fecE	0.0307065	0.612565	0.686375	FALSE	ABC transporter, nucleotide binding/ATPase protein (Iron)
Atu4355	A9CGH4		0.0309812	0.518841	0.606411	FALSE	CBS domain-containing protein
Atu4692	Q7CVL6		0.0311411	0.655459	0.72278	FALSE	GGDEF family protein
Atu3207	A9CEV0		0.0312818	0.5676	0.64798	FALSE	GGDEF family protein
Atu3967	A9CFV8		0.0318252	0.717037	0.775271	FALSE	ABC transporter, substrate binding protein (Sugar)
Atu1473	A9CJ14		0.0319992	0.488058	0.579584	FALSE	ATPase
Atu0981	Q8UGQ4	glnE	0.0321204	0.485035	0.576864	FALSE	Bifunctional glutamine synthetase adenylyltransferase/adenylyl-removing enzyme (ATP:glutamine synthetase adenylyltransferase) (ATase) [Includes: Glutamine synthetase adenylyl-L-tyrosine phosphorylase (EC 2.7.7.89) (Adenylyl removase) (AR) (AT-N); Glutamine synthetase adenylyl transferase (EC 2.7.7.42) (Adenylyl transferase) (AT) (AT-C)]
Atu0319	A9CKE1	aarF	0.032292	0.411181	0.508776	FALSE	Ubiquinone biosynthesis protein
Atu0588	A9CK60		0.0327032	0.438255	0.532763	FALSE	Succinoglycan biosynthesis transport protein
Atu0407	A9CKB1	fbpA	0.032787	0.72504	0.781983	FALSE	ABC transporter, substrate binding protein (Iron)
Atu0843	Q7D0J8		0.032937	0.460349	0.553074	FALSE	P type cation (Metal) transporter, ATPase component
Atu4059	A9CG04	exoV	0.0329431	0.451506	0.544666	FALSE	Succinoglycan biosynthesis protein
Atu4314	Q8U7Y5	glyA2	0.0333674	0.555447	0.636567	FALSE	Serine hydroxymethyltransferase 2 (SHMT 2) (Serine methylase 2) (EC 2.1.2.1)
Atu3886	A9CFS8	pldB	0.0334702	0.500913	0.590397	FALSE	Lysophospholipase
Atu1664	Q8UEU0	tig	0.0335137	0.475546	0.567293	FALSE	Trigger factor (TF) (EC 5.2.1.8) (PPIase)
Atu0382	A9CKC0		0.03379	0.443043	0.536375	FALSE	Anti-sigma factor
Atu4507	A9CGR6		0.0340583	0.518864	0.606411	FALSE	Dehydrogenase
Atu5477	A9CL52		0.0340974	0.435302	0.530265	FALSE	Peptidase
Atu1956	Q8UE08	rpoB	0.0347437	0.420575	0.515248	FALSE	DNA-directed RNA polymerase subunit beta (RNAP subunit beta) (EC 2.7.7.6) (RNA polymerase subunit beta) (Transcriptase subunit beta)
Atu3870	A9CFS1	ldhA	0.0349281	0.625931	0.696396	FALSE	D-lactate dehydrogenase
Atu8137	Q8U5I1		0.035075	0.46399	0.556035	FALSE	DUF721 domain-containing protein
Atu0032	A9CKS3		0.0355315	0.454871	0.548446	FALSE	HPr kinase/phosphorylase C-terminal domain-containing protein
Atu3240	Q7CRZ1		0.0360273	0.434063	0.529028	FALSE	Transcriptional regulator, ROK family
Atu1436	Q8UFG1	lipA	0.0361828	0.713678	0.772198	FALSE	Lipoyl synthase (EC 2.8.1.8) (Lip-syn) (LS) (Lipoate synthase) (Lipoic acid synthase) (Sulfur insertion protein LipA)
Atu2164	A9CI82		0.03626	0.40509	0.504919	FALSE	Secondary thiamine-phosphate synthase
Atu8173	Q8U555		0.0363596	0.60433	0.680698	FALSE	Accessory factor UbiK family protein
Atu1378	Q8UFL9	uppS	0.0365337	0.402928	0.502756	FALSE	Isoprenyl transferase (EC 2.5.1.-)
Atu0401	Q7D1J1	scrK	0.036617	0.417518	0.513634	FALSE	Fructokinase
Atu2814	A9CHB7		0.0367813	0.405838	0.505585	FALSE	Zinc-binding dehydrogenase
Atu1036	Q8UGK1	era	0.0369483	0.506814	0.595872	FALSE	GTPase Era
Atu2053	Q7CXZ7		0.0373643	0.570049	0.650148	FALSE	D-lactate dehydrogenase (cytochrome) (EC 1.1.2.4)
Atu0787	A9CJW5	thrC	0.0374525	0.377086	0.475863	FALSE	Threonine synthase (EC 4.2.3.1)
Atu4035	Q7CTX1		0.0376174	0.487679	0.579425	FALSE	Two component response regulator
Atu1915	Q7CY88		0.0381088	0.342182	0.440976	FALSE	Probable periplasmic serine endoprotease DegP-like (EC 3.4.21.107) (Protease Do)
Atu0261	A9CKH6		0.0381388	0.402381	0.502384	FALSE	Transcriptional regulator, LysR family
Atu5453	Q7D317	attG	0.0383024	0.346306	0.444551	FALSE	ABC transporter, membrane spanning protein
Atu3873	Q7CTI1		0.0386823	0.373964	0.472607	FALSE	MarR family transcriptional regulator
Atu3961	Q7CTQ5		0.0391065	0.408324	0.507215	FALSE	Transcriptional regulator, GntR family
Atu4073	A9CG12	glgX	0.0392846	0.605317	0.680853	FALSE	Glycogen debranching enzyme
Atu3402	Q7CSD5		0.0393082	0.497013	0.586505	FALSE	D-malate dehydrogenase [decarboxylating] (EC 1.1.1.83) (EC 1.1.1.93) (EC 4.1.1.73)
Atu0474	Q7D1E6		0.0395613	0.351218	0.449635	FALSE	RNA polymerase sigma-70 factor
Atu3710	Q7CT50	ftsH	0.039617	0.447606	0.541067	FALSE	ATP-dependent zinc metalloprotease FtsH (EC 3.4.24.-)
Atu0756	A9CJY0	gpmB	0.0404737	0.316951	0.418467	FALSE	Phosphoglycerate mutase
Atu1711	Q8UEP4	argS	0.0405251	0.400902	0.501552	FALSE	Arginine--tRNA ligase (EC 6.1.1.19) (Arginyl-tRNA synthetase) (ArgRS)
Atu4076	Q8U8L5	glgC	0.040665	0.572363	0.652163	FALSE	Glucose-1-phosphate adenylyltransferase (EC 2.7.7.27) (ADP-glucose pyrophosphorylase) (ADPGlc PPase) (ADP-glucose synthase)
Atu0228	A9CKJ2		0.0409375	0.563167	0.643542	FALSE	SelT/selW/selH selenoprotein
Atu4136	A9CG48		0.0411499	0.819253	0.861949	FALSE	Uncharacterized protein
Atu4019	A9CFY5		0.0414422	0.402418	0.502384	FALSE	Two component response regulator
Atu3705	Q7CT45		0.0419002	0.494581	0.585295	FALSE	Tim44-like domain-containing protein
Atu0686	Q8UHJ6	ileS	0.0422295	0.532012	0.6175	FALSE	Isoleucine--tRNA ligase (EC 6.1.1.5) (Isoleucyl-tRNA synthetase) (IleRS)
Atu3203	Q7CRV9		0.0425613	0.359462	0.456478	FALSE	RND multidrug efflux membrane permease
Atu4069	A9CG08	soxA	0.0427215	0.323595	0.425338	FALSE	Sarcosine oxidase alpha subunit
Atu2395	A9CHW7		0.04279	0.331706	0.4312	FALSE	Metal dependent hydrolase
Atu1833	A9CIK4		0.0428807	0.482653	0.574804	FALSE	ATP-dependent RNA helicase
Atu1868	Q7CYC5	lasT	0.0429851	0.31123	0.413922	FALSE	tRNA (cytidine/uridine-2'-O-)-methyltransferase TrmJ (EC 2.1.1.200) (tRNA (cytidine(32)/uridine(32)-2'-O)-methyltransferase) (tRNA Cm32/Um32 methyltransferase)
Atu0421	A9CKA6	pstC	0.043032	0.367124	0.464958	FALSE	Phosphate transport system permease protein
Atu3073	Q7CRI8		0.0430344	0.478257	0.570239	FALSE	Aspartate racemase
Atu2591	Q7CWP6	redB	0.0430656	0.298853	0.402217	FALSE	Glucosyltransferase
Atu6069	A0A2Z2PLW1	rbsA	0.0430809	0.330786	0.430952	FALSE	ABC transporter ATP-binding protein (ABC transporter, nucleotide binding/ATPase protein (Ribose))
Atu2343	A9CHY9		0.0433596	0.473487	0.565122	FALSE	Acetyltransferase
Atu4475	A9CGQ3		0.0434559	0.300084	0.403644	FALSE	Transporter
Atu0269	Q8UIM4	xseA	0.0438621	0.31144	0.413968	FALSE	Exodeoxyribonuclease 7 large subunit (EC 3.1.11.6) (Exodeoxyribonuclease VII large subunit) (Exonuclease VII large subunit)
Atu1546	A9CIY1		0.0441423	0.284032	0.386602	FALSE	Transcriptional regulator, MerR family
Atu0367	Q8UID0	fmt	0.0442096	0.527853	0.614182	FALSE	Methionyl-tRNA formyltransferase (EC 2.1.2.9)
Atu2745	Q8UBV5	acsA	0.0442891	0.394941	0.495488	FALSE	Acetyl-coenzyme A synthetase (AcCoA synthetase) (Acs) (EC 6.2.1.1) (Acetate--CoA ligase) (Acyl-activating enzyme)
Atu3094	A9CEN4	mcpA	0.0443327	0.31113	0.413922	FALSE	Methyl-accepting chemotaxis protein
Atu3935	Q7CTN5		0.0445987	0.449794	0.542879	FALSE	Hydrolase
Atu1440	A9CJ28		0.0447123	0.373188	0.471879	FALSE	AAA family ATPase
Atu1572	Q7CYY4		0.0450555	0.327248	0.428725	FALSE	Hydrolase
Atu4099	A9CG24		0.0450589	0.310978	0.413922	FALSE	AraR-like winged helix DNA-binding domain-containing protein
Atu2437	Q7CX23		0.0454201	0.331465	0.431171	FALSE	N-acetyltransferase domain-containing protein
Atu3248	A9CEX2	minD	0.0458364	0.617387	0.689058	FALSE	Septum site-determining protein MinD (Cell division inhibitor MinD)
Atu2652	Q8UC46	hemC	0.0458849	0.306013	0.409288	FALSE	Porphobilinogen deaminase (PBG) (EC 2.5.1.61) (Hydroxymethylbilane synthase) (HMBS) (Pre-uroporphyrinogen synthase)
Atu0619	Q7D134		0.045956	0.349017	0.447545	FALSE	Exopolyphosphatase
Atu0334	Q7D1N9		0.0460317	0.579972	0.659872	FALSE	Organic solvent tolerance-like N-terminal domain-containing protein
Atu2710	Q7CWF5		0.0461964	0.595962	0.6732	FALSE	Peptidase M48 domain-containing protein
Atu4674	Q7CVJ9		0.0462933	0.408219	0.507215	FALSE	Transcriptional regulator, GntR family
Atu3508	Q8UA66	ubiG	0.0466425	0.252864	0.354032	FALSE	Ubiquinone biosynthesis O-methyltransferase (2-polyprenyl-6-hydroxyphenol methylase) (EC 2.1.1.222) (3-demethylubiquinone 3-O-methyltransferase) (EC 2.1.1.64)
Atu3569	A9CFE2		0.0468079	0.398039	0.498527	FALSE	Uncharacterized protein
Atu0975	A9CJM9	cycK	0.0470418	0.295507	0.398395	FALSE	Cytochrome c-type synthesis protein
Atu1292	A9CJ99	dnaE	0.0472931	0.34109	0.440489	FALSE	DNA polymerase III subunit alpha (EC 2.7.7.7)
Atu4523	Q7CV62		0.0473345	0.330438	0.430952	FALSE	ABC transporter, membrane spanning protein (Oligopeptide)
Atu1068	Q7D016		0.0480143	0.314499	0.417096	FALSE	EamA domain-containing protein
Atu0606	Q7D143		0.0481956	0.257948	0.358607	FALSE	Uncharacterized protein
Atu1604	Q7CYW3	phbC	0.0482167	0.486334	0.578118	FALSE	Poly-beta-hydroxybutyrate synthase
Atu1423	A9CJ33		0.0483784	0.252054	0.353324	FALSE	Glyoxalase-like domain-containing protein
Atu1959	Q8UE05	rplA	0.0485326	0.376218	0.475202	FALSE	Large ribosomal subunit protein uL1 (50S ribosomal protein L1)
Atu4351	Q7CUQ2		0.0488942	0.26981	0.371494	FALSE	GAD-related domain-containing protein
Atu0946	A9CJP4		0.0489018	0.25057	0.35229	FALSE	Dehydrogenase
Atu3835	A9CFR4		0.0489073	0.437947	0.532662	FALSE	TIGR04255 family protein
Atu2273	Q8UD54	queF	0.0495796	0.455893	0.549249	FALSE	NADPH-dependent 7-cyano-7-deazaguanine reductase (EC 1.7.1.13) (7-cyano-7-carbaguanine reductase) (NADPH-dependent nitrile oxidoreductase) (PreQ(0) reductase)
Atu2158	Q8UDG7		0.0501197	0.333365	0.432641	FALSE	DUF2393 domain-containing protein
Atu0639	Q8UHP1	glyQ	0.0510167	0.229007	0.33105	FALSE	Glycine--tRNA ligase alpha subunit (EC 6.1.1.14) (Glycyl-tRNA synthetase alpha subunit) (GlyRS)
Atu3202	A9CEU8		0.0512725	0.301924	0.405657	FALSE	Efflux pump membrane transporter
Atu3698	Q7CT41		0.051332	0.585168	0.664823	FALSE	Thioredoxin
Atu2798	Q7CW86	cobL	0.0515341	0.263116	0.364078	FALSE	Precorrin-6y methyltransferase
Atu1891	A9CIH5	cobS	0.0517715	0.203609	0.306127	FALSE	Adenosylcobinamide-GDP ribazoletransferase (EC 2.7.8.26) (Cobalamin synthase) (Cobalamin-5'-phosphate synthase)
Atu5086	Q7D3Y2		0.0521669	0.306575	0.409808	FALSE	non-specific serine/threonine protein kinase (EC 2.7.11.1)
Atu1476	A9CJ11		0.0523123	0.245612	0.347179	FALSE	S-formylglutathione hydrolase (EC 3.1.2.12)
Atu0338	Q8UIF9	ihfB	0.0526089	0.276108	0.378946	FALSE	Integration host factor subunit beta (IHF-beta)
Atu0996	A9CJL7		0.0528233	0.249419	0.351299	FALSE	Zinc-type alcohol dehydrogenase-like protein
Atu0183	Q8UIV8	dapB	0.0529132	0.277328	0.380179	FALSE	4-hydroxy-tetrahydrodipicolinate reductase (HTPA reductase) (EC 1.17.1.8)
Atu1951	Q8UE13	rpsL	0.0530416	0.351822	0.449677	FALSE	Small ribosomal subunit protein uS12 (30S ribosomal protein S12)
Atu3020	Q7CRD6		0.0531656	0.2802	0.382414	FALSE	Transcriptional regulator, GntR family
Atu0614	Q7D135		0.0532547	0.232872	0.334633	FALSE	histidine kinase (EC 2.7.13.3)
Atu6177	P07169	virB11	0.0534005	0.318391	0.419843	FALSE	Protein VirB11
Atu4325	Q7CUM7	cbr	0.0535475	0.239903	0.340945	FALSE	Carbonyl reductase
Atu0677	A9CK20		0.0535944	0.407295	0.506865	FALSE	VOC domain-containing protein
Atu4004	A9CFX9		0.0536896	0.285863	0.388273	FALSE	Transcriptional regulator, LysR family
Atu1904	Q7CY97		0.0540284	0.329314	0.429983	FALSE	Transcriptional regulator
Atu3923	A9CFU3	repB	0.0540864	0.332233	0.431647	FALSE	Replication protein B
Atu0701	A9CK09		0.0542592	0.201387	0.304111	FALSE	GGDEF family protein
Atu3191	A9CEU3		0.0545096	0.351575	0.449677	FALSE	Outer membrane protein
Atu2723	P58665	ispG	0.0546377	0.285369	0.388049	FALSE	4-hydroxy-3-methylbut-2-en-1-yl diphosphate synthase (flavodoxin) (EC 1.17.7.3) (1-hydroxy-2-methyl-2-(E)-butenyl 4-diphosphate synthase)
Atu2750	A9CHE7		0.0547761	0.347977	0.446454	FALSE	DNA polymerase III delta N-terminal domain-containing protein
Atu1702	Q8UEQ3	surE	0.0548661	0.328187	0.42921	FALSE	5'-nucleotidase SurE (EC 3.1.3.5) (Nucleoside 5'-monophosphate phosphohydrolase)
Atu0673	A9CK23		0.0549735	0.228487	0.330691	FALSE	Class I SAM-dependent methyltransferase
Atu3786	A9CFN3	kdpE	0.0552929	0.360385	0.457404	FALSE	Two component response regulator
Atu4437	Q7CUY5		0.0555171	0.182724	0.286203	FALSE	Transcriptional regulator, LysR family
Atu0746	A9CJY6		0.055612	0.25527	0.355858	FALSE	Pirin
Atu1922	Q8UE41	rplQ	0.055616	0.262179	0.362993	FALSE	Large ribosomal subunit protein bL17 (50S ribosomal protein L17)
Atu1237	Q7CZP4		0.0556915	0.24105	0.341958	FALSE	Glycosyl transferase
Atu8120	Q8U5M2		0.0558552	0.253158	0.354032	FALSE	DUF982 domain-containing protein
Atu4695	Q7CVL9		0.0561428	0.4112	0.508776	FALSE	ABC transporter, substrate binding protein (Oligopeptide)
Atu2209	Q7CXL8	proC	0.0561539	0.199651	0.302486	FALSE	Pyrroline-5-carboxylate reductase (P5C reductase) (P5CR) (EC 1.5.1.2) (PCA reductase)
Atu2016	A9CIE0		0.0561999	0.441633	0.534943	FALSE	Uncharacterized protein
Atu3175	A9CET4	mdeA	0.0562517	0.24585	0.347308	FALSE	Methionine gamma-lyase
Atu4465	A9CGQ1	kdgR	0.0564304	0.385516	0.48513	FALSE	Transcriptional regulator
Atu0388	A9CKB9		0.0564424	0.345275	0.443951	FALSE	histidine kinase (EC 2.7.13.3)
Atu0661	A7TZT2	mfpsA	0.0564841	0.355302	0.452412	FALSE	Mannosylfructose-phosphate synthase (EC 2.4.1.246)
Atu6052	A9CKZ6		0.0566713	0.207686	0.311068	FALSE	Uncharacterized protein
Atu0033	Q07737	chvG	0.0567052	0.193242	0.296581	FALSE	Sensor protein ChvG (EC 2.7.13.3)
Atu2732	A9CHG0	hipO	0.0568029	0.46373	0.556005	FALSE	Hippurate hydrolase
Atu1495	Q7CZ45		0.0568033	0.188549	0.29089	FALSE	LuxR family transcriptional regulator
Atu2425	Q7CX34		0.0569869	0.349885	0.448414	FALSE	ABC transporter, nucleotide binding/ATPase protein
Atu1893	A9CIH4		0.0571407	0.226486	0.329206	FALSE	TIGR02281 family clan AA aspartic protease
Atu3701	A9CFJ9		0.0572106	0.229072	0.33105	FALSE	Glutathione S-transferase
Atu1923	P0A4E3	rpoA	0.0574886	0.336058	0.435658	FALSE	DNA-directed RNA polymerase subunit alpha (RNAP subunit alpha) (EC 2.7.7.6) (RNA polymerase subunit alpha) (Transcriptase subunit alpha)
Atu1842	Q7CYE5		0.0580993	0.236133	0.337749	FALSE	Alpha/beta hydrolase
Atu0131	A9CKN6	deoD	0.0581063	0.312578	0.415247	FALSE	Purine nucleoside phosphorylase (EC 2.4.2.1) (Inosine-guanosine phosphorylase)
Atu0678	Q8UHK2	hisZ	0.0582152	0.298189	0.401552	FALSE	ATP phosphoribosyltransferase regulatory subunit
Atu2309	A9CI15	xdhA	0.0583415	0.200444	0.303298	FALSE	Xanthine dehydrogenase
Atu2785	Q8UBR5	rplU	0.0588292	0.530084	0.615867	FALSE	Large ribosomal subunit protein bL21 (50S ribosomal protein L21)
Atu2728	P0A2V0	ndvA	0.0590584	0.207524	0.311022	FALSE	Beta-(1-->2)glucan export ATP-binding/permease protein NdvA (EC 7.5.2.3) (Attachment protein)
Atu0404	Q8UI94	pgi	0.0594923	0.157312	0.259393	FALSE	Glucose-6-phosphate isomerase (GPI) (EC 5.3.1.9) (Phosphoglucose isomerase) (PGI) (Phosphohexose isomerase) (PHI)
Atu3895	A9CFT5		0.0597382	0.171304	0.272471	FALSE	ABC transporter, nucleotide binding/ATPase protein (Sugar)
Atu4346	A9CGG9		0.060394	0.579136	0.659238	FALSE	Rap1a immunity protein domain-containing protein
Atu5188	Q7D3P9		0.0604766	0.213056	0.314721	FALSE	Zinc-binding dehydrogenase
Atu3510	Q7CSN1		0.0606776	0.187373	0.290135	FALSE	Amidohydrolase
Atu0415	A9CKA9		0.0610908	0.145011	0.245004	FALSE	Nitronate monooxygenase domain-containing protein
Atu4519	Q7CV59	livJ	0.0613921	0.439947	0.53427	FALSE	ABC transporter, substrate binding protein (Branched amino acid)
Atu2769	A9CHD3	phbA	0.0615811	0.227349	0.32965	FALSE	Acetyl-CoA acetyltransferase poly-beta-hydroxybutyrate biosynthesis
Atu4711	Q7CVN5		0.061983	0.199159	0.302242	FALSE	histidine kinase (EC 2.7.13.3)
Atu2833	A9CHB1	rho	0.062134	0.520669	0.60822	FALSE	Transcription termination factor Rho (EC 3.6.4.-) (ATP-dependent helicase Rho)
Atu2682	A9CHH9		0.0622867	0.318704	0.419843	FALSE	BAX inhibitor (BI)-1/YccA family protein
Atu1841	A9CIJ9	purB	0.0623455	0.153185	0.254964	FALSE	Adenylosuccinate lyase (ASL) (EC 4.3.2.2) (Adenylosuccinase)
Atu1112	Q7CZY8		0.062424	0.303559	0.407159	FALSE	GGDEF domain-containing protein
Atu5071	A9CLQ4	dppA	0.0626825	0.471447	0.562971	FALSE	ABC transporter, substrate binding protein (Dipeptide)
Atu2035	A9CID3	ilvH	0.062722	0.44047	0.534432	FALSE	Acetolactate synthase small subunit (AHAS) (ALS) (EC 2.2.1.6) (Acetohydroxy-acid synthase small subunit)
Atu4425	A9CGM4	iunH	0.0627427	0.148329	0.249717	FALSE	Inosine-uridine preferring nucleoside hydrolase
Atu4780	Q7CVU8		0.063232	0.352836	0.450485	FALSE	PhnA-like protein
Atu2408	Q8U544	ureD	0.0637602	0.14118	0.240249	FALSE	Urease accessory protein UreD
Atu4092	A9CG21	cydB	0.0638945	0.173813	0.275166	FALSE	Cytochrome d oxidase subunit II
Atu8154	Q8U5C1		0.0643786	0.23158	0.333448	FALSE	Plasmid stabilization system protein
Atu3049	Q7CRG5		0.0651817	0.254807	0.355706	FALSE	ABC transporter, substrate binding protein (Oligopeptide)
Atu3770	Q7CT96		0.0652513	0.517223	0.605092	FALSE	5'-nucleotidase
Atu1536	A9CIY7	fixO	0.0659153	0.604153	0.680698	FALSE	Cytochrome C oxidase, FixO chain
Atu1843	Q8UEB7	purC1	0.0664569	0.208933	0.312539	FALSE	Phosphoribosylaminoimidazole-succinocarboxamide synthase 1 (EC 6.3.2.6) (SAICAR synthetase 1)
Atu2698	A9CHH1	tyrA	0.0668339	0.312814	0.415327	FALSE	chorismate mutase (EC 5.4.99.5)
Atu2800	A9CHC5	cobJ	0.0669149	0.291983	0.394319	FALSE	Precorrin-3B C17-methyltransferase
Atu2131	Q7CXT6		0.0670322	0.261838	0.362734	FALSE	Beta-lactamase hydrolase-like protein phosphatase-like domain-containing protein
Atu3713	Q8U9L5	pal	0.067389	0.425336	0.520002	FALSE	Peptidoglycan-associated lipoprotein (PAL) (Outer membrane lipoprotein Omp16 homolog)
Atu2807	Q7CW77	cobO	0.0674646	0.230075	0.332116	FALSE	Corrinoid adenosyltransferase (EC 2.5.1.17) (Cob(II)alamin adenosyltransferase) (Cob(II)yrinic acid a,c-diamide adenosyltransferase)
Atu0479	Q7D1E1		0.0674911	0.315551	0.41802	FALSE	ABC transporter, substrate binding protein (Amino acid)
Atu4585	A9CGU8		0.0674951	0.117185	0.212828	FALSE	Bacterial bifunctional deaminase-reductase C-terminal domain-containing protein
Atu0330	A9CKE0	ptsN	0.0675188	0.198261	0.301638	FALSE	Nitrogen regulatory IIA protein
Atu5014	A9CLT2	stbB	0.0676565	0.248868	0.350731	FALSE	Ribonuclease VapC (RNase VapC) (EC 3.1.-.-) (Toxin VapC)
Atu4464	Q8U7I5	tal	0.0680991	0.194577	0.297466	FALSE	Transaldolase (EC 2.2.1.2)
Atu1274	A9CJA7	nuoE	0.0682516	0.424595	0.519365	FALSE	NADH ubiquinone oxidoreductase chain E
Atu3518	Q8UA56	argJ	0.0682996	0.211956	0.31436	FALSE	Arginine biosynthesis bifunctional protein ArgJ [Cleaved into: Arginine biosynthesis bifunctional protein ArgJ alpha chain; Arginine biosynthesis bifunctional protein ArgJ beta chain] [Includes: Glutamate N-acetyltransferase (EC 2.3.1.35) (Ornithine acetyltransferase) (OATase) (Ornithine transacetylase); Amino-acid acetyltransferase (EC 2.3.1.1) (N-acetylglutamate synthase) (AGSase)]
Atu3603	A9CFF6		0.0684682	0.463441	0.555941	FALSE	Two component response regulator
Atu4750	A9CH28	dpe	0.0685331	0.125507	0.223396	FALSE	D-psicose 3-epimerase (DPEase) (EC 5.1.3.30)
Atu1179	Q8UG62	fabH	0.0685556	0.114385	0.209185	FALSE	Beta-ketoacyl-[acyl-carrier-protein] synthase III (Beta-ketoacyl-ACP synthase III) (KAS III) (EC 2.3.1.180) (3-oxoacyl-[acyl-carrier-protein] synthase 3) (3-oxoacyl-[acyl-carrier-protein] synthase III)
Atu1663	A9CIS8		0.0686476	0.139474	0.238722	FALSE	Amidohydrolase
Atu0398	A9CKB4		0.0687008	0.111508	0.205767	FALSE	4-hydroxyproline 2-epimerase (4Hyp 2-epimerase) (4HypE) (EC 5.1.1.8)
Atu2087	P0A331	ftsA	0.0688425	0.368235	0.466115	FALSE	Cell division protein FtsA
Atu3793	A9CFN6	aspA	0.0689855	0.126543	0.224564	FALSE	L-aspartase
Atu2303	A9CI19		0.0690142	0.401836	0.502188	FALSE	Polysaccharide deacetylase
Atu0539	Q8UHW9	murA	0.0693701	0.228095	0.330528	FALSE	UDP-N-acetylglucosamine 1-carboxyvinyltransferase (EC 2.5.1.7) (Enoylpyruvate transferase) (UDP-N-acetylglucosamine enolpyruvyl transferase) (EPT)
Atu1982	Q7CY53	sigK	0.0694504	0.162284	0.263582	FALSE	Sigma factor
Atu0090	Q8UJ48	rimP	0.0695077	0.218302	0.320706	FALSE	Ribosome maturation factor RimP
Atu1626	A9CIU6		0.0695196	0.168232	0.269578	FALSE	NAD dependent epimerase/dehydratase family protein
Atu5089	Q7D3Y0		0.0695554	0.413504	0.510024	FALSE	Cache domain-containing protein
Atu3414	A9CF64		0.0698984	0.199384	0.302275	FALSE	AgaE
Atu4232	Q7CUD9		0.0699389	0.224046	0.326889	FALSE	Transcriptional regulator, GntR family
Atu0045	Q8UJ87	hslU	0.0699425	0.355099	0.452396	FALSE	ATP-dependent protease ATPase subunit HslU (Unfoldase HslU)
Atu2178	Q8UDE9	carB	0.0699628	0.259946	0.36095	FALSE	Carbamoyl phosphate synthase large chain (EC 6.3.4.16) (EC 6.3.5.5) (Carbamoyl phosphate synthetase ammonia chain)
Atu3633	A9CFH0		0.0700396	0.122468	0.219416	FALSE	CobW C-terminal domain-containing protein
Atu0108	Q7D266		0.0700487	0.341361	0.440598	FALSE	Metalloprotease M20 family
Atu1857	Q7CYD3		0.0703724	0.162702	0.263943	FALSE	Inositol monophosphatase family protein
Atu1037	A9CJK5	fixK	0.070573	0.137301	0.237586	FALSE	Nitrogen fixation regulatory protein
Atu1386	A9CJ59	lpxB	0.0706033	0.103992	0.196819	FALSE	lipid-A-disaccharide synthase (EC 2.4.1.182)
Atu1770	A9CIN7	glnA	0.0707358	0.157989	0.259812	FALSE	Glutamine synthetase (EC 6.3.1.2)
Atu0127	Q7D253		0.0712592	0.138938	0.23862	FALSE	ABC transporter, nucleotide binding/ATPase protein (Sugar/ribonucleotide)
Atu2328	A9CI01		0.0713597	0.124507	0.221951	FALSE	Chitooligosaccharide deacetylase (Nodulation protein B)
Atu1050	A9CJJ5		0.0714894	0.212216	0.31436	FALSE	Small-conductance mechanosensitive channel
Atu3529	Q8UA46	uxuA2	0.0717218	0.20583	0.308876	FALSE	Mannonate dehydratase 2 (EC 4.2.1.8) (D-mannonate hydro-lyase 2)
Atu2469	A9CHT0		0.0718399	0.551008	0.633632	FALSE	C4-dicarboxylate ABC transporter substrate-binding protein
Atu1935	Q8UE29	rplX	0.0718518	0.249707	0.351495	FALSE	Large ribosomal subunit protein uL24 (50S ribosomal protein L24)
Atu1219	A9CJC8		0.0720348	0.149927	0.251511	FALSE	DUF982 domain-containing protein
Atu2214	A9CI61		0.07253	0.166503	0.268267	FALSE	TetR family transcriptional regulator
Atu3346	Q8UAM7	queC	0.0733292	0.17083	0.272044	FALSE	7-cyano-7-deazaguanine synthase (EC 6.3.4.20) (7-cyano-7-carbaguanine synthase) (PreQ(0) synthase) (Queuosine biosynthesis protein QueC)
Atu3784	Q7CTA8	gltB	0.0738443	0.158057	0.259812	FALSE	Glutamate synthase large subunit
Atu1071	A9CJI6		0.0738848	0.346213	0.444551	FALSE	CENP-V/GFA domain-containing protein
Atu4216	Q7CUC3	fabF	0.0741743	0.139975	0.239233	FALSE	3-oxoacyl-[acyl-carrier-protein] synthase 2 (EC 2.3.1.179)
Atu0326	Q8UIG9		0.0746254	0.171442	0.272507	FALSE	dITP/XTP pyrophosphatase (EC 3.6.1.66) (Non-canonical purine NTP pyrophosphatase) (Non-standard purine NTP pyrophosphatase) (Nucleoside-triphosphate diphosphatase) (Nucleoside-triphosphate pyrophosphatase) (NTPase)
Atu4177	Q7CU92	clpB	0.0746288	0.105217	0.1985	FALSE	Chaperone protein ClpB
Atu5537	A9CL23		0.0749012	0.103727	0.196631	FALSE	Pyridine nucleotide-disulphide oxidoreductase
Atu3068	A9CEM3	rbsk	0.0751124	0.128368	0.226062	FALSE	Ribokinase (RK) (EC 2.7.1.15)
Atu2536	A9CHN8		0.0751448	0.11998	0.21633	FALSE	Two component response regulator
Atu3163	A9CES3		0.0752031	0.158724	0.260072	FALSE	D-altritol 5-dehydrogenase (EC 1.1.1.407)
Atu2579	A9CHM4		0.0757638	0.202984	0.305695	FALSE	Metal dependant beta lactamase protein
Atu3232	Q7CRY4		0.0766239	0.12685	0.224602	FALSE	Hydroxypyruvate reductase
Atu0598	A9CK56	edd	0.0766505	0.252433	0.353646	FALSE	Phosphogluconate dehydratase (EC 4.2.1.12)
Atu2197	A9CI69		0.0767509	0.184241	0.287218	FALSE	EAL domain-containing protein
Atu3761	Q8U4X3		0.0770742	0.165945	0.267843	FALSE	DUF1036 domain-containing protein
Atu2641	Q8UC57	omp19	0.0777928	0.179339	0.282399	FALSE	Outer membrane lipoprotein omp19 homolog
Atu1505	Q7CZ39	dac	0.0779078	0.214392	0.316497	FALSE	Penicillin-binding protein
Atu3520	Q7CSN9	secA	0.0784775	0.219677	0.321884	FALSE	Protein translocase subunit SecA (EC 7.4.2.8)
Atu4273	A9CGC7	accC	0.0787203	0.0974682	0.189335	FALSE	Biotin carboxylase (EC 6.3.4.14) (Acetyl-coenzyme A carboxylase biotin carboxylase subunit A)
Atu0660	A9CK30	mfppA	0.0791169	0.0801354	0.170676	FALSE	Mannosylfructose-phosphate phosphatase (EC 3.1.3.79)
Atu5424	A9CL80		0.0791274	0.0841911	0.175207	FALSE	Oxidoreductase
Atu4471	Q7CV16	sitA	0.0791525	0.236311	0.337749	FALSE	ABC transporter, substrate binding protein (Iron)
Atu4089	Q7CU16	cydD	0.0792174	0.0747448	0.164843	FALSE	ABC transporter, nucleotide binding/ATPase protein
Atu1175	Q7CZT7		0.0794385	0.187572	0.290141	FALSE	Lipoprotein SmpA/OmlA domain-containing protein
Atu1542	A9CIY3	cobP	0.0796741	0.200766	0.303397	FALSE	Bifunctional adenosylcobalamin biosynthesis protein (EC 2.7.1.156) (EC 2.7.7.62)
Atu3986	Q7CTS8		0.0797249	0.0919264	0.182607	FALSE	Exonuclease domain-containing protein
Atu1507	Q7CZ37	gyrA	0.080658	0.172396	0.273656	FALSE	DNA gyrase subunit A (EC 5.6.2.2)
Atu4508	A9CGR7		0.0807501	0.0816707	0.172596	FALSE	Oxoreductase
Atu0104	A9CKP6		0.0809308	0.247728	0.349542	FALSE	YbaK/aminoacyl-tRNA synthetase-associated domain-containing protein
Atu1774	A9CIN5	yepA	0.0810343	0.0766219	0.166803	FALSE	Peptidoglycan-binding protein YepA (Yej-peptidoglycan binding protein A)
Atu4068	A9CG07	soxD	0.0810477	0.177513	0.280085	FALSE	Sarcosine oxidase delta subunit
Atu1653	A9CIT2		0.0812027	0.327465	0.428755	FALSE	DUF2865 domain-containing protein
Atu4660	Q7CVI8	melA	0.0812259	0.138324	0.237961	FALSE	Alpha-galactosidase
Atu1817	Q7CYG7		0.0813905	0.21833	0.320706	FALSE	Multidrug ABC transporter substrate-binding protein
Atu0150	Q7D236	fabB	0.0815021	0.10452	0.197343	FALSE	3-oxoacyl-[acyl-carrier-protein] synthase 1 (EC 2.3.1.41) (3-oxoacyl-[acyl-carrier-protein] synthase I) (Beta-ketoacyl-ACP synthase I)
Atu3326	A9CF05	exoF	0.0815647	0.267982	0.369944	FALSE	Exopolysaccharide production protein
Atu0283	A9CKG1		0.0818602	0.143816	0.243682	FALSE	Medium/long-chain acyl-CoA thioesterase YigI (EC 3.1.2.20)
Atu0122	P50019	dnaK	0.0820535	0.278191	0.380921	FALSE	Chaperone protein DnaK (HSP70) (Heat shock 70 kDa protein) (Heat shock protein 70)
Atu1381	A9CJ61	omp1	0.0821014	0.224405	0.326889	FALSE	Outer membrane protein assembly factor BamA
Atu1324	Q8UFS3	gatB	0.0823638	0.224521	0.326889	FALSE	Aspartyl/glutamyl-tRNA(Asn/Gln) amidotransferase subunit B (Asp/Glu-ADT subunit B) (EC 6.3.5.-)
Atu0351	A9CKD3		0.0825542	0.101021	0.193677	FALSE	Scaffold protein Nfu/NifU N-terminal domain-containing protein
Atu3564	Q7CSS8	exsH	0.0829255	0.297025	0.400213	FALSE	Endo-1,3-1,4-beta-glycanase
Atu2512	A9CHQ5		0.0831343	0.10016	0.192379	FALSE	Transcriptional regulator, LysR family
Atu0648	Q7D110		0.0836117	0.253143	0.354032	FALSE	S1 motif domain-containing protein
Atu0988	Q7D073		0.0836222	0.188466	0.29089	FALSE	Molecular chaperone, Hsp70 family
Atu3039	A9CEK7		0.0837544	0.0860751	0.176637	FALSE	Hydantoinase beta subunit-like protein
Atu4090	A9CG19	cydC	0.0844254	0.0635905	0.149824	FALSE	ABC transporter, nucleotide binding/ATPase protein
Atu2237	Q7CXJ8	fbcC	0.0844585	0.553876	0.635692	FALSE	Cytochrome c1
Atu4490	Q7CV32		0.0846672	0.0784678	0.168606	FALSE	GGDEF family protein
Atu3722	Q8U9K6	ruvB	0.0849392	0.12167	0.218876	FALSE	Holliday junction branch migration complex subunit RuvB (EC 3.6.4.-)
Atu1949	Q8UE15	fusA	0.0854527	0.100181	0.192379	FALSE	Elongation factor G (EF-G)
Atu2636	A9CHK1	sucA	0.0854905	0.090681	0.182133	FALSE	2-oxoglutarate dehydrogenase E1 component (EC 1.2.4.2) (Alpha-ketoglutarate dehydrogenase)
Atu3617	Q8U9V8	rpmB	0.0856711	0.195219	0.297873	FALSE	Large ribosomal subunit protein bL28 (50S ribosomal protein L28)
Atu4226	Q7CUD3		0.0861745	0.104205	0.197063	FALSE	Transcriptional regulator
Atu4333	Q7CUN4	impK	0.0864983	0.160813	0.262269	FALSE	OmpA-like porin
Atu2244	A9CI49	trmL	0.0865165	0.0970089	0.188886	FALSE	tRNA (cytidine(34)-2'-O)-methyltransferase (EC 2.1.1.207) (tRNA (cytidine/uridine-2'-O-)-methyltransferase TrmL)
Atu3341	A9CF13	thuK	0.0865262	0.102841	0.195579	FALSE	ABC transporter, nucleotide binding/ATPase protein (Trehalose/maltose)
Atu2253	A9CI43	moxR	0.0866102	0.239888	0.340945	FALSE	MoxR family protein
Atu4408	Q8U7P1	napA	0.087021	0.142858	0.242581	FALSE	Periplasmic nitrate reductase (EC 1.9.6.1)
Atu0316	Q7D1P8	dfp	0.0872226	0.211897	0.31436	FALSE	Coenzyme A biosynthesis bifunctional protein CoaBC (DNA/pantothenate metabolism flavoprotein) (Phosphopantothenoylcysteine synthetase/decarboxylase) (PPCS-PPCDC) [Includes: Phosphopantothenoylcysteine decarboxylase (PPC decarboxylase) (PPC-DC) (EC 4.1.1.36) (CoaC); Phosphopantothenate--cysteine ligase (EC 6.3.2.5) (CoaB) (Phosphopantothenoylcysteine synthetase) (PPC synthetase) (PPC-S)]
Atu3966	A9CFV7		0.0872819	0.139418	0.238722	FALSE	Oxidoreductase
Atu0916	A9CJQ7	ros	0.0873016	0.0720652	0.161651	FALSE	Transcriptional regulator
Atu1969	Q7CY64		0.0882072	0.111191	0.205649	FALSE	C-type lysozyme inhibitor domain-containing protein
Atu4628	Q7CVF8		0.0884272	0.275656	0.378546	FALSE	GGDEF family protein
Atu8096	Q8U506		0.0884584	0.131109	0.229562	FALSE	CsbD-like domain-containing protein
Atu1709	A9CIR0		0.0885649	0.0623576	0.148825	FALSE	beta-N-acetylhexosaminidase (EC 3.2.1.52)
Atu2577	A9CHM5		0.0892897	0.24792	0.349604	FALSE	ABC transporter, nucleotide binding/ATPase protein
Atu1999	A9CIE8		0.0896208	0.0595116	0.145352	FALSE	NAD(P)-binding domain-containing protein
Atu2215	A9CI60		0.0898652	0.0947034	0.186098	FALSE	Purine nucleoside phosphorylase
Atu1275	A9CJA6	nuoF	0.0898728	0.203063	0.305695	FALSE	NADH-quinone oxidoreductase subunit F (EC 7.1.1.-)
Atu0423	Q8UI76	pstB	0.0905812	0.0591951	0.145342	FALSE	Phosphate import ATP-binding protein PstB (EC 7.3.2.1) (ABC phosphate transporter) (Phosphate-transporting ATPase)
Atu2625	Q7CWL8	atpH	0.0910449	0.432806	0.527942	FALSE	ATP synthase subunit delta (ATP synthase F(1) sector subunit delta) (F-type ATPase subunit delta) (F-ATPase subunit delta)
Atu0709	Q7D0V6		0.0914961	0.0586946	0.145157	FALSE	Iron-sulfur cluster carrier protein
Atu1575	A9CIW9	metC	0.0916305	0.411859	0.508792	FALSE	Cystathionine beta lyase
Atu3959	Q7CTQ3	dhaL	0.0917143	0.122456	0.219416	FALSE	Aldehyde dehydrogenase
Atu2347	Q7CX97	gguA	0.0917624	0.128601	0.226177	FALSE	ABC transporter, nucleotide binding/ATPase protein (Sugar)
Atu1443	Q8UFF4	ispDF	0.091873	0.291918	0.394319	FALSE	Bifunctional enzyme IspD/IspF [Includes: 2-C-methyl-D-erythritol 4-phosphate cytidylyltransferase (EC 2.7.7.60) (4-diphosphocytidyl-2C-methyl-D-erythritol synthase) (MEP cytidylyltransferase) (MCT); 2-C-methyl-D-erythritol 2,4-cyclodiphosphate synthase (MECDP-synthase) (MECPP-synthase) (MECPS) (EC 4.6.1.12)]
Atu3044	Q7CRG0	asg	0.091989	0.107458	0.200804	FALSE	Asparaginase
Atu1530	A9CIY9	fixG	0.0920489	0.0983339	0.190263	FALSE	Nitrogen fixation protein FixG
Atu3709	Q8U9L9	glmM	0.0929163	0.112283	0.20644	FALSE	Phosphoglucosamine mutase (EC 5.4.2.10)
Atu1888	A9CIH7		0.0930072	0.0671403	0.154266	FALSE	histidine kinase (EC 2.7.13.3)
Atu2595	A9CHL8		0.0930628	0.0854711	0.176132	FALSE	Microcystinase C (MlrC)
Atu0970	Q7D089		0.0930851	0.0763165	0.166556	FALSE	Cell cycle response regulator CtrA
Atu3687	Q7CT31		0.0931271	0.0562782	0.142934	FALSE	TonB-dependent receptor
Atu2372	A9CHX6	exoU	0.0932577	0.192367	0.29543	FALSE	UDP-hexose transferase
Atu3812	A9CFP9		0.0933699	0.152685	0.254403	FALSE	Low affinity iron permease family protein
Atu5138	Q7D3U1	groS	0.0935127	0.435568	0.530315	FALSE	Gamma hydroxybutyrate dehydrogenase
Atu4546	Q7CV82	pcaR	0.0935653	0.0976335	0.189335	FALSE	Transcriptional regulator, IclR family
Atu4423	A9CGM2		0.0936071	0.231663	0.333448	FALSE	ABC transporter, membrane spanning protein
Atu0841	A9CJU3		0.0946462	0.0775538	0.168057	FALSE	Peptidase S9 prolyl oligopeptidase catalytic domain-containing protein
Atu2486	A9CHR9	cls	0.0955717	0.12077	0.217548	FALSE	Phospholipase D (Choline phosphatase)
Atu2175	A9CI78		0.0958346	0.0528233	0.139672	FALSE	Flagellar biosynthesis protein FlgM
Atu2241	Q7CXJ4		0.0961167	0.126784	0.224602	FALSE	ABC transporter, nucleotide binding/ATPase protein
Atu4461	A9CGP9		0.0963664	0.0668405	0.153727	FALSE	Toxin Y4kP
Atu0925	Q8UGW0		0.0964185	0.137576	0.237632	FALSE	DUF1254 domain-containing protein
Atu3903	A9CFT9	nrtC	0.0964282	0.0836541	0.174694	FALSE	ABC transporter, nucleotide binding/ATPase protein (Nitrate)
Atu0524	A9CK75	luxR	0.0966147	0.0650278	0.150584	FALSE	Transcriptional regulator, LuxR family
Atu1141	Q8UG98	purM	0.0968736	0.0851572	0.175833	FALSE	Phosphoribosylformylglycinamidine cyclo-ligase (EC 6.3.3.1) (AIR synthase) (AIRS) (Phosphoribosyl-aminoimidazole synthetase)
Atu3863	Q7CTH2	exsE	0.0971487	0.117226	0.212828	FALSE	ABC transporter, nucleotide binding/ATPase protein
Atu4017	Q7CTV4	kgtP	0.0971754	0.122601	0.219416	FALSE	MFS permease
Atu4324	A9CGF6		0.0972954	0.0886561	0.179747	FALSE	Ribitol kinase
Atu1873	Q8UE87	alaS	0.0973242	0.197986	0.30151	FALSE	Alanine--tRNA ligase (EC 6.1.1.7) (Alanyl-tRNA synthetase) (AlaRS)
Atu3823	A9CFQ4	metE	0.0974445	0.139212	0.23862	FALSE	5-methyltetrahydropteroyltriglutamate-homocysteine methyltransferase
Atu0130	Q7D250	cdd	0.097471	0.142521	0.242191	FALSE	Cytidine deaminase (EC 3.5.4.5) (Cytidine aminohydrolase)
Atu3206	Q7CRW2		0.0976459	0.0969822	0.188886	FALSE	Methyltransferase
Atu1670	A9CIS7	adhC	0.0977001	0.0504648	0.136852	FALSE	S-(hydroxymethyl)glutathione dehydrogenase (EC 1.1.1.284)
Atu4078	A9CG13	glgP	0.0977944	0.165475	0.26734	FALSE	Alpha-1,4 glucan phosphorylase (EC 2.4.1.1)
Atu4237	A9CG99		0.0979791	0.0746944	0.164843	FALSE	Peptide synthetase
Atu0817	Q7D0L8	cysD	0.0982428	0.135135	0.235043	FALSE	Sulfate adenylyltransferase subunit 2 (EC 2.7.7.4) (ATP-sulfurylase small subunit) (Sulfate adenylate transferase) (SAT)
Atu3591	Q7CSV2		0.0983488	0.0643308	0.149999	FALSE	Short chain dehydrogenase
Atu5096	A9CLP4		0.098447	0.0481168	0.133637	FALSE	Abasic site processing protein (EC 3.4.-.-)
Atu2461	A9CHT4		0.0989266	0.0544397	0.140918	FALSE	ABM domain-containing protein
Atu1113	Q7CZY7		0.0990388	0.344354	0.443009	FALSE	Dehydrogenase
Atu3810	A9CFP7		0.099083	0.0378663	0.120726	FALSE	Transcriptional regulator, LysR family
Atu3884	A9CFS7		0.0997049	0.09671	0.188628	FALSE	N-formylglutamate amidohydrolase
Atu1514	Q7CZ32		0.100007	0.0855305	0.176132	FALSE	DUF72 domain-containing protein
Atu0667	A9CK25	glcF	0.100358	0.130065	0.228581	FALSE	Glycolate oxidase iron-sulfur subunit (EC 1.1.99.14)
Atu3072	Q7CRI7		0.100487	0.554947	0.636567	FALSE	Peptide synthetase
Atu2661	Q8UC37	ppa	0.100493	0.0758901	0.16616	FALSE	Inorganic pyrophosphatase (EC 3.6.1.1) (Pyrophosphate phospho-hydrolase) (PPase)
Atu2426	A9CHV4		0.100852	0.182432	0.285995	FALSE	ABC transporter, membrane spanning protein (Branched chain amino acid)
Atu3362	A9CF28		0.100887	0.112847	0.207106	FALSE	Monooxygenase
Atu2216	A9CI59		0.101286	0.0492773	0.135027	FALSE	Xaa-Pro dipeptidase
Atu4027	A9CFY9		0.1014	0.0919176	0.182607	FALSE	Cytochrome c2
Atu0872	Q7D0H1	mcpC	0.101422	0.0922159	0.182661	FALSE	Methyl-accepting chemotaxis protein
Atu1394	A9CJ52		0.101632	0.404863	0.504904	FALSE	Glutathione S-transferase
Atu1304	A9CJ93	topA	0.102377	0.305549	0.409269	FALSE	DNA topoisomerase 1 (EC 5.6.2.1) (DNA topoisomerase I)
Atu4613	Q8U502		0.103227	0.286217	0.388309	FALSE	Glycosyltransferase
Atu1769	Q7CYK6	glnB	0.103384	0.106861	0.200162	FALSE	Nitrogen regulatory protein P-II
Atu2268	Q7CXH2	sigD	0.103518	0.168434	0.269578	FALSE	ECF family sigma factor
Atu4083	A9CG15		0.103774	0.0511408	0.137579	FALSE	Aldose epimerase
Atu1497	Q7CZ44	holB	0.103832	0.152728	0.254403	FALSE	DNA-directed DNA polymerase (EC 2.7.7.7)
Atu0380	Q8UIB7	argB	0.103861	0.083678	0.174694	FALSE	Acetylglutamate kinase (EC 2.7.2.8) (N-acetyl-L-glutamate 5-phosphotransferase) (NAG kinase) (NAGK)
Atu0161	Q7D226	exbB	0.104128	0.056655	0.143429	FALSE	Biopolymer transport protein ExbB
Atu3532	A9CFC4		0.104209	0.055508	0.142048	FALSE	Transcriptional regulator, GntR family
Atu3758	Q8U9H0		0.105083	0.218715	0.320872	FALSE	UPF0335 protein Atu3758
Atu0262	A9CKH5		0.106243	0.157481	0.259393	FALSE	Acetyltransferase
Atu2307	A9CI16		0.106301	0.0396069	0.122233	FALSE	Monooxygenase
Atu2593	Q8UCA5	cutC	0.106467	0.184125	0.287218	FALSE	PF03932 family protein CutC
Atu4077	Q8U8L4	glgB	0.106532	0.0339966	0.114551	FALSE	1,4-alpha-glucan branching enzyme GlgB (EC 2.4.1.18) (1,4-alpha-D-glucan:1,4-alpha-D-glucan 6-glucosyl-transferase) (Alpha-(1->4)-glucan branching enzyme) (Glycogen branching enzyme) (BE)
Atu0990	Q7D071		0.106594	0.364296	0.461872	FALSE	NAD/NADP dependent oxidoreductase
Atu3593	Q7CSV3		0.106732	0.047009	0.132569	FALSE	Corrinoid adenosyltransferase (EC 2.5.1.17) (Cob(II)alamin adenosyltransferase) (Cob(II)yrinic acid a,c-diamide adenosyltransferase) (Cobinamide/cobalamin adenosyltransferase)
Atu1744	A9CIP6		0.107113	0.044319	0.128759	FALSE	Putative NAD(P)H nitroreductase (EC 1.-.-.-)
Atu2791	P24404	leuB	0.10721	0.202215	0.304806	FALSE	3-isopropylmalate dehydrogenase (EC 1.1.1.85) (3-IPM-DH) (Beta-IPM dehydrogenase) (IMDH)
Atu2583	Q7CWQ4		0.10732	0.0922582	0.182661	FALSE	Glycosyltransferase
Atu1456	A9CJ21	cysI	0.107423	0.0542563	0.140918	FALSE	Sulfite reductase (NADPH) hemoprotein beta-component
Atu5097	A9CLP3		0.107444	0.0301267	0.110325	FALSE	DNA ligase (ATP) (EC 6.5.1.1)
Atu0259	Q8UIN4	pheT	0.107447	0.159529	0.260586	FALSE	Phenylalanine--tRNA ligase beta subunit (EC 6.1.1.20) (Phenylalanyl-tRNA synthetase beta subunit) (PheRS)
Atu0072	A9CKR2		0.107502	0.0464519	0.132077	FALSE	Alpha/beta fold hydrolase
Atu3292	P58737	dadB	0.108286	0.209307	0.312658	FALSE	Alanine racemase, catabolic (EC 5.1.1.1)
Atu3681	Q7CT25		0.108386	0.110013	0.204127	FALSE	Polyketide synthetase, siderophore biosynthesis protein
Atu0837	Q7D0K4		0.108495	0.148735	0.250222	FALSE	Transcriptional regulator, MarR family
Atu5466	Q8UJL0	kup2	0.108617	0.0383397	0.120726	FALSE	Probable potassium transport system protein Kup 2
Atu3909	Q7CTL5		0.108741	0.0329334	0.113193	FALSE	Conserved hypothetical
Atu4878	A9CHA2		0.108847	0.080492	0.170973	FALSE	SnoaL-like domain-containing protein
Atu2810	A9CHB9	cobC	0.108878	0.0919602	0.182607	FALSE	threonine-phosphate decarboxylase (EC 4.1.1.81) (L-threonine-O-3-phosphate decarboxylase)
Atu4086	A9CG17	idnO	0.108969	0.225659	0.328206	FALSE	Gluconate 5-dehydrogenase
Atu3015	A9CEJ3		0.108996	0.0353774	0.116642	FALSE	Shikimate kinase
Atu2744	A9CHF0		0.109175	0.337197	0.436846	FALSE	C4-dicarboxylate binding protein
Atu1377	Q8UFM0	frr	0.109559	0.0541806	0.140918	FALSE	Ribosome-recycling factor (RRF) (Ribosome-releasing factor)
Atu0745	Q8UHD7	dxs	0.111016	0.0789804	0.169188	FALSE	1-deoxy-D-xylulose-5-phosphate synthase (EC 2.2.1.7) (1-deoxyxylulose-5-phosphate synthase) (DXP synthase) (DXPS)
Atu6131	Q44452	traM	0.111116	0.431701	0.527238	FALSE	Transcriptional repressor TraM
Atu0345	Q8UIF2	mutS	0.111229	0.0337153	0.114387	FALSE	DNA mismatch repair protein MutS
Atu1827	Q8UED3	anmK	0.111914	0.0880145	0.179061	FALSE	Anhydro-N-acetylmuramic acid kinase (EC 2.7.1.170) (AnhMurNAc kinase)
Atu2835	Q8UBL6	hemE	0.112099	0.245175	0.346976	FALSE	Uroporphyrinogen decarboxylase (UPD) (URO-D) (EC 4.1.1.37)
Atu2039	P0A3Q5	miaA	0.112127	0.165175	0.267222	FALSE	tRNA dimethylallyltransferase (EC 2.5.1.75) (Dimethylallyl diphosphate:tRNA dimethylallyltransferase) (DMAPP:tRNA dimethylallyltransferase) (DMATase) (Isopentenyl-diphosphate:tRNA isopentenyltransferase) (IPP transferase) (IPPT) (IPTase)
Atu2188	A9CI73		0.112249	0.0421128	0.125912	FALSE	Oxidoreductase
Atu1689	Q8UER6	moaC	0.112319	0.0920404	0.182607	FALSE	Cyclic pyranopterin monophosphate synthase (EC 4.6.1.17) (Molybdenum cofactor biosynthesis protein C)
Atu0494	Q7D1C7	lhr	0.112412	0.0631793	0.14958	FALSE	Large atp-dependant helicase-related protein
Atu1567	Q7CYY9	fdhA	0.112822	0.29437	0.397088	FALSE	Glutathione-independent formaldehyde dehydrogenase
Atu4617	A9CGW7	rffB	0.112988	0.231583	0.333448	FALSE	dTDP-glucose 4,6-dehydratase (EC 4.2.1.46)
Atu0397	Q7D1J3		0.113173	0.0778595	0.168483	FALSE	Esterase
Atu2685	A9CHH6	acnA	0.11363	0.0720175	0.161651	FALSE	Aconitate hydratase (Aconitase) (EC 4.2.1.3)
Atu2777	Q7CW98	rsfS	0.113832	0.0810563	0.172017	FALSE	Ribosomal silencing factor RsfS
Atu1537	Q7CZ11	fixN	0.114404	0.227173	0.329596	FALSE	cytochrome-c oxidase (EC 7.1.1.9)
Atu1621	A9CIU9		0.115017	0.0300294	0.110325	FALSE	AB hydrolase-1 domain-containing protein
Atu3616	Q7CSX4		0.11539	0.276692	0.379527	FALSE	Uncharacterized protein
Atu0813	A9CJV2		0.115456	0.161505	0.262904	FALSE	Lipoprotein
Atu2200	A9CI66	cspA	0.115806	0.15328	0.254964	FALSE	Cold shock protein
Atu4504	Q7CV45		0.116434	0.0422128	0.125988	FALSE	Transcriptional regulator, MarR family
Atu0436	A9CKA0		0.119093	0.162953	0.264169	FALSE	UvrD-like helicase C-terminal domain-containing protein
Atu0359	Q7D1M0		0.119216	0.0544259	0.140918	FALSE	Hemolysin
Atu3486	A9CFA5		0.119341	0.0828763	0.173849	FALSE	Transcriptional regulator, DeoR family
Atu3201	Q7CRV7	acrR	0.119828	0.0285422	0.108213	FALSE	Transcriptional regulator, TetR family
Atu3727	Q8U9K1		0.120251	0.183118	0.28644	FALSE	Probable transcriptional regulatory protein Atu3727
Atu5430	A9CL77		0.120698	0.446297	0.539964	FALSE	Uncharacterized protein
Atu0275	A9CKG7		0.120943	0.0582608	0.144922	FALSE	Cys-tRNA(Pro)/Cys-tRNA(Cys) deacylase (EC 4.2.-.-)
Atu4526	A9CGS8		0.121022	0.166795	0.268555	FALSE	Glutathione import ATP-binding protein GsiA (EC 7.4.2.10)
Atu1998	Q7CY40		0.12115	0.0397073	0.122233	FALSE	SnoaL-like domain-containing protein
Atu0184	Q8UIV7	glk	0.121414	0.183077	0.28644	FALSE	Glucokinase (EC 2.7.1.2) (Glucose kinase)
Atu1421	Q7CZA3		0.121464	0.0595592	0.145352	FALSE	Amidohydrolase-related domain-containing protein
Atu2010	Q7CY31		0.122017	0.0639803	0.14995	FALSE	diguanylate cyclase (EC 2.7.7.65)
Atu1990	Q7CY45		0.122105	0.0271561	0.105846	FALSE	histidine kinase (EC 2.7.13.3)
Atu2693	A9CHH2	ftsY	0.122206	0.169015	0.270286	FALSE	Signal recognition particle receptor FtsY (SRP receptor) (EC 3.6.5.4)
Atu0202	Q7D1Z1		0.122304	0.184407	0.287218	FALSE	ABC transporter, substrate binding protein (Iron)
Atu2751	A9CHE6	fdxA	0.12243	0.186343	0.289186	FALSE	Ferredoxin
Atu0979	A9CJM6	ragB	0.122792	0.0626067	0.14904	FALSE	histidine kinase (EC 2.7.13.3)
Atu0126	A9CKN9		0.122924	0.221764	0.324339	FALSE	Membrane lipoprotein
Atu4364	A9CGI3	thuR	0.122991	0.106327	0.199955	FALSE	Transcriptional regulator, LacI family
Atu1001	A9CJL4		0.123158	0.022708	0.0983716	FALSE	DAGKc domain-containing protein
Atu2295	A9CI23	aglA	0.123176	0.0289817	0.109189	FALSE	Alpha-glucosidase
Atu1294	Q8UFV3	dinB1	0.124083	0.0418475	0.125436	FALSE	DNA polymerase IV 1 (Pol IV 1) (EC 2.7.7.7)
Atu2127	Q7CXU0	caiB	0.124486	0.0785208	0.168606	FALSE	Succinate--glutarate CoA-transferase (EC 2.8.3.-)
Atu1852	A9CIJ3		0.124907	0.0308928	0.111682	FALSE	Alpha/beta hydrolase
Atu4741	A9CH23	acoR	0.124908	0.0427591	0.126246	FALSE	Transcriptional regulator
Atu2584	A9CHM2		0.12502	0.0351043	0.116019	FALSE	Polysaccharide deacetylase
Atu2282	Q7CXF9	tdk	0.125137	0.0368704	0.119489	FALSE	Thymidine kinase (EC 2.7.1.21)
Atu0008	Q7D2D0		0.12515	0.149787	0.251455	FALSE	Tim44-like domain-containing protein
Atu1646	Q7CYT7		0.125789	0.0660626	0.15283	FALSE	ABC transporter, nucleotide binding/ATPase protein
Atu2456	A9CHT7	lguL	0.126724	0.0312049	0.112015	FALSE	Lactoylglutathione lyase
Atu4592	Q7CVC6		0.127402	0.0345319	0.115204	FALSE	2-keto-4-pentenoate hydratase
Atu1346	Q7CZG4		0.127861	0.0235361	0.0998064	FALSE	Phenazine antibiotic biosynthesis related protein
Atu3891	A9CFT2		0.127921	0.0422673	0.125988	FALSE	ABC transporter substrate-binding protein
Atu3609	A9CFG1	plsC	0.128428	0.106043	0.19958	FALSE	1-acyl-sn-glycerol-3-phosphate acyltransferase
Atu1574	A9CIX0	nah	0.12879	0.0581795	0.144922	FALSE	Salicylate hydroxylase
Atu1703	Q8UEQ2	serS	0.128963	0.158493	0.259973	FALSE	Serine--tRNA ligase (EC 6.1.1.11) (Seryl-tRNA synthetase) (SerRS) (Seryl-tRNA(Ser/Sec) synthetase)
Atu1644	A9CIT8		0.129507	0.0153348	0.0854389	FALSE	ABC-type transport auxiliary lipoprotein component domain-containing protein
Atu1738	Q7CYM9		0.129826	0.103604	0.196631	FALSE	ABC transporter, nucleotide binding/ATPase protein
Atu3580	A9CFE8	mutA	0.130871	0.0137262	0.0814347	FALSE	methylmalonyl-CoA mutase (EC 5.4.99.2)
Atu0489	Q7D1D2		0.131002	0.152498	0.254379	FALSE	Methyltransferase
Atu0258	Q8UIN5	pheS	0.131309	0.137432	0.237632	FALSE	Phenylalanine--tRNA ligase alpha subunit (EC 6.1.1.20) (Phenylalanyl-tRNA synthetase alpha subunit) (PheRS)
Atu2163	A9CI83		0.131363	0.0479656	0.133602	FALSE	Antifreeze protein
Atu0607	A9CK53	aceA	0.132146	0.316337	0.4183	FALSE	Isocitrate lyase (EC 4.1.3.1) (Isocitrase) (Isocitratase)
Atu2229	A9CI54		0.132585	0.185548	0.288143	FALSE	ABC transporter, substrate binding protein (Amino acid)
Atu2073	A9CIC0	sco1	0.132588	0.386564	0.48619	FALSE	Membrane protein
Atu1822	Q7CYG3	sufD	0.132807	0.0375265	0.120726	FALSE	Transport system
Atu2668	A9CHI5		0.133711	0.111794	0.205972	FALSE	Oxidoreductase
Atu3247	Q8UAX0	minE	0.13392	0.0395673	0.122233	FALSE	Cell division topological specificity factor
Atu3279	A9CEY7		0.133946	0.0480976	0.133637	FALSE	Sulfoquinovose monooxygenase (SQ monooxygenase) (EC 1.14.14.181) (SQ monooxygenase cluster protein C)
Atu4610	A9CGW4		0.134037	0.210778	0.31388	FALSE	Sugar nucleotide epimerase/dehydratase
Atu3358	Q7CS93		0.134485	0.0182652	0.0916198	FALSE	ABC transporter, membrane spanning protein (Amino acid)
Atu2365	A9CHX9		0.134698	0.40128	0.501759	FALSE	ABC transporter, substrate binding protein (Amino acid)
Atu0823	Q8UH62	cysA1	0.13474	0.02687	0.105252	FALSE	Sulfate/thiosulfate import ATP-binding protein CysA 1 (EC 7.3.2.3) (Sulfate-transporting ATPase 1)
Atu2716	A9CHG6	uup	0.135117	0.118585	0.214634	FALSE	ATP-binding protein Uup (EC 3.6.1.-)
Atu0034	Q7D2B0	chvI	0.135893	0.0177837	0.090724	FALSE	Two component response regulator
Atu3834	A9CFR3		0.137067	0.0441512	0.12843	FALSE	Uncharacterized protein
Atu1934	Q8UE30	rplE	0.137165	0.0582874	0.144922	FALSE	Large ribosomal subunit protein uL5 (50S ribosomal protein L5)
Atu1096	Q8UGE2	acpP	0.137402	0.170214	0.271653	FALSE	Acyl carrier protein AcpP (ACP)
Atu8188	Q8U4V9		0.138164	0.0250142	0.102295	FALSE	BioF2-like acetyltransferase domain-containing protein
Atu4091	A9CG20	cydA	0.138171	0.0223077	0.0983429	FALSE	Cytochrome d oxidase
Atu2094	Q8UDM8	murG	0.138181	0.15603	0.257723	FALSE	UDP-N-acetylglucosamine--N-acetylmuramyl-(pentapeptide) pyrophosphoryl-undecaprenol N-acetylglucosamine transferase (EC 2.4.1.227) (Undecaprenyl-PP-MurNAc-pentapeptide-UDPGlcNAc GlcNAc transferase)
Atu1158	A9CJF3	parC	0.138229	0.251563	0.353055	FALSE	DNA topoisomerase 4 subunit A (EC 5.6.2.2) (Topoisomerase IV subunit A)
Atu3671	A9CFI5		0.138412	0.0393747	0.122228	FALSE	Siderophore biosynthesis protein
Atu4702	A9CH08		0.138557	0.0363628	0.11896	FALSE	Transcriptional regulator, GntR family
Atu2386	Q7CX67	dht	0.138685	0.0342988	0.11501	FALSE	Dihydropyrimidinase
Atu0300	A9CKE9		0.138751	0.035841	0.1178	FALSE	Methyltransferase
Atu3625	Q8U9V0	aroB	0.138872	0.158406	0.259973	FALSE	3-dehydroquinate synthase (DHQS) (EC 4.2.3.4)
Atu3714	Q8U9L4	tolB	0.139046	0.0593399	0.145352	FALSE	Tol-Pal system protein TolB
Atu1137	Q7CZW6		0.139087	0.0519908	0.138115	FALSE	GDP-mannose pyrophosphatase (GDP-mannose hydrolase) (GDPMK)
Atu0624	Q7D130	guaB	0.13987	0.0376277	0.120726	FALSE	Inosine-5'-monophosphate dehydrogenase (IMP dehydrogenase) (IMPD) (IMPDH) (EC 1.1.1.205)
Atu4033	A9CFZ3		0.140138	0.211924	0.31436	FALSE	ABC transporter, substrate binding protein (Sugar)
Atu2485	Q7CWY3		0.1403	0.0114689	0.076782	FALSE	Endonuclease/exonuclease/phosphatase domain-containing protein
Atu0783	Q7D0P3		0.140333	0.0341846	0.114856	FALSE	Zinc-ribbon domain-containing protein
Atu2371	Q7CX80	xynA	0.140754	0.134361	0.234215	FALSE	Beta-xylanase (EC 3.2.1.8)
Atu3025	A9CEJ9		0.14134	0.0181858	0.091588	FALSE	Oligo alginate lyase
Atu4034	Q7CTX0		0.141629	0.018825	0.0922947	FALSE	Two component sensor kinase
Atu3354	A9CF24		0.141775	0.174766	0.276488	FALSE	Pyrroloquinoline-quinone-dependent quinate dehydrogenase
Atu0103	A9CKP7	pbpC	0.141911	0.0193984	0.0928082	FALSE	Penicillin-binding protein
Atu2551	A9CHN6		0.142649	0.0131118	0.0806153	FALSE	Efflux pump membrane transporter
Atu4600	A9CGV8		0.143027	0.0578077	0.144922	FALSE	ABC transporter, nucleotide binding/ATPase protein
Atu0755	Q8UHC7		0.144325	0.0199523	0.0938792	FALSE	DUF1344 domain-containing protein
Atu2697	Q7CWG2	ffh	0.144544	0.20941	0.312658	FALSE	Signal recognition particle protein (EC 3.6.5.4) (Fifty-four homolog)
Atu2301	A9CI21		0.145102	0.22411	0.326889	FALSE	Ancillary SecYEG translocon subunit
Atu0775	Q8UHA8	thrB	0.145769	0.0273369	0.106163	FALSE	Homoserine kinase (HK) (HSK) (EC 2.7.1.39)
Atu3353	A9CF23	manC	0.146603	0.0299067	0.110325	FALSE	mannose-1-phosphate guanylyltransferase (EC 2.7.7.13)
Atu3737	A9CFL0	gapA	0.146771	0.0179732	0.0911004	FALSE	Glyceraldehyde-3-phosphate dehydrogenase (EC 1.2.1.-)
Atu0643	Q7D114		0.147088	0.0540882	0.140918	FALSE	DUF2207 domain-containing protein
Atu1356	Q8UFP1		0.147273	0.0381203	0.120726	FALSE	UPF0283 membrane protein Atu1356
Atu1270	A9CJB1	nuoC	0.14729	0.0246161	0.102006	FALSE	NADH-quinone oxidoreductase subunit C (EC 7.1.1.-) (NADH dehydrogenase I subunit C) (NDH-1 subunit C)
Atu3883	A9CFS6		0.147347	0.130811	0.22921	FALSE	Chemotaxis response regulator
Atu0803	Q7D0M6	ppdK	0.147506	0.00962306	0.0721577	FALSE	Pyruvate, phosphate dikinase (EC 2.7.9.1)
Atu3805	A9CFP3	myg1	0.149822	0.246816	0.348463	FALSE	Metal-dependent hydrolase
Atu4418	A9CGL8	gcdH	0.150038	0.0254093	0.10255	FALSE	glutaryl-CoA dehydrogenase (ETF) (EC 1.3.8.6)
Atu3266	Q7CS13		0.150185	0.0318033	0.112492	FALSE	Deacetylase Atu3266 (EC 3.1.1.-)
Atu1029	Q8UGK8	rpoZ	0.150407	0.468271	0.56088	FALSE	DNA-directed RNA polymerase subunit omega (RNAP omega subunit) (EC 2.7.7.6) (RNA polymerase omega subunit) (Transcriptase subunit omega)
Atu8112	Q8U593		0.150584	0.0188985	0.0922947	FALSE	GNAT family N-acetyltransferase
Atu0722	Q7D0U4		0.15074	0.0388134	0.121413	FALSE	Glycosyl transferase
Atu3696	Q8U9N0		0.151193	0.0970819	0.188886	FALSE	UPF0434 protein Atu3696
Atu0301	Q7D1R0	dnaN	0.151445	0.0161706	0.0878045	FALSE	Beta sliding clamp
Atu1360	Q7CZF1		0.152144	0.316842	0.418467	FALSE	Flagellar biosynthesis protein FliO
Atu4058	Q7CTZ2	exoW	0.152391	0.0416819	0.125417	FALSE	Succinoglycan biosynthesis protein
Atu2656	Q7CWJ5		0.152647	0.0225741	0.0983429	FALSE	HemY N-terminal domain-containing protein
Atu3597	A9CFF2	hbdA	0.152692	0.155753	0.257723	FALSE	3-hydroxybutyryl-CoA dehydrogenase
Atu0603	Q7D145		0.153555	0.0567464	0.143481	FALSE	Oxidoreductase with FAD/NAD(P)-binding domain
Atu0315	A9CKE3	prfC	0.154169	0.132231	0.231013	FALSE	Peptide chain release factor 3 (RF-3)
Atu0820	A9CJV0		0.154248	0.0743985	0.164843	FALSE	ABC transporter, substrate binding protein (Sulfate)
Atu4553	A9CGT7	iolH	0.154405	0.0738161	0.164465	FALSE	Myo-inositol catabolism protein
Atu3599	Q8U9X6	argH1	0.154654	0.135371	0.235107	FALSE	Argininosuccinate lyase 1 (ASAL 1) (EC 4.3.2.1) (Arginosuccinase)
Atu1362	Q7CZE9		0.155556	0.0584362	0.145138	FALSE	histidine kinase (EC 2.7.13.3)
Atu0001	Q8UJC7		0.156634	0.077946	0.168483	FALSE	Putative pyruvate, phosphate dikinase regulatory protein (PPDK regulatory protein) (EC 2.7.11.32) (EC 2.7.4.27)
Atu0708	A9CK06	nrt	0.157129	0.00622065	0.0625242	FALSE	ABC transporter, nucleotide binding/ATPase protein
Atu2766	A9CHD5	gdh	0.157382	0.00746793	0.0663817	FALSE	NAD-glutamate dehydrogenase
Atu2240	Q7CXJ5		0.158025	0.00802586	0.0679465	FALSE	Endonuclease/exonuclease/phosphatase domain-containing protein
Atu1846	A9CIJ7		0.158053	0.154943	0.257005	FALSE	Lipoprotein
Atu1657	A9CIT1	nadE	0.158137	0.0169236	0.0892268	FALSE	Glutamine-dependent NAD(+) synthetase (EC 6.3.5.1) (NAD(+) synthase [glutamine-hydrolyzing])
Atu2747	A9CHE9		0.158145	0.170001	0.271496	FALSE	Pyridoxal phosphate homeostasis protein (PLP homeostasis protein)
Atu0637	Q7D119	sohB	0.158947	0.0822771	0.173053	FALSE	Proteinase sohB
Atu0994	A9CJL8		0.159625	0.098967	0.190664	FALSE	Electron transfer flavoprotein-ubiquinone oxidoreductase (ETF-QO) (EC 1.5.5.1)
Atu2455	Q8UCM8	ung	0.159721	0.0141129	0.0825608	FALSE	Uracil-DNA glycosylase (UDG) (EC 3.2.2.27)
Atu3140	Q8UB77		0.159836	0.166013	0.267843	FALSE	Probable 5-dehydro-4-deoxyglucarate dehydratase (EC 4.2.1.41) (5-keto-4-deoxy-glucarate dehydratase) (KDGDH)
Atu0047	Q8UJ85	glcB	0.159951	0.0148028	0.0844547	FALSE	Malate synthase G (EC 2.3.3.9)
Atu1521	Q7CZ25	znuA	0.160286	0.057449	0.144356	FALSE	High-affinity zinc uptake system protein ZnuA
Atu1105	A9CJH3		0.16315	0.00933524	0.0713121	FALSE	Molecular chaperone SurA
Atu0006	Q8UJC2	secB	0.163212	0.210893	0.31388	FALSE	Protein-export protein SecB
Atu1993	Q7CY44		0.163338	0.0852556	0.175872	FALSE	tRNA/rRNA metyltransferase
Atu0274	A9CKG8	ampS	0.163536	0.0338289	0.114397	FALSE	Aminopeptidase
Atu1062	Q7D020	pssA	0.163551	0.0640141	0.14995	FALSE	CDP-diacylglycerol--glycerol-3-phosphate 3-phosphatidyltransferase (EC 2.7.8.5) (EC 2.7.8.8) (CDP-diacylglycerol--serine O-phosphatidyltransferase) (Phosphatidylserine synthase)
Atu3861	Q7CTH0		0.164209	0.0294199	0.109779	FALSE	Acyl-CoA hydrolase
Atu1751	Q7CYM0		0.164591	0.0661985	0.152952	FALSE	PNPLA domain-containing protein
Atu1786	Q8UEH1	glmS	0.16478	0.0640557	0.14995	FALSE	Glutamine--fructose-6-phosphate aminotransferase [isomerizing] (EC 2.6.1.16) (D-fructose-6-phosphate amidotransferase) (GFAT) (Glucosamine-6-phosphate synthase) (Hexosephosphate aminotransferase) (L-glutamine--D-fructose-6-phosphate amidotransferase)
Atu1731	Q8UEM6	gpt	0.16489	0.0176997	0.0904907	FALSE	Xanthine-guanine phosphoribosyltransferase (XGPRT) (EC 2.4.2.-) (EC 2.4.2.22) (Xanthine phosphoribosyltransferase)
Atu4109	A9CG29		0.165134	0.234955	0.33675	FALSE	Nucleoside 2-deoxyribosyltransferase
Atu2167	P33452	rpoD	0.165966	0.0663658	0.153082	FALSE	RNA polymerase sigma factor RpoD (Major vegetative sigma factor) (Sigma-70)
Atu3404	A9CF57	ordL	0.166172	0.0058483	0.0603254	FALSE	Oxidoreductase
Atu3749	Q7CT78	enhC	0.166173	0.0698254	0.15818	FALSE	Enhanced entry protein
Atu0256	Q8UIN7	rplT	0.166552	0.0450539	0.129845	FALSE	Large ribosomal subunit protein bL20 (50S ribosomal protein L20)
Atu3396	A9CF53		0.166663	0.339359	0.438493	FALSE	ABC transporter, substrate binding protein (Iron)
Atu4491	Q8U7F8	trhO	0.166895	0.117407	0.212992	FALSE	tRNA uridine(34) hydroxylase (EC 1.14.-.-) (tRNA hydroxylation protein O)
Atu1430	A9CJ32	pdhB	0.167872	0.0937564	0.184871	FALSE	Pyruvate dehydrogenase E1 component subunit beta (EC 1.2.4.1)
Atu4032	A9CFZ2		0.168545	0.0233374	0.0991886	FALSE	ABC transporter, nucleotide binding/ATPase protein (Sugar)
Atu1931	Q8UE33	rplF	0.169408	0.0999102	0.192173	FALSE	Large ribosomal subunit protein uL6 (50S ribosomal protein L6)
Atu1826	A9CIK7		0.169466	0.123655	0.220865	FALSE	Xaa-Pro dipeptidyl-peptidase-like domain-containing protein
Atu1515	A9CIZ5	dusA	0.169547	0.0673017	0.154336	FALSE	tRNA-dihydrouridine(20/20a) synthase (EC 1.3.1.91) (U20-specific dihydrouridine synthase) (U20-specific Dus) (tRNA-dihydrouridine synthase A)
Atu4876	A9CHA0		0.170496	0.0460962	0.131618	FALSE	Oxidoreductase
Atu2771	Q7CWA3	bfr	0.170636	0.0795008	0.169784	FALSE	Bacterioferritin (EC 1.16.3.1)
Atu3185	Q8UB32	ugpB	0.170726	0.0369294	0.119489	FALSE	sn-glycerol-3-phosphate-binding periplasmic protein UgpB
Atu2538	A9CHN7	stcD	0.171514	0.0100462	0.0733772	FALSE	N-methylproline demethylase
Atu3097	A9CEN6	ugpA	0.17213	0.0256323	0.10279	FALSE	sn-glycerol-3-phosphate transport system permease protein UgpA
Atu0503	A9CK81	fadB	0.172277	0.0432971	0.127355	FALSE	Enoyl-CoA hydratase
Atu1453	Q7CZ79		0.172472	0.0472009	0.132569	FALSE	CMP/dCMP-type deaminase domain-containing protein
Atu1144	Q7CZW1	ppk	0.172651	0.00505654	0.0566045	FALSE	Polyphosphate kinase (EC 2.7.4.1) (ATP-polyphosphate phosphotransferase) (Polyphosphoric acid kinase)
Atu2639	Q7CWK7	mdh	0.173198	0.0903148	0.181707	FALSE	Malate dehydrogenase (EC 1.1.1.37)
Atu2369	Q7CX82		0.173422	0.0195705	0.0931151	FALSE	GNAT family N-acetyltransferase
Atu1259	Q8UFY5	clpX	0.174045	0.10212	0.194702	FALSE	ATP-dependent Clp protease ATP-binding subunit ClpX
Atu4088	Q7CU15		0.174159	0.00915666	0.071037	FALSE	HTH-type transcriptional regulator
Atu5090	A9CLP5	rcdA	0.174833	0.00378796	0.0486259	FALSE	Curdlan Synthase
Atu2054	A9CIC6		0.17521	0.024908	0.102295	FALSE	AcrB/AcrD/AcrF family protein
Atu3043	A9CEL0		0.175539	0.00736254	0.0663817	FALSE	Hydantoinase beta subunit-like protein
Atu4489	A9CGQ9		0.175705	0.181995	0.28582	FALSE	Outer membrane lipoprotein
Atu2493	A9CHR5	pntA	0.175981	0.111639	0.205849	FALSE	NAD(P) transhydrogenase subunit alpha (EC 7.1.1.1)
Atu3932	Q7CTN4		0.176193	0.212679	0.31436	FALSE	N-formylglutamate deformylase
Atu4342	A9CGG6	impB	0.176931	0.0111242	0.0761599	FALSE	Type VI secretion system contractile sheath small subunit
Atu3234	A9CEW4		0.176974	0.024834	0.102295	FALSE	NAD binding oxidoreductase
Atu2032	A9CID4		0.177122	0.0316421	0.112492	FALSE	Aldo/keto reductase
Atu3010	A9CEJ0		0.177386	0.00622018	0.0625242	FALSE	Activator of Hsp90 ATPase homologue 1-like C-terminal domain-containing protein
Atu1937	Q8UE27	rpsQ	0.17786	0.0952428	0.186835	FALSE	Small ribosomal subunit protein uS17 (30S ribosomal protein S17)
Atu4169	A9CG65	nspC	0.178212	0.10045	0.19274	FALSE	Carboxynorspermidine/carboxyspermidine decarboxylase (CANS DC/CAS DC) (CANSDC/CASDC) (EC 4.1.1.96)
Atu1084	A9CJI0	dnaC	0.178385	0.0461388	0.131618	FALSE	Replicative DNA helicase (EC 3.6.4.12)
Atu1648	A9CIT6		0.179014	0.12773	0.225654	FALSE	Dipeptide epimerase (EC 5.1.1.-)
Atu2431	Q7CX29		0.179102	0.0058111	0.0603254	FALSE	N-acetyltransferase domain-containing protein
Atu1135	Q7CZW8	rlmJ	0.179726	0.0911129	0.18238	FALSE	Ribosomal RNA large subunit methyltransferase J (EC 2.1.1.266) (23S rRNA (adenine(2030)-N6)-methyltransferase) (23S rRNA m6A2030 methyltransferase)
Atu4394	A9CGK2		0.180137	0.0266062	0.105053	FALSE	3-octaprenyl-4-hydroxybenzoate carboxy-lyase
Atu2770	Q7CWA4	phbB	0.180378	0.0191205	0.0926306	FALSE	Acetoacetyl CoA reductase poly-beta-hydroxybutyrate biosynthesis
Atu1174	Q8UG67	hppA	0.18115	0.00816482	0.0683194	FALSE	K(+)-insensitive pyrophosphate-energized proton pump (EC 7.1.3.1) (Membrane-bound proton-translocating pyrophosphatase) (Pyrophosphate-energized inorganic pyrophosphatase) (H(+)-PPase)
Atu3471	Q7CSJ7	bkdB	0.181494	0.0080732	0.0681032	FALSE	Dihydrolipoamide acetyltransferase component of pyruvate dehydrogenase complex (EC 2.3.1.-)
Atu3683	Q7CT27		0.181777	0.0100653	0.0733772	FALSE	Peptide synthetase, siderophore biosynthesis protein
Atu2138	Q7CXS9		0.181786	0.0365337	0.119307	FALSE	Dehydrogenase
Atu1522	Q7CZ24		0.181916	0.0165166	0.0885408	FALSE	Transcriptional regulator, LacI family
Atu1830	A9CIK6	bcp	0.182111	0.00742773	0.0663817	FALSE	thioredoxin-dependent peroxiredoxin (EC 1.11.1.24) (Bacterioferritin comigratory protein) (Thioredoxin peroxidase) (Thioredoxin-dependent peroxiredoxin Bcp)
Atu0101	Q8UJ37	cycM	0.182615	0.285791	0.388273	FALSE	Cytochrome c homolog
Atu3965	A9CFV6		0.18362	0.0291478	0.109189	FALSE	Oxidoreductase
Atu3342	A9CF14	thuA	0.183652	0.0554267	0.142048	FALSE	Trehalose utilization-related protein
Atu0908	Q8UGX7	msrB	0.183722	0.107236	0.200558	FALSE	Peptide methionine sulfoxide reductase MsrB (EC 1.8.4.12) (Peptide-methionine (R)-S-oxide reductase)
Atu1261	A9CJB5	lon	0.183873	0.108848	0.202759	FALSE	Lon protease (EC 3.4.21.53) (ATP-dependent protease La)
Atu4057	Q7CTZ1	exoT	0.184538	0.0275502	0.106503	FALSE	Succinoglycan biosynthesis transport protein
Atu3381	A9CF41		0.184854	0.0330577	0.113253	FALSE	Transcriptional regulator, LysR family
Atu2616	Q7CWM4		0.185058	0.0291043	0.109189	FALSE	Translocation/assembly module TamB
Atu0689	A9CK15	rluB	0.185076	0.117629	0.21323	FALSE	Pseudouridine synthase (EC 5.4.99.-)
Atu0385	Q8UIB2	rnpA	0.185516	0.122275	0.219416	FALSE	Ribonuclease P protein component (RNase P protein) (RNaseP protein) (EC 3.1.26.5) (Protein C5)
Atu1256	A9CJB6		0.185782	0.0851622	0.175833	FALSE	Cytochrome P450 hydroxylase
Atu2582	Q7CWQ5		0.186005	0.0126749	0.0795034	FALSE	UDP-glucose/GDP-mannose dehydrogenase
Atu1580	A9CIW5		0.18658	0.157252	0.259393	FALSE	ABC transporter, nucleotide binding/ATPase protein (Amino acid)
Atu3719	Q7CT57	mutT	0.186836	0.00545363	0.0583666	FALSE	MutT/nudix family protein
Atu1448	A9CJ23	ntrX	0.186955	0.0315018	0.112429	FALSE	Two component response regulator
Atu2362	A9CHY2		0.186974	0.0558894	0.142437	FALSE	S-methyltransferase
Atu8169	Q8U563		0.186993	0.006669	0.0636858	FALSE	Activator of Hsp90 ATPase homologue 1-like C-terminal domain-containing protein
Atu0631	A9CK44	moaB	0.187349	0.0136836	0.0814347	FALSE	Molybdenum cofactor biosynthesis protein B
Atu1372	A9CJ63		0.187414	0.0929966	0.183968	FALSE	Endoribonuclease L-PSP/chorismate mutase-like domain-containing protein
Atu1458	A9CJ20	mvrA	0.188043	0.115778	0.211171	FALSE	ferredoxin--NADP(+) reductase (EC 1.18.1.2)
Atu1308	Q8UFT9	pyrB	0.188253	0.0638182	0.14995	FALSE	Aspartate carbamoyltransferase catalytic subunit (EC 2.1.3.2) (Aspartate transcarbamylase) (ATCase)
Atu1652	A9CIT3	maeB	0.188485	0.0601816	0.146244	FALSE	NADP-dependent malic enzyme
Atu3638	Q7CSZ2		0.188609	0.00518992	0.0570168	FALSE	Lipoprotein
Atu2125	Q8U559	chvD	0.188946	0.063331	0.149737	FALSE	Energy-dependent translational throttle protein EttA (EC 3.6.1.-) (Translational regulatory factor EttA)
Atu0711	Q8UHH1	kup1	0.189172	0.0170792	0.0895732	FALSE	Probable potassium transport system protein Kup 1
Atu1752	A9CIP4		0.189231	0.0338966	0.114397	FALSE	CBS domain-containing protein
Atu1024	Q8UGL3	dapA	0.189646	0.0539901	0.140918	FALSE	4-hydroxy-tetrahydrodipicolinate synthase (HTPA synthase) (EC 4.3.3.7)
Atu2638	Q8UC60	sucC	0.189833	0.0425398	0.126135	FALSE	Succinate--CoA ligase [ADP-forming] subunit beta (EC 6.2.1.5) (Succinyl-CoA synthetase subunit beta) (SCS-beta)
Atu3608	A9CFG0		0.190304	0.00537459	0.0583666	FALSE	DUF218 domain-containing protein
Atu4029	Q7CTW5		0.192551	0.00642774	0.0627206	FALSE	Gluconolactonase
Atu0767	Q7D0Q4	coxB	0.1938	0.193729	0.297055	FALSE	Cytochrome c oxidase subunit 2 (EC 7.1.1.9)
Atu4318	Q8U7Y1		0.194064	0.00668846	0.0636858	FALSE	Putative D-xylulose reductase (EC 1.1.1.9) (Xylitol dehydrogenase) (XDH)
Atu4849	Q7CW12		0.195004	0.0192215	0.0926555	FALSE	NADP-dependent aldehyde dehydrogenase
Atu0806	A9CJV4		0.195011	0.0111546	0.0761599	FALSE	DUF1499 domain-containing protein
Atu1319	Q8UFS8	gatA	0.19519	0.146441	0.246891	FALSE	Glutamyl-tRNA(Gln) amidotransferase subunit A (Glu-ADT subunit A) (EC 6.3.5.7)
Atu3077	Q7CRJ2	ampC	0.195513	0.198993	0.302242	FALSE	Beta-lactamase (EC 3.5.2.6)
Atu4256	Q7CUG2		0.195763	0.0318788	0.112492	FALSE	ABC transporter, nucleotide binding/ATPase protein (Oligopeptide)
Atu0626	A9CK47	adhP	0.196486	0.0165155	0.0885408	FALSE	alcohol dehydrogenase (EC 1.1.1.1)
Atu0533	Q8UHX5	maf1	0.19671	0.023591	0.0998601	FALSE	dTTP/UTP pyrophosphatase (dTTPase/UTPase) (EC 3.6.1.9) (Nucleoside triphosphate pyrophosphatase) (Nucleotide pyrophosphatase) (Nucleotide PPase)
Atu2348	P25548	chvE	0.197064	0.172602	0.273798	FALSE	Multiple sugar-binding periplasmic receptor ChvE
Atu1069	A9CJI8	pip	0.197845	0.0171824	0.089663	FALSE	Proline iminopeptidase (PIP) (EC 3.4.11.5) (Prolyl aminopeptidase)
Atu3706	A9CFK0	serA	0.198102	0.0184289	0.0916402	FALSE	D-3-phosphoglycerate dehydrogenase (EC 1.1.1.95)
Atu2182	Q8UDE5	greA	0.198555	0.165307	0.267251	FALSE	Transcription elongation factor GreA (Transcript cleavage factor GreA)
Atu0665	A9CK26	glcD	0.198586	0.0446204	0.129419	FALSE	Glycolate oxidase subunit
Atu3068	A9CEM3	rbsK	0.199567	0.0109368	0.0755342	FALSE	Ribokinase (RK) (EC 2.7.1.15)
Atu0590	Q7D157	aglR	0.199664	0.0559619	0.142437	FALSE	Transcriptional regulator repressor
Atu3780	Q7CTA4		0.20042	0.0130995	0.0806153	FALSE	DUF459 domain-containing protein
Atu3607	A9CFF9	ftsX	0.201065	0.00331942	0.046562	FALSE	Cell division protein
Atu3712	Q7CT52	cpoB	0.201588	0.157435	0.259393	FALSE	Cell division coordinator CpoB
Atu4074	Q7CU06	exoC	0.201957	0.00218412	0.0408809	FALSE	phosphoglucomutase (alpha-D-glucose-1,6-bisphosphate-dependent) (EC 5.4.2.2)
Atu3731	A9CFK8		0.202339	0.0724335	0.162323	FALSE	5-formyltetrahydrofolate cyclo-ligase (EC 6.3.3.2)
Atu1318	Q8UFS9	gatC	0.204305	0.280253	0.382414	FALSE	Aspartyl/glutamyl-tRNA(Asn/Gln) amidotransferase subunit C (Asp/Glu-ADT subunit C) (EC 6.3.5.-)
Atu4087	A9CG18		0.204599	0.0918243	0.182607	FALSE	Zinc-binding dehydrogenase
Atu0978	A9CJM7	ragA	0.204919	0.0039417	0.0500168	FALSE	Two component response regulator
Atu1918	Q8UE43	ilvD	0.205591	0.032945	0.113193	FALSE	Dihydroxy-acid dehydratase (DAD) (EC 4.2.1.9)
Atu1523	Q7CZ23	manA	0.205861	0.0329707	0.113193	FALSE	beta-mannosidase (EC 3.2.1.25)
Atu3287	Q7CS34		0.20592	0.0126301	0.0795034	FALSE	Thiamine biosynthesis associated protein
Atu4685	Q7CVK9		0.205979	0.00555529	0.0585785	FALSE	Transcriptional regulator, LacI family
Atu1633	A9CIU3	kefA	0.206633	0.00202236	0.0394778	FALSE	Potassium efflux system KEFA
Atu0383	Q8UIB4	engB	0.206699	0.0320944	0.112492	FALSE	Probable GTP-binding protein EngB
Atu2610	A9CHK7		0.207489	0.0118457	0.0771136	FALSE	FAD-dependent monooxygenase
Atu4049	A9CFZ9	exoP	0.209394	0.00875667	0.0701127	FALSE	Exopolysaccharide polymerization/transport protein
Atu3762	A9CFM1	pykA	0.209396	0.0491989	0.135027	FALSE	Pyruvate kinase (EC 2.7.1.40)
Atu8118	Q8U5M6		0.20955	0.0243633	0.101417	FALSE	Universal stress protein
Atu1064	Q7D019		0.2098	0.0150673	0.0854389	FALSE	ABC transporter, nucleotide binding/ATPase protein
Atu3718	A9CFK4		0.210904	0.00773687	0.0669395	FALSE	Thioesterase domain-containing protein
Atu3212	Q7CRW6		0.211435	0.091499	0.182607	FALSE	ABC transporter, substrate binding protein (Oligopeptide)
Atu3041	A9CEK8		0.211626	0.00454533	0.0539501	FALSE	ABC transporter, substrate binding protein (Dipeptide)
Atu3274	A9CEY4		0.212241	0.00347684	0.0466618	FALSE	AcrB/AcrD/AcrF family protein
Atu2036	Q7CY08	ilvI	0.212261	0.136324	0.236416	FALSE	Acetolactate synthase (EC 2.2.1.6)
Atu3699	A9CFJ8		0.212352	0.0762963	0.166556	FALSE	YbaK/aminoacyl-tRNA synthetase-associated domain-containing protein
Atu3748	A9CFL5	suhB	0.21245	0.0467388	0.13253	FALSE	Inositol-1-monophosphatase (EC 3.1.3.25)
Atu1824	Q7CYG1	sufB	0.21277	0.0349479	0.115774	FALSE	ABC transporter subunit
Atu0707	Q7D0V8		0.21286	0.103685	0.196631	FALSE	Transcriptional regulator, LuxR family
Atu3601	A9CFF5	lysA	0.212874	0.0268152	0.105212	FALSE	Diaminopimelate decarboxylase (DAP decarboxylase) (DAPDC) (EC 4.1.1.20)
Atu2719	A9CHG5		0.213602	0.00245346	0.0428635	FALSE	Aldose 1-epimerase (EC 5.1.3.3)
Atu1087	Q7D003		0.213665	0.0494914	0.135143	FALSE	Secretion protein
Atu2498	Q7CWX2	rutC	0.214528	0.0545534	0.140979	FALSE	3-aminoacrylate deaminase RutC (3-AA deaminase) (EC 3.5.-.-)
Atu1787	Q8UEH0	glmU	0.21491	0.0759045	0.16616	FALSE	Bifunctional protein GlmU [Includes: UDP-N-acetylglucosamine pyrophosphorylase (EC 2.7.7.23) (N-acetylglucosamine-1-phosphate uridyltransferase); Glucosamine-1-phosphate N-acetyltransferase (EC 2.3.1.157)]
Atu4054	A9CG03	exoL	0.216524	0.00583803	0.0603254	FALSE	Succinoglycan biosynthesis protein
Atu0260	Q8U5N2		0.217067	0.00871897	0.0700483	FALSE	Aldo-keto reductase
Atu0702	Q7D0W3		0.218347	0.0277435	0.107075	FALSE	Calcium-binding protein, regucalcin
Atu3779	A9CFM9	mltB	0.218605	0.0582613	0.144922	FALSE	Lytic murein transglycosylase
Atu3963	Q7CTQ7		0.219184	0.0802899	0.170851	FALSE	Transcriptional regulator, GntR family
Atu4415	Q7CUW4		0.220077	0.00631366	0.0627206	FALSE	Transcriptional initiation protein Tat
Atu1290	Q8UFV7	lolD	0.220475	0.023084	0.0991886	FALSE	Lipoprotein-releasing system ATP-binding protein LolD (EC 7.6.2.-)
Atu0748	A9CJY5		0.220491	0.0838072	0.174716	FALSE	Deacetylase
Atu2102	P58745	rsmH	0.2206	0.0024717	0.0428635	FALSE	Ribosomal RNA small subunit methyltransferase H (EC 2.1.1.199) (16S rRNA m(4)C1402 methyltransferase) (rRNA (cytosine-N(4)-)-methyltransferase RsmH)
Atu4110	Q8U8I2	sdh	0.22118	0.00755013	0.0663817	FALSE	Serine 3-dehydrogenase (EC 1.1.1.276)
Atu1075	A9CJI5	purF	0.222654	0.0131742	0.0806153	FALSE	Amidophosphoribosyltransferase (ATase) (EC 2.4.2.14) (Glutamine phosphoribosylpyrophosphate amidotransferase) (GPATase)
Atu3639	Q7CSZ3		0.222943	0.0155557	0.0864532	FALSE	DUF1851 domain-containing protein
Atu4430	A9CGM7		0.22386	0.0544351	0.140918	FALSE	Dipeptidase
Atu3641	A9CFH3		0.22423	0.00482292	0.0555274	FALSE	DUF2169 domain-containing protein
Atu1592	A9CIW3		0.225422	0.0146719	0.0841558	FALSE	PAS fold-4 domain-containing protein
Atu1773	Q7CYK3		0.225651	0.0602808	0.146314	FALSE	Invasion associated locus B family protein
Atu1022	Q7D048		0.225893	0.0126803	0.0795034	FALSE	Soluble lytic transglycosylase
Atu0353	A9CKD1		0.226521	0.0107695	0.0751981	FALSE	Acetyltransferase
Atu1341	A9CJ77	mrcA	0.226855	0.0033512	0.046562	FALSE	Penicillin-binding protein 1A (EC 2.4.99.28) (EC 3.4.16.4)
Atu3739	Q8U9I9	pgk	0.226905	0.0240854	0.100865	FALSE	Phosphoglycerate kinase (EC 2.7.2.3)
Atu2664	Q7CWI9	dcp	0.227117	0.0349285	0.115774	FALSE	Peptidyl-dipeptidase
Atu2233	Q7CXK1	ychF	0.227185	0.0739257	0.164465	FALSE	Ribosome-binding ATPase YchF
Atu4868	A9CH93		0.22769	0.0283734	0.107919	FALSE	Oxidoreductase
Atu4835	A9CH73	zwf	0.228705	0.0238279	0.100145	FALSE	Glucose-6-phosphate 1-dehydrogenase (G6PD) (EC 1.1.1.49)
Atu1513	Q8UF86	uvrA	0.228755	0.0348398	0.115774	FALSE	UvrABC system protein A (UvrA protein) (Excinuclease ABC subunit A)
Atu1090	Q8UGE8	rpsR	0.229172	0.0129595	0.0805535	FALSE	Small ribosomal subunit protein bS18 (30S ribosomal protein S18)
Atu4348	A9CGH0	vgrG	0.229448	0.00540581	0.0583666	FALSE	VgrG protein
Atu8147	Q8U5E6		0.229594	0.0920369	0.182607	FALSE	LysM domain-containing protein
Atu0867	Q7D0H5		0.229601	0.10145	0.194185	FALSE	Aldo/keto reductase
Atu2635	A9CHK2	sucB	0.229698	0.015337	0.0854389	FALSE	Dihydrolipoyllysine-residue succinyltransferase component of 2-oxoglutarate dehydrogenase complex (EC 2.3.1.61) (2-oxoglutarate dehydrogenase complex component E2)
Atu0014	A9CKT3	hpcE	0.229906	0.0388655	0.121413	FALSE	2-hydroxyhepta-2,4-diene-1,7-dioate isomerase
Atu2523	Q7CWV1	telA	0.23044	0.111492	0.205767	FALSE	Protelomerase
Atu1524	Q7CZ22		0.230613	0.00584865	0.0603254	FALSE	NADP-dependent oxidoreductase domain-containing protein
Atu3506	Q7CSM8		0.231351	0.009582	0.0721577	FALSE	DUF2934 domain-containing protein
Atu2434	A9CHV0	ctrA	0.231435	0.00383565	0.0489719	FALSE	Cell cycle response regulator CtrA
Atu2261	Q7CXH7		0.232234	0.00152588	0.0375738	FALSE	GST C-terminal domain-containing protein
Atu3596	Q7CSV6	etfA	0.232257	0.13916	0.23862	FALSE	Electron transfer flavoprotein alpha subunit
Atu1073	Q8UGG4	cysS	0.232998	0.110014	0.204127	FALSE	Cysteine--tRNA ligase (EC 6.1.1.16) (Cysteinyl-tRNA synthetase) (CysRS)
Atu1815	Q7CYG9		0.233318	0.00161876	0.0377452	FALSE	HlyD family secretion protein
[truncated: 363 more rows]

## Sheet: D13(Atu0845) vs wt
Locus	Uniprot ID	Gene name	Log2FC	p value	adj p value	Hit	Protein function (Uniprot)
Atu5118	A9CLN0		-3.06155	5.8813e-07	4.01523e-05	TRUE	8-amino-7-oxononanoate synthase (EC 2.3.1.47)
Atu0186	A9CKL5	mepA	-2.422	2.08202e-06	6.08639e-05	TRUE	Penicillin-insensitive murein endopeptidase
Atu5169	Q7D3R5	avhB8	-2.33954	8.98724e-08	2.47408e-05	TRUE	Type IV secretion system protein virB8
Atu5161	Q8UKF4		-2.30492	6.18849e-06	0.00010589	TRUE	Uncharacterized protein
Atu5165	Q7D3R9	avhB4	-2.23654	5.15543e-07	3.89167e-05	TRUE	Type IV secretion system protein virB4
Atu2764	Q7CWB0		-2.16178	6.77334e-06	0.000110377	TRUE	L,D-TPase catalytic domain-containing protein
Atu3331	A9CF08		-2.0514	5.70464e-05	0.000308683	TRUE	L,D-TPase catalytic domain-containing protein
Atu5117	Q7D3V8		-2.03732	1.32417e-06	5.40927e-05	TRUE	HEPN domain-containing protein
Atu0048	A9CKS1		-2.0141	2.71145e-06	6.86645e-05	TRUE	L,D-TPase catalytic domain-containing protein
Atu5162	Q7D3S2	avhB1	-1.94541	1.53022e-07	2.47408e-05	TRUE	Type IV secretion protein AvhB1
Atu4382	Q7CUT2	nirK	-1.90079	6.47638e-07	4.10019e-05	TRUE	Copper-containing nitrite reductase (EC 1.7.2.1)
Atu0543	Q7D188	flaB	-1.84495	0.00479625	0.00414163	TRUE	Flagellin
Atu5166	A9CLM0	avhB5	-1.81214	1.56316e-07	2.47408e-05	TRUE	Type IV secretion protein AvhB5
Atu0545	Q7D187	flaA	-1.72853	0.00263259	0.00281647	TRUE	Flagellin
Atu0607	A9CK53	aceA	-1.69394	5.76451e-07	3.99697e-05	TRUE	Isocitrate lyase (EC 4.1.3.1) (Isocitrase) (Isocitratase)
Atu4389	Q7CUT9	norC	-1.59651	1.60005e-05	0.000172611	TRUE	Nitric oxide reductase, cytochrome c-containing subunit
Atu5123	A9CLM7	atrC	-1.51667	1.95527e-06	6.0013e-05	TRUE	Acetolactate synthase
Atu5110	A9CLN4	traC	-1.50695	1.3033e-06	5.38293e-05	TRUE	Conjugal transfer protein
Atu2336	A9CHZ5		-1.48652	1.99622e-06	6.02971e-05	TRUE	L,D-TPase catalytic domain-containing protein
Atu5022	A9CLS7		-1.45098	2.35858e-06	6.43703e-05	TRUE	KAP NTPase domain-containing protein
Atu1338	A9CJ78	fabG	-1.41458	5.83056e-06	0.000103202	TRUE	3-oxoacyl-(Acyl carrier protein) reductase
Atu5170	Q7D3R4	avhB9	-1.41176	5.02374e-07	3.8664e-05	TRUE	Type IV secretion protein AvhB9
Atu0716	Q7D0U9	atpF2 atpG	-1.39322	5.94788e-06	0.000104103	TRUE	ATP synthase subunit b 2 (ATP synthase F(0) sector subunit b 2) (ATPase subunit I 2) (F-type ATPase subunit b 2) (F-ATPase subunit b 2)
Atu1164	A9CJF0		-1.36552	2.99307e-06	7.2881e-05	TRUE	L,D-TPase catalytic domain-containing protein
Atu4168	Q7CU84		-1.27465	2.54864e-06	6.67628e-05	TRUE	DUF883 domain-containing protein
Atu5058	A9CLR3	ugpB	-1.18424	9.60364e-06	0.00013407	TRUE	ABC transporter, substrate binding protein (Glycerol-3-phosphate)
Atu1615	A9CIV1		-1.17029	9.45609e-06	0.000132912	TRUE	L,D-TPase catalytic domain-containing protein
Atu0845	Q7D0J6		-1.15744	3.37257e-05	0.000234634	TRUE	L,D-TPase catalytic domain-containing protein
Atu5171	Q7D3R3	avhB10	-1.12874	1.77968e-06	5.86834e-05	TRUE	Type IV secretion protein AvhB10
Atu4329	A9CGF8	bexD	-1.09754	1.85493e-05	0.000183492	TRUE	Polysaccharide export protein
Atu0562	Q57259	fliN filN	-1.09392	0.00109315	0.00163197	TRUE	Flagellar motor switch protein FliN
Atu0836	A9CJU4	gst	-1.0859	7.9969e-06	0.000120543	TRUE	Glutathione-S-transferase
Atu1528	A9CIZ1	fixI	-1.07033	4.72003e-06	9.35435e-05	TRUE	Nitrogen fixation protein FixI
Atu4026	A9CFY8		-1.06365	1.31478e-05	0.000157832	TRUE	DUF992 domain-containing protein
Atu3832	A9CFR1		-1.05923	1.75569e-05	0.000179478	TRUE	Uncharacterized protein
Atu2561	Q7CWS2	modA	-1.0486	6.82067e-06	0.000110722	TRUE	ABC transporter, substrate binding protein (Molybdate)
Atu4027	A9CFY9		-1.03175	0.000434366	0.000914678	TRUE	Cytochrome c2
Atu3708	Q7CT48		-1.02558	2.65925e-05	0.00021292	TRUE	Outer surface protein
Atu0606	Q7D143		-1.01212	0.000202886	0.000592475	TRUE	Uncharacterized protein
Atu5119	A9CLM9		-0.992524	4.90048e-06	9.52673e-05	TRUE	Two component response regulator
Atu2193	Q7CXN1		-0.985381	0.000447611	0.000927951	TRUE	DUF2188 domain-containing protein
Atu0305	A9CKE7	ugpA	-0.977412	0.00014943	0.000494262	TRUE	ABC transporter, substrate binding protein (sn-glycerol 3-phosphate)
Atu1536	A9CIY7	fixO	-0.964966	4.05951e-06	8.66184e-05	TRUE	Cytochrome C oxidase, FixO chain
Atu0653	Q7D105		-0.960942	0.000140368	0.000476241	TRUE	Flagellar protein
Atu4346	A9CGG9		-0.936797	0.000432479	0.000912754	TRUE	Rap1a immunity protein domain-containing protein
Atu2025	Q7CY18		-0.935802	0.000435686	0.00091602	TRUE	Transcriptional regulator
Atu0251	A9CKH9		-0.919694	0.00171468	0.00214154	TRUE	Rubrerythrin diiron-binding domain-containing protein
Atu2224	Q7CXK8	aldA	-0.917569	0.00882906	0.00641725	TRUE	Aldehyde dehydrogenase
Atu5122	A9CLM8	fabG	-0.91542	3.91385e-06	8.4946e-05	TRUE	3-oxoacyl-(Acyl-carrier protein) reductase
Atu1534	A9CIY8	fixP	-0.881535	5.96168e-05	0.000316157	TRUE	Cbb3-type cytochrome c oxidase subunit
Atu4409	A9CGL5	napB	-0.880079	0.000409873	0.000888999	TRUE	Periplasmic nitrate reductase, electron transfer subunit (Diheme cytochrome c NapB)
Atu0649	A9CK38	cfa	-0.856145	2.72532e-05	0.000215202	TRUE	Cyclopropane-fatty-acyl-phospholipid synthase
Atu0715	A9CK02	atpC atpE	-0.851833	0.000424257	0.000904263	TRUE	ATP synthase subunit c (ATP synthase F(0) sector subunit c) (F-type ATPase subunit c) (F-ATPase subunit c) (Lipid-binding protein)
Atu3032	A9CEK4		-0.843743	0.000115482	0.000430887	TRUE	Uncharacterized protein
Atu4094	A9CG22		-0.842593	0.00203717	0.00239906	TRUE	DUF3597 domain-containing protein
Atu0905	Q8UGY0	dskA	-0.8404	0.000333503	0.000798014	TRUE	DnaK suppressor protein
Atu3324	Q7CS60		-0.839576	0.00185931	0.00226078	TRUE	Uncharacterized protein
Atu1529	A9CIZ0	fixH	-0.839008	7.50693e-06	0.000116628	TRUE	Nitrogen fixation protein FixH
Atu2354	A9CHY6		-0.833293	0.000437279	0.000917633	TRUE	Transcriptional regulator, MarR family
Atu4418	A9CGL8	gcdH	-0.829082	0.000207456	0.000599933	TRUE	glutaryl-CoA dehydrogenase (ETF) (EC 1.3.8.6)
Atu0220	A9CKJ6	ctpE	-0.826988	7.90205e-06	0.000119804	TRUE	Components of type IV pilus
Atu4387	Q7CUT7	norQ	-0.820089	4.88031e-05	0.000286291	TRUE	Nitric oxide reductase NorQ protein
Atu4397	A9CGK4	ubiU	-0.806315	7.55777e-05	0.000356622	TRUE	Ubiquinone biosynthesis protein UbiU
Atu5031	Q7D429		-0.803476	3.61842e-05	0.000244329	TRUE	Uncharacterized protein
Atu8173	Q8U555		-0.801364	1.60653e-05	0.000172912	TRUE	Accessory factor UbiK family protein
Atu4007	Q7CTU5	arcA	-0.794374	0.00022172	0.000625286	TRUE	Arginase (EC 3.5.3.1)
Atu5124	Q7D3V3	atrB	-0.793246	9.28266e-06	0.00013153	TRUE	Glutamate-1-semialdehyde aminotransferase
Atu3191	A9CEU3		-0.778885	6.62825e-05	0.000334215	TRUE	Outer membrane protein
Atu2014	A9CIE2		-0.773461	1.17443e-05	0.000149265	TRUE	ABC transporter, substrate binding protein
Atu4769	Q7CVT8		-0.769897	0.00203523	0.0023976	TRUE	Cyclase
Atu0947	Q7D0A6		-0.765808	0.00082497	0.00137323	TRUE	Transcriptional regulator, AsnC family
Atu0946	A9CJP4		-0.763738	0.00277208	0.00290392	TRUE	Dehydrogenase
Atu4666	A9CGZ1		-0.759255	3.7727e-05	0.000250128	TRUE	HlyD family secretion protein
Atu5116	A9CLN1	rctB	-0.754073	2.41004e-05	0.000203749	TRUE	Transcriptional regulator protein
Atu0827	A9CJU6		-0.748906	0.000421756	0.000901648	TRUE	Type II toxin-antitoxin system ParD family antitoxin
Atu8136	Q8U5I3		-0.741341	1.06166e-05	0.000141617	TRUE	Ca-activated chloride channel family protein
Atu5172	Q7D3R2	avhB11	-0.739063	5.83652e-05	0.000312555	TRUE	Type IV secretion system protein
Atu3764	A9CFM2		-0.737504	0.000191665	0.000573533	TRUE	Sigma 54 dependent transcriptional activator
Atu1691	Q7CYR0		-0.726981	0.000434852	0.000915173	TRUE	diguanylate cyclase (EC 2.7.7.65)
Atu4708	Q7CVN2	fdhF	-0.726475	0.00279665	0.00291896	TRUE	Formate dehydrogenase alpha subunit
Atu3806	A9CFP4	mdeA	-0.71871	0.000580004	0.00108915	TRUE	Methionine gamma-lyase
Atu0983	Q7D077		-0.703217	0.000409868	0.000888993	TRUE	Carboxymuconolactone decarboxylase-like domain-containing protein
Atu0529	Q7D196	aspB	-0.700299	1.94528e-05	0.000187246	TRUE	Aminotransferase (EC 2.6.1.-)
Atu4344	Q7CUP5	clpB	-0.699882	0.000134603	0.000464283	TRUE	ATP-dependent Clp protease, ATP-binding subunit
Atu0885	A9CJS6		-0.698846	0.0131699	0.00846411	TRUE	Uncharacterized protein
Atu3365	Q7CSA0		-0.692498	0.00016531	0.000525485	TRUE	Uncharacterized protein
Atu4860	Q7CW23		-0.690256	0.000123849	0.000443575	TRUE	HEPN domain-containing protein
Atu4349	Q7CUQ0		-0.686396	0.000812633	0.00135988	TRUE	DUF4123 domain-containing protein
Atu3707	A9CFK1	serC	-0.685636	3.03572e-05	0.000225136	TRUE	phosphoserine transaminase (EC 2.6.1.52)
Atu4334	A9CGG0	impJ	-0.681351	4.55001e-05	0.000276409	TRUE	Type VI secretion system baseplate subunit TssK
Atu4826	Q7CVZ2		-0.680741	0.00273039	0.00287817	TRUE	ABC transporter, substrate binding protein
Atu1574	A9CIX0	nah	-0.672291	0.000164605	0.000524132	TRUE	Salicylate hydroxylase
Atu0904	A9CJR6		-0.671384	0.000456682	0.000936807	TRUE	Universal stress protein
Atu0895	A9CJS1		-0.668446	9.42609e-05	0.000393952	TRUE	ABC transporter, substrate binding protein
Atu4739	Q7CVQ8		-0.666716	0.00293358	0.00301539	TRUE	Flavin-containing monooxygenase
Atu1468	A9CJ17		-0.666562	0.000208498	0.000601611	TRUE	YcnI-like domain-containing protein
Atu2768	Q7CWA6		-0.666273	0.0165027	0.00987337	TRUE	Polyhydroxyalkanoate synthesis repressor PhaR
Atu8146	Q8U5F3		-0.66574	0.00163946	0.00207854	TRUE	DUF883 domain-containing protein
Atu2518	A9CHP9	dppA	-0.650817	8.00495e-05	0.000366407	TRUE	ABC transporter, substrate binding protein (Dipeptide)
Atu0976	Q7D083	cycL	-0.650385	2.00189e-05	0.000189497	TRUE	Cytochrome c-type biogenesis protein
Atu4343	A9CGG7	impA	-0.646437	0.000309185	0.000764966	TRUE	ImpA N-terminal domain-containing protein
Atu2394	Q7CX59	sinR	-0.645052	5.41956e-05	0.000301042	TRUE	Regulator of Biofilm formation, Fnr Family
Atu0626	A9CK47	adhP	-0.638249	0.000912569	0.00146405	TRUE	alcohol dehydrogenase (EC 1.1.1.1)
Atu1074	Q8U5E4		-0.624117	0.000118614	0.000435759	TRUE	NAD/NADP dependent oxidoreductase
Atu4398	A9CGK5	ubiV	-0.619599	0.00015211	0.00049942	TRUE	Ubiquinone biosynthesis protein UbiV
Atu2516	A9CHQ1	dppC	-0.618427	5.38392e-05	0.000300116	TRUE	ABC transporter, membrane spanning protein (Dipeptide)
Atu1537	Q7CZ11	fixN	-0.607045	4.14358e-05	0.000263242	TRUE	cytochrome-c oxidase (EC 7.1.1.9)
Atu2689	Q8UC09		-0.603421	8.54453e-05	0.000377462	TRUE	Heme exporter protein D
Atu2515	A9CHQ2	dppD	-0.602569	3.92703e-05	0.000255721	TRUE	ABC transporter, nucleotide binding/ATPase protein (Dipeptide)
Atu2678	Q7CWH9	ligT	-0.602467	7.78351e-05	0.000361636	TRUE	RNA 2',3'-cyclic phosphodiesterase (RNA 2',3'-CPDase) (EC 3.1.4.58)
Atu2517	A9CHQ0	dppB	-0.601501	3.33494e-05	0.000233632	TRUE	ABC transporter, membrane spanning protein (Dipeptide)
Atu5518	A9CL31		-0.596155	0.000663396	0.00118788	TRUE	FAD-dependent urate hydroxylase HpyO/Asp monooxygenase CreE-like FAD/NAD(P)-binding domain-containing protein
Atu3935	Q7CTN5		-0.585914	5.16171e-05	0.000294189	TRUE	Hydrolase
Atu2127	Q7CXU0	caiB	-0.585013	0.000102825	0.000409544	TRUE	Succinate--glutarate CoA-transferase (EC 2.8.3.-)
Atu2287	A9CI28		-0.581852	5.14137e-05	0.000293633	TRUE	Outer membrane heme receptor
Atu4341	A9CGG5	impC	-0.581354	4.11941e-05	0.000262421	TRUE	Type VI secretion system contractile sheath large subunit
Atu3770	Q7CT96		-0.57805	0.000457569	0.000937662	TRUE	5'-nucleotidase
Atu4336	A9CGG2	impH	-0.575639	0.000463885	0.000944197	TRUE	Type VI secretion system baseplate subunit TssG
Atu4342	A9CGG6	impB	-0.575273	0.000284212	0.000728606	TRUE	Type VI secretion system contractile sheath small subunit
Atu0707	Q7D0V8		-0.572459	0.000109241	0.000420712	TRUE	Transcriptional regulator, LuxR family
Atu4727	A9CH17		-0.563118	0.0201844	0.0114359	TRUE	ABC transporter substrate-binding protein
Atu4400	A9CGK7		-0.558294	9.18363e-05	0.000389596	TRUE	Ferrienterobactin-like protein
Atu0870	Q8UH15	tam	-0.553393	0.000951426	0.00150226	TRUE	Trans-aconitate 2-methyltransferase (EC 2.1.1.144)
Atu0101	Q8UJ37	cycM	-0.550603	0.0028011	0.00292166	TRUE	Cytochrome c homolog
Atu2308	Q7CXD5	bdhA	-0.550379	0.00656699	0.00516347	TRUE	D-beta-hydroxybutyrate dehydrogenase
Atu2369	Q7CX82		-0.550279	5.19988e-05	0.000295226	TRUE	GNAT family N-acetyltransferase
Atu4775	A9CH46		-0.549934	0.00188854	0.00228412	TRUE	histidine kinase (EC 2.7.13.3)
Atu1172	Q8UG69	nusB	-0.548837	0.000157472	0.000510187	TRUE	Transcription antitermination protein NusB (Antitermination factor NusB)
Atu3752	Q8U9H6		-0.541785	0.00137412	0.00185326	TRUE	DUF465 domain-containing protein
Atu2613	Q7CWM7	hemA	-0.537252	0.00058301	0.00109288	TRUE	5-aminolevulinate synthase (EC 2.3.1.37) (5-aminolevulinic acid synthase) (Delta-ALA synthase) (Delta-aminolevulinate synthase)
Atu0232	Q8UIR1		-0.534997	0.000377344	0.000852413	TRUE	UPF0339 protein Atu0232
Atu0667	A9CK25	glcF	-0.534431	0.000288309	0.000734751	TRUE	Glycolate oxidase iron-sulfur subunit (EC 1.1.99.14)
Atu4408	Q8U7P1	napA	-0.529495	0.000613235	0.00112963	TRUE	Periplasmic nitrate reductase (EC 1.9.6.1)
Atu2430	A9CHV2		-0.527758	0.000223686	0.000628762	TRUE	DUF1153 domain-containing protein
Atu2755	A9CHE3		-0.527699	0.000137008	0.00046932	TRUE	2-octaprenyl-6-methoxyphenol
Atu4447	Q7CUZ5		-0.523516	0.123424	0.0456566	TRUE	ABC transporter, substrate binding protein (Sorbitol)
Atu3076	Q7CRJ1	uraA	-0.522017	0.000126487	0.000447365	TRUE	Uracil transport protein
Atu2239	Q7CXJ6	fbcF	-0.519822	0.00027669	0.000717134	TRUE	Ubiquinol-cytochrome c reductase iron-sulfur subunit (EC 7.1.1.8)
Atu4135	A9CG47	gcd	-0.519258	9.6213e-05	0.000397366	TRUE	Glucose dehydrogenase
Atu8159	Q8U5A1		-0.519104	0.00248197	0.00271776	TRUE	SHOCT domain-containing protein
Atu2762	A9CHD8		-0.517549	0.000182429	0.000557223	TRUE	Cyclic nucleotide-binding domain-containing protein
Atu1736	Q8UEM1	mntH	-0.517404	0.000949009	0.00149992	TRUE	Divalent metal cation transporter MntH
Atu4471	Q7CV16	sitA	-0.516624	0.00283288	0.00294287	TRUE	ABC transporter, substrate binding protein (Iron)
Atu5496	Q7D2X9		-0.51427	0.0071811	0.00549873	TRUE	Transcriptional regulator, TetR family
Atu3505	Q7CSM7		-0.513808	0.0222799	0.0122586	TRUE	3-hydroxyisobutyryl-CoA hydrolase (EC 3.1.2.4)
Atu3472	A9CF98	bkdA2	-0.510441	0.0465881	0.0209768	TRUE	2-oxoisovalerate dehydrogenase beta subunit
Atu4410	A9CGL6	napC	-0.510197	0.00211334	0.00245566	TRUE	Cytochrome c-type protein
Atu1567	Q7CYY9	fdhA	-0.509804	0.0145356	0.00903828	TRUE	Glutathione-independent formaldehyde dehydrogenase
Atu3396	A9CF53		-0.507567	0.000118897	0.000436191	TRUE	ABC transporter, substrate binding protein (Iron)
Atu3603	A9CFF6		-0.502857	0.00205335	0.00241121	TRUE	Two component response regulator
Atu1846	A9CIJ7		-0.501841	0.000471933	0.000952411	TRUE	Lipoprotein
Atu5137	Q7D3U2	blcA	-0.498437	0.000566007	0.00107163	TRUE	NAD-dependent succinyl-semialdehyde dehydrogenase
Atu3695	Q7CT39		-0.497293	0.000228401	0.000637006	TRUE	Uncharacterized protein
Atu5138	Q7D3U1	blcB	-0.496609	0.00206351	0.00241881	TRUE	Gamma hydroxybutyrate dehydrogenase
Atu6016	P09773	ocd	-0.495399	0.000614166	0.00113074	TRUE	Ornithine cyclodeaminase (OCD) (EC 4.3.1.12)
Atu2249	A9CI46		-0.493551	0.001402	0.00187292	TRUE	Small metal-binding protein
Atu2653	A9CHJ2	hem4	-0.493214	0.00358466	0.00345323	TRUE	Uroporphyrinogen-III synthase (EC 4.2.1.75)
Atu4838	A9CH76		-0.489545	0.00971666	0.00687459	TRUE	Outer membrane lipoprotein Blc
Atu3868	Q7CTH6		-0.489412	0.000361562	0.000833545	TRUE	VWFA domain-containing protein
Atu3147	A9CER3		-0.488897	0.271374	0.0871221	FALSE	Oxidoreductase
Atu2735	A9CHF8	ilvA	-0.487919	0.000294021	0.000743198	TRUE	Threonine dehydratase
Atu3479	Q7CSK5	mccA	-0.485838	0.00199593	0.00236778	TRUE	3-methylcrotonyl-CoA carboxylase alpha subunit
Atu4678	A9CGZ5		-0.485716	0.000254151	0.000681191	TRUE	ABC transporter, substrate binding protein (Amino acid)
Atu2690	A9CHH3	ccmG	-0.484683	0.000115806	0.000431398	TRUE	Thiol:disulfide interchange protein
Atu3473	A9CF99	bkdA1	-0.482324	0.0813718	0.0325432	TRUE	2-oxoisovalerate dehydrogenase subunit alpha (EC 1.2.4.4) (Branched-chain alpha-keto acid dehydrogenase E1 component alpha chain)
Atu3504	Q7CSM6		-0.482157	0.00390326	0.00364805	TRUE	ABC transporter, substrate binding protein (Sulfate)
Atu1631	Q7CYU6	rrpX	-0.481935	0.0094303	0.00672972	TRUE	Two component response regulator
Atu0575	A9CK67	flgK	-0.481787	0.0252217	0.013357	TRUE	Flagellar hook-associated protein 1
Atu0263	A9CKH4		-0.481386	8.92171e-05	0.000384742	TRUE	Oxidoreductase
Atu4667	Q7CVJ5		-0.48036	0.000114297	0.000429005	TRUE	ABC transporter, nucleotide binding/ATPase protein
Atu1624	Q7CYV1		-0.478864	0.00138736	0.00186264	TRUE	Transcriptional regulator, TetR family
Atu0903	Q7D0E4		-0.478543	0.000515949	0.00100654	TRUE	VOC domain-containing protein
Atu1236	Q7CZP5		-0.477655	0.0127946	0.0082998	TRUE	Polysaccharide biosynthesis glycosyltransferase
Atu1530	A9CIY9	fixG	-0.476068	0.000422407	0.00090233	TRUE	Nitrogen fixation protein FixG
Atu2128	Q7CXT9	iivG	-0.471315	0.000933122	0.00148441	TRUE	Acetolactate synthase large subunit
Atu1577	A9CIW8		-0.470442	0.000481467	0.000961963	TRUE	ABC transporter, substrate binding protein (Amino acid)
Atu2493	A9CHR5	pntA	-0.468372	0.000584718	0.00109499	TRUE	NAD(P) transhydrogenase subunit alpha (EC 7.1.1.1)
Atu3933	Q8U8Z7	hutH	-0.468194	0.000123094	0.000442471	TRUE	Histidine ammonia-lyase (Histidase) (EC 4.3.1.3)
Atu5508	Q7D2W7	gst	-0.464292	0.0039502	0.00367577	TRUE	Glutathione S-transferase
Atu0641	A9CK41		-0.462937	0.00930764	0.0066669	TRUE	LemA family protein
Atu3423	Q7CSF5		-0.461644	0.000306229	0.000760796	TRUE	Rrf2 family transcriptional regulator
Atu3772	A9CFM5		-0.461335	0.00030509	0.000759179	TRUE	Band 7 domain-containing protein
Atu0717	A9CK01	atpF1	-0.458087	0.00983372	0.00693309	TRUE	ATP synthase subunit b 1 (ATP synthase F(0) sector subunit b 1) (ATPase subunit I 1) (F-type ATPase subunit b 1) (F-ATPase subunit b 1)
Atu2834	Q7CW57		-0.456935	0.000302441	0.000755399	TRUE	Protoporphyrinogen IX oxidase (PPO) (EC 1.3.99.-)
Atu2495	A9CHR3	rutF	-0.456649	0.000186794	0.000565015	TRUE	FMN reductase (NADH) RutF (EC 1.5.1.42) (FMN reductase) (NADH-flavin reductase RutF) (NADH:flavin oxidoreductase)
Atu1500	A9CJ01	rlpA	-0.454286	0.000185725	0.000563121	TRUE	Endolytic peptidoglycan transglycosylase RlpA (EC 4.2.2.-)
Atu4338	Q7CUN9	impF	-0.453432	0.00121057	0.00172991	TRUE	IraD/Gp25-like domain-containing protein
Atu8170	Q8U562		-0.45137	0.00581741	0.00474672	TRUE	DUF2853 domain-containing protein
Atu1607	Q8UEZ6		-0.451186	0.000140458	0.000476424	TRUE	UPF0758 protein Atu1607
Atu1463	Q8UFD5	gcvH	-0.448154	0.000372348	0.000846523	TRUE	Glycine cleavage system H protein
Atu4337	A9CGG3	impG	-0.447414	0.000484724	0.000965183	TRUE	Type VI secretion system baseplate subunit TssF
Atu2066	Q7CXY5	pncA	-0.446562	0.00651622	0.00513621	TRUE	nicotinamidase (EC 3.5.1.19) (Nicotinamide deamidase)
Atu4741	A9CH23	acoR	-0.445988	0.00429489	0.00387216	TRUE	Transcriptional regulator
Atu0567	Q7D179	flaD	-0.441987	0.116668	0.0435926	TRUE	Flagellin
Atu3931	Q8U8Z9	hutU	-0.439027	0.000271453	0.000708995	TRUE	Urocanate hydratase (Urocanase) (EC 4.2.1.49) (Imidazolonepropionate hydrolase)
Atu0728	A9CJZ5		-0.438297	0.0129084	0.00834977	TRUE	Lectin-like protein BA14k
Atu0072	A9CKR2		-0.43579	0.000390945	0.000868073	TRUE	Alpha/beta fold hydrolase
Atu2248	A9CI47		-0.435677	0.0342123	0.0166623	TRUE	Uncharacterized protein
Atu4420	Q7CUW8		-0.43554	0.00109825	0.00163637	TRUE	Transcriptional regulator, LacI family
Atu0201	A9CKK6	aau3	-0.432761	0.00662897	0.00519658	TRUE	Iron-responsive transcriptional regulator
Atu0883	A9CJS7		-0.431434	0.0405645	0.0189451	TRUE	Cobalt transporter
Atu0097	A9CKQ0		-0.430892	0.000423068	0.000903022	TRUE	HIT domain-containing protein
Atu2129	A9CI98		-0.427364	0.000263471	0.000696347	TRUE	Pyridoxamine 5-phosphate oxidase
Atu4394	A9CGK2		-0.42712	0.0117366	0.00782989	TRUE	3-octaprenyl-4-hydroxybenzoate carboxy-lyase
Atu3496	A9CFB2		-0.426131	0.0109533	0.00747265	TRUE	Oxidoreductase molybdopterin-binding domain-containing protein
Atu3794	Q7CTB6		-0.426091	0.000292964	0.000741644	TRUE	Transcriptional regulator, FadR/GntR family
Atu4714	A9CH13		-0.425631	0.000254604	0.000681938	TRUE	DUF992 domain-containing protein
Atu1926	Q8UE38	adk	-0.424526	0.000253627	0.000680327	TRUE	Adenylate kinase (AK) (EC 2.7.4.3) (ATP-AMP transphosphorylase) (ATP:AMP phosphotransferase) (Adenylate monophosphate kinase)
Atu4351	Q7CUQ2		-0.421398	0.0048319	0.00416224	TRUE	GAD-related domain-containing protein
Atu0782	Q8UHA1		-0.419482	0.000363924	0.000836419	TRUE	UPF0337 protein Atu0782
Atu2151	Q7CXR6	adh	-0.419393	0.000457723	0.000937811	TRUE	Alcohol dehydrogenase
Atu2514	A9CHQ3	dppF	-0.418896	0.000168734	0.000531989	TRUE	Glutathione import ATP-binding protein GsiA (EC 7.4.2.10)
Atu2144	A9CI91		-0.418495	0.00321606	0.00321236	TRUE	N-formylglutamate amidohydrolase
Atu3936	Q7CTN6		-0.41724	0.00030703	0.000761929	TRUE	histidine utilization repressor
Atu2513	A9CHQ4		-0.417132	0.000206978	0.00059916	TRUE	Penicillin binding protein
Atu0893	Q7D0F3		-0.415702	0.108532	0.0410511	TRUE	Quaternary amine transport ATP-binding protein (EC 7.6.2.9)
Atu0871	Q7D0H2	ilvE	-0.410575	0.000195512	0.000580132	TRUE	Probable branched-chain-amino-acid aminotransferase (EC 2.6.1.42)
Atu5450	Q7D320		-0.407848	0.00144823	0.00190945	TRUE	DUF982 domain-containing protein
Atu3687	Q7CT31		-0.407716	0.000368032	0.000841373	TRUE	TonB-dependent receptor
Atu3486	A9CFA5		-0.407672	0.0102719	0.00714851	TRUE	Transcriptional regulator, DeoR family
Atu0665	A9CK26	glcD	-0.407274	0.000317265	0.000776193	TRUE	Glycolate oxidase subunit
Atu3773	A9CFM6		-0.40598	0.00020078	0.00058899	TRUE	NfeD-like C-terminal domain-containing protein
Atu2575	A9CHM7		-0.405123	0.00599959	0.00485088	TRUE	beta-mannosidase (EC 3.2.1.25)
Atu6094	A0A2Z2PIM1		-0.404356	0.000293333	0.000742187	TRUE	PIN domain-containing protein
Atu1971	Q7CY63		-0.403744	0.000563623	0.00106862	TRUE	Uncharacterized protein
Atu4340	A9CGG4	impD	-0.400994	0.00271681	0.00286971	TRUE	Type VI secretion system contractile sheath large subunit
Atu2835	Q8UBL6	hemE	-0.399186	0.000850651	0.00140055	TRUE	Uroporphyrinogen decarboxylase (UPD) (URO-D) (EC 4.1.1.37)
Atu2232	Q8UD95	clpS2	-0.39896	0.00106046	0.00160332	TRUE	ATP-dependent Clp protease adapter protein ClpS 2
Atu1450	Q8UFE8	hfq	-0.396522	0.0199093	0.0113242	TRUE	RNA-binding protein Hfq
Atu3407	A9CF58		-0.393502	0.00106376	0.00160625	TRUE	Aminotransferase, class III
Atu3206	Q7CRW2		-0.389931	0.00119837	0.00172012	TRUE	Methyltransferase
Atu4315	A9CGF1	purU	-0.389831	0.00118284	0.00170753	TRUE	Formyltetrahydrofolate deformylase (EC 3.5.1.10) (Formyl-FH(4) hydrolase)
Atu6048	A0A2Z2PJQ2		-0.386927	0.000456596	0.000936724	TRUE	Helicase
Atu0458	A9CK91		-0.385605	0.000444965	0.000925333	TRUE	Uncharacterized protein
Atu3475	A9CFA1		-0.384448	0.0746474	0.0303667	TRUE	Acetyl-CoA C-acetyltransferase
Atu4415	Q7CUW4		-0.38277	0.00495216	0.00423107	TRUE	Transcriptional initiation protein Tat
Atu8202	Q8U523		-0.37956	0.00381824	0.0035972	TRUE	Uncharacterized protein
Atu4350	A9CGH1		-0.379128	0.000891787	0.0014431	TRUE	Novel toxin 15 domain-containing protein
Atu5016	A9CLT1		-0.378711	0.00107024	0.00161197	TRUE	Uncharacterized protein
Atu0597	Q7D151		-0.378124	0.00247393	0.00271236	TRUE	Serine/threonine protein phosphatase
Atu4348	A9CGH0	vgrG	-0.374451	0.00167636	0.00210968	TRUE	VgrG protein
Atu2338	A9CHZ4		-0.373863	0.00297707	0.00304646	TRUE	Circularly permuted ATP-grasp type 2 domain-containing protein
Atu4647	Q7CVH6		-0.373293	0.0181302	0.0105804	TRUE	ABC-type glycine betaine transport system substrate-binding domain-containing protein
Atu8187	Q8U4V2		-0.367935	0.0307197	0.015399	TRUE	Cellulose biosynthesis protein BcsN
Atu3091	Q7CRK5		-0.367728	0.00444478	0.0039538	TRUE	Uncharacterized protein
Atu2625	Q7CWL8	atpH	-0.366647	0.00037629	0.000851177	TRUE	ATP synthase subunit delta (ATP synthase F(1) sector subunit delta) (F-type ATPase subunit delta) (F-ATPase subunit delta)
Atu3301	A9CEZ5	fixR	-0.365548	0.000938877	0.00149006	TRUE	Short-chain alcohol dehydrogenase
Atu2056	A9CIC5		-0.365276	0.0105247	0.00727027	TRUE	Carboxymuconolactone decarboxylase-like domain-containing protein
Atu2745	Q8UBV5	acsA acs	-0.365195	0.0220355	0.0121651	TRUE	Acetyl-coenzyme A synthetase (AcCoA synthetase) (Acs) (EC 6.2.1.1) (Acetate--CoA ligase) (Acyl-activating enzyme)
Atu2477	Q8UCK6	dps	-0.364362	0.00888914	0.00644899	TRUE	DNA protection during starvation protein (EC 1.16.-.-)
Atu2672	Q7CWI2		-0.355819	0.000535549	0.00103249	TRUE	ABC transporter permease
Atu3294	Q7CS36		-0.355743	0.0103282	0.00717577	TRUE	Transcriptional regulator, GntR family
Atu0997	A9CJL6		-0.355246	0.0213902	0.0119152	TRUE	HTH hxlR-type domain-containing protein
Atu1174	Q8UG67	hppA vppA	-0.354947	0.0251041	0.0133118	TRUE	K(+)-insensitive pyrophosphate-energized proton pump (EC 7.1.3.1) (Membrane-bound proton-translocating pyrophosphatase) (Pyrophosphate-energized inorganic pyrophosphatase) (H(+)-PPase)
Atu3487	A9CFA6		-0.351624	0.0289412	0.0147456	TRUE	ABC transporter, substrate binding protein (Sugar)
Atu1394	A9CJ52		-0.351512	0.000454545	0.000934737	TRUE	Glutathione S-transferase
Atu4331	Q7CUN2	impM	-0.351447	0.000533904	0.00103034	TRUE	Serine/threonine phosphoprotein phosphatase
Atu4091	A9CG20	cydA	-0.350807	0.000672584	0.0011982	TRUE	Cytochrome d oxidase
Atu1557	Q7CYZ8		-0.348117	0.00247611	0.00271382	TRUE	Alcohol dehydrogenase
Atu0843	Q7D0J8		-0.346281	0.000693153	0.00122293	TRUE	P type cation (Metal) transporter, ATPase component
Atu1730	A9CIQ2		-0.345893	0.00183705	0.00224283	TRUE	UspA domain-containing protein
Atu0203	Q7D1Z0		-0.345606	0.00142302	0.0018875	TRUE	Peptidase M48 domain-containing protein
Atu4421	A9CGM0		-0.345388	0.00311166	0.00314087	TRUE	ABC transporter, substrate binding protein (Spermidine/putrescine)
Atu0031	A9CKS4		-0.344245	0.000665063	0.00118976	TRUE	PTS system, IIA component
Atu1969	Q7CY64		-0.34312	0.00472118	0.00409876	TRUE	C-type lysozyme inhibitor domain-containing protein
Atu4339	Q7CUP0	impE	-0.342482	0.00142209	0.00188686	TRUE	Nitrogen fixation protein
Atu2464	A9CHT2	purU	-0.341106	0.000752335	0.00129258	TRUE	Formyltetrahydrofolate deformylase (EC 3.5.1.10) (Formyl-FH(4) hydrolase)
Atu4332	A9CGF9	impL	-0.338185	0.00186909	0.00226861	TRUE	IcmF family protein
Atu2685	A9CHH6	acnA	-0.337139	0.00266279	0.00283572	TRUE	Aconitate hydratase (Aconitase) (EC 4.2.1.3)
Atu3050	Q7CRG6		-0.33582	0.00065612	0.00117963	TRUE	AgaE
Atu0213	Q8UIS9	pncB	-0.335113	0.000526519	0.00102061	TRUE	Nicotinate phosphoribosyltransferase (NAPRTase) (EC 6.3.4.21)
Atu5430	A9CL77		-0.33468	0.000909805	0.00146128	TRUE	Uncharacterized protein
Atu1060	Q7D021		-0.334355	0.00227819	0.00257657	TRUE	diguanylate cyclase (EC 2.7.7.65)
Atu4442	A9CGN7		-0.333334	0.014883	0.00917844	TRUE	DJ-1/PfpI domain-containing protein
Atu4157	A9CG59	putA	-0.332999	0.00176016	0.00217972	TRUE	Bifunctional protein PutA [Includes: Proline dehydrogenase (EC 1.5.5.2) (Proline oxidase); Delta-1-pyrroline-5-carboxylate dehydrogenase (P5C dehydrogenase) (EC 1.2.1.88) (L-glutamate gamma-semialdehyde dehydrogenase)]
Atu3809	Q7CTD1		-0.332823	0.000893278	0.00144462	TRUE	Oxidoreductase
Atu4406	A9CGL3	napF	-0.332309	0.00864173	0.00631752	TRUE	Ferredoxin-type protein NapF
Atu2573	Q7CWR3		-0.331894	0.00152326	0.00197738	TRUE	Amino acid--[acyl-carrier-protein] ligase (EC 6.2.1.n2) (Amino acid:[carrier-protein] ligase [AMP forming]) (aa:CP ligase) (Aminoacyl-[acyl-carrier-protein] synthetase) (L-alanine:[acyl-carrier-protein] ligase) (L-glycine:[acyl-carrier-protein] ligase) (L-serine:[acyl-carrier-protein] ligase)
Atu4586	A9CGU9		-0.331031	0.00132609	0.0018185	TRUE	Choloylglycine hydrolase family protein
Atu2380	Q7CX73		-0.330026	0.00112902	0.00166275	TRUE	Globin
Atu2665	A9CHI7		-0.328673	0.00100122	0.0015495	TRUE	Transcriptional regulator, MarR family
Atu1222	A9CJC7		-0.32823	0.0549154	0.0238785	TRUE	DUF2934 domain-containing protein
Atu3706	A9CFK0	serA	-0.32727	0.000641105	0.0011624	TRUE	D-3-phosphoglycerate dehydrogenase (EC 1.1.1.95)
Atu2676	Q8UC22		-0.32559	0.0123916	0.00812064	TRUE	Putative pterin-4-alpha-carbinolamine dehydratase (PHS) (EC 4.2.1.96) (4-alpha-hydroxy-tetrahydropterin dehydratase) (Pterin carbinolamine dehydratase) (PCD)
Atu1163	A9CJF1	mucS	-0.325545	0.0116143	0.00777517	TRUE	Exopolysaccharide II synthesis transcriptional activator ExpG
Atu1161	Q7CZU6	hemB	-0.325429	0.00125298	0.00176328	TRUE	Delta-aminolevulinic acid dehydratase (EC 4.2.1.24)
Atu1014	A9CJL2		-0.324735	0.000613704	0.00113019	TRUE	Aldolase
Atu8134	Q8U5J1		-0.324416	0.00198128	0.00235656	TRUE	MAPEG family protein
Atu2675	Q7CWI0		-0.324367	0.00126553	0.00177297	TRUE	DUF1232 domain-containing protein
Atu2803	Q7CW81	cobG	-0.324164	0.00177774	0.00219431	TRUE	Cobalamin biosynthesis associated protein
Atu2469	A9CHT0		-0.323539	0.10055	0.0384962	TRUE	C4-dicarboxylate ABC transporter substrate-binding protein
Atu4856	Q7CW19		-0.322594	0.00439537	0.00392713	TRUE	Nucleotidyltransferase
Atu3597	A9CFF2	hbdA	-0.320101	0.00237272	0.0026432	TRUE	3-hydroxybutyryl-CoA dehydrogenase
Atu3911	Q8U919		-0.317652	0.0165019	0.00987302	TRUE	Putative hydro-lyase Atu3911 (EC 4.2.1.-)
Atu3403	A9CF56	attK2	-0.316469	0.0117612	0.00784083	TRUE	Succinate semialdehyde dehydrogenase
Atu2340	A9CHZ2		-0.315054	0.00255275	0.00276471	TRUE	Transglutaminase-like domain-containing protein
Atu1957	Q8UE07	rplL	-0.314331	0.000834578	0.00138352	TRUE	Large ribosomal subunit protein bL12 (50S ribosomal protein L7/L12)
Atu4525	A9CGS7		-0.314186	0.00167214	0.00210615	TRUE	ABC transporter, substrate binding protein (Oligopeptide)
Atu1729	Q7CYN5		-0.31059	0.00365131	0.00349497	TRUE	Molybdenum cofactor biosynthesis protein
Atu1619	Q7CYV5	secG	-0.30983	0.00108308	0.00162322	TRUE	Protein-export membrane protein SecG
Atu3290	A9CEZ2	thiD	-0.309068	0.00142733	0.00189046	TRUE	hydroxymethylpyrimidine kinase (EC 2.7.1.49)
Atu0663	A9CK27		-0.308964	0.0143657	0.0089689	TRUE	Egg lysin
Atu2283	Q8U549		-0.30883	0.00310143	0.00313379	TRUE	pseudoazurin
Atu4470	Q7CV15	sitB	-0.308676	0.00224628	0.00255362	TRUE	ABC transporter, nucleotide binding/ATPase protein (Iron)
Atu8179	Q8U537		-0.308265	0.000971956	0.00152197	TRUE	Uncharacterized protein
Atu3234	A9CEW4		-0.307958	0.0177203	0.0104036	TRUE	NAD binding oxidoreductase
Atu2000	Q7CY38		-0.307716	0.00117367	0.00170003	TRUE	HTH hxlR-type domain-containing protein
Atu2572	A9CHM8	acd	-0.305444	0.00689775	0.00533861	TRUE	Acyl-CoA dehydrogenase
Atu4428	A9CGM5		-0.305019	0.00142716	0.00189034	TRUE	Amidohydrolase
Atu4719	A9CH15	dppA	-0.303967	0.00874159	0.00637082	TRUE	ABC transporter, substrate binding protein (Dipeptide)
Atu1837	A9CIK2		-0.302132	0.00119445	0.00171695	TRUE	Transcriptional regulator
Atu1854	Q7CYD6	grlA	-0.302015	0.00082506	0.00137332	TRUE	Glutaredoxin
Atu2276	A9CI34	braC	-0.30129	0.00141364	0.00188102	TRUE	ABC transporter, substrate binding protein (Branched chain amino acid)
Atu8192	Q8U4X2		-0.301086	0.00207753	0.00242924	TRUE	Tropomyosin
Atu3346	Q8UAM7	queC	-0.30073	0.0223598	0.012289	TRUE	7-cyano-7-deazaguanine synthase (EC 6.3.4.20) (7-cyano-7-carbaguanine synthase) (PreQ(0) synthase) (Queuosine biosynthesis protein QueC)
Atu3329	A9CF07	bioA	-0.298506	0.00269798	0.00285792	TRUE	Adenosylmethionine-8-amino-7-oxononanoate aminotransferase
Atu0322	Q7D1P4	fadB	-0.297984	0.00402268	0.00371811	TRUE	Enoyl CoA hydratase
Atu2805	A9CHC1	cobW	-0.297613	0.0013697	0.00185012	TRUE	Cobalamin synthesis protein
Atu3726	A9CFK5		-0.297515	0.00336924	0.00331458	TRUE	Flavin dependant oxidoreductase
Atu2422	Q7CX36		-0.295969	0.00429155	0.00387031	TRUE	ABC transporter, substrate binding protein (Amino acid)
Atu0666	Q7D0Z3	glcE	-0.294635	0.00248309	0.00271851	TRUE	Glycolate oxidase subunit
Atu1802	A9CIL6	gloA	-0.294577	0.00207681	0.0024287	TRUE	Lactoylglutathione lyase
Atu6043	Q7D2P0	repA	-0.29442	0.0016788	0.00211173	TRUE	Plasmid partitioning protein RepA (Replication protein A)
Atu3635	Q7CSZ0		-0.293544	0.00205644	0.00241352	TRUE	Amidohydrolase
Atu2238	A9CI51	fbcB	-0.29294	0.00299317	0.00305789	TRUE	Cytochrome b
Atu0862	Q7D0I0		-0.292825	0.00903215	0.00652408	TRUE	DUF937 domain-containing protein
Atu4162	Q7CU78		-0.292535	0.00819958	0.00607747	TRUE	Two component response regulator
Atu2339	A9CHZ3		-0.291194	0.00307566	0.00311587	TRUE	DUF403 domain-containing protein
Atu3052	Q7CRG8		-0.291163	0.00284017	0.00294772	TRUE	Transcriptional regulator, MarR family
Atu8201	Q8U522		-0.28974	0.00463166	0.00405258	TRUE	DUF2158 domain-containing protein
Atu1464	Q7CZ70	gcvT	-0.289233	0.00135517	0.00183969	TRUE	aminomethyltransferase (EC 2.1.2.10) (Glycine cleavage system T protein)
Atu2787	Q8UBR3		-0.288089	0.00817712	0.0060651	TRUE	DUF1737 domain-containing protein
Atu4823	A9CH68	acaB	-0.287576	0.0111804	0.0075779	TRUE	Acetyl CoA synthase
Atu3309	A9CEZ7	celA	-0.28655	0.0116925	0.00781018	TRUE	Cellulose synthase catalytic subunit [UDP-forming] (EC 2.4.1.12)
Atu0331	Q7D1P1	hpf	-0.285502	0.010503	0.00725989	TRUE	Ribosome hibernation promoting factor (HPF)
Atu3235	Q7CRY6		-0.285388	0.035879	0.01728	TRUE	Xylose isomerase-like TIM barrel domain-containing protein
Atu3399	Q7CSD2		-0.285257	0.0511737	0.0225683	TRUE	2-hydroxyacid dehydrogenase
Atu3642	Q7CSZ6	vgrG	-0.284029	0.0142583	0.00892474	TRUE	VgrG protein
Atu3354	A9CF24		-0.283524	0.00237292	0.00264334	TRUE	Pyrroloquinoline-quinone-dependent quinate dehydrogenase
Atu2786	Q8UBR4		-0.283317	0.0111946	0.00758444	TRUE	Zn-dependent protease
Atu2804	A9CHC2	cobN	-0.28314	0.00110398	0.0016413	TRUE	Cobaltochelatase subunit
Atu3481	Q7CSK7		-0.282332	0.133252	0.0485866	TRUE	Enoyl-CoA hydratase/isomerase family protein
Atu1431	Q7CZ97		-0.279331	0.00250846	0.00273545	TRUE	Uncharacterized protein
Atu2523	Q7CWV1	telA	-0.277921	0.00857606	0.00628228	TRUE	Protelomerase
Atu2825	Q7CW62	sun	-0.277465	0.00577982	0.00472499	TRUE	Sun protein
Atu1462	Q8UFD6	gcvP	-0.276599	0.00133884	0.00182784	TRUE	Glycine dehydrogenase (decarboxylating) (EC 1.4.4.2) (Glycine cleavage system P-protein) (Glycine decarboxylase) (Glycine dehydrogenase (aminomethyl-transferring))
Atu1692	A9CIR8		-0.276286	0.0034281	0.00335305	TRUE	Pyridoxamine 5'-phosphate oxidase putative domain-containing protein
Atu3910	Q8U920	pxpA1	-0.275541	0.0239642	0.0128862	TRUE	5-oxoprolinase subunit A 1 (5-OPase subunit A 1) (EC 3.5.2.9) (5-oxoprolinase (ATP-hydrolyzing) subunit A 1)
Atu3282	A9CEY9	smoF	-0.274496	0.120711	0.0448328	TRUE	Sulfoquinovosyl glycerol-binding protein SmoF (SQGro-binding protein SmoF) (SQ monooxygenase cluster protein F)
Atu3662	Q7CT08		-0.274359	0.00200261	0.00237288	TRUE	Uncharacterized protein
Atu2494	A9CHR4	pntB	-0.273852	0.00739168	0.00562119	TRUE	NAD(P) transhydrogenase subunit beta (EC 7.1.1.1) (Nicotinamide nucleotide transhydrogenase subunit beta)
Atu2332	Q7CXB2		-0.271796	0.00374523	0.00355289	TRUE	histidine kinase (EC 2.7.13.3)
Atu2032	A9CID4		-0.271309	0.00264366	0.00282354	TRUE	Aldo/keto reductase
Atu0726	A9CJZ7		-0.271182	0.00359275	0.00345833	TRUE	Ring hydroxylating dioxygenase, alpha-subunit
Atu3934	Q8U8Z6	hutI	-0.270712	0.00238302	0.00265034	TRUE	Imidazolonepropionase (EC 3.5.2.7) (Imidazolone-5-propanoate hydrolase) (Imidazolone-5-propionate hydrolase)
Atu0329	P63187	grpE	-0.2706	0.00767672	0.00578486	TRUE	Protein GrpE (HSP-70 cofactor)
Atu2732	A9CHG0	hipO	-0.269911	0.00221731	0.00253258	TRUE	Hippurate hydrolase
Atu8145	Q8U5F4		-0.269832	0.00532166	0.00445412	TRUE	PilZ domain-containing protein
Atu1918	Q8UE43	ilvD	-0.268957	0.00148224	0.00194051	TRUE	Dihydroxy-acid dehydratase (DAD) (EC 4.2.1.9)
Atu3293	P58739	dadA	-0.268207	0.00619036	0.00495793	TRUE	D-amino acid dehydrogenase (EC 1.4.99.-)
Atu3769	Q8U9F9	omp10	-0.267784	0.0118042	0.00785994	TRUE	Outer membrane lipoprotein omp10 homolog
Atu0050	A9CKS0	actR	-0.267636	0.00159663	0.0020418	TRUE	Two component response regulator
Atu4607	A9CGW1	nodX	-0.267091	0.0301099	0.0151772	TRUE	Sugar acetylase
Atu4743	A9CH24		-0.266163	0.0126716	0.0082455	TRUE	Transcriptional regulator, LacI family
Atu1517	Q7CZ29		-0.265944	0.0121594	0.0080162	TRUE	Gamma carbonic anhydrase family protein
Atu0925	Q8UGW0		-0.265224	0.0419555	0.0194201	TRUE	DUF1254 domain-containing protein
Atu3835	A9CFR4		-0.264864	0.0161321	0.0097143	TRUE	TIGR04255 family protein
Atu0396	Q7D1J4		-0.264142	0.0065378	0.00514781	TRUE	Coenzyme A transferase
Atu1838	Q7CYE9		-0.263229	0.0236629	0.0127761	TRUE	ABC transporter, substrate binding protein (Amino acid)
Atu3913	A9CFU1		-0.260985	0.0419069	0.0194037	TRUE	Biotin carboxylase
Atu4076	Q8U8L5	glgC	-0.260793	0.0430426	0.0197856	TRUE	Glucose-1-phosphate adenylyltransferase (EC 2.7.7.27) (ADP-glucose pyrophosphorylase) (ADPGlc PPase) (ADP-glucose synthase)
Atu8188	Q8U4V9		-0.260099	0.00346731	0.00337842	TRUE	BioF2-like acetyltransferase domain-containing protein
Atu2658	A9CHJ0	guaA	-0.256021	0.00495256	0.0042313	TRUE	GMP synthase-glutamine amidotransferase protein
Atu3300	A9CEZ4		-0.255785	0.00452276	0.00399541	TRUE	Aminotransferase
Atu1242	Q7CZN9	ctaA cox15	-0.254266	0.00536355	0.00447913	TRUE	Heme A synthase (HAS) (EC 1.17.99.9) (Cytochrome aa3-controlling protein)
Atu0642	A9CK40	aroA	-0.253073	0.00803772	0.00598792	TRUE	3-phosphoshikimate 1-carboxyvinyltransferase (EC 2.5.1.19) (5-enolpyruvylshikimate-3-phosphate synthase) (EPSP synthase) (EPSPS)
Atu2576	A9CHM6		-0.251715	0.00517485	0.00436557	TRUE	Serine aminopeptidase S33 domain-containing protein
Atu5528	Q7D2U9		-0.251323	0.00451131	0.00398934	TRUE	Blue-light-activated histidine kinase (EC 2.7.13.3)
Atu1003	Q7D059		-0.250595	0.0548243	0.0238469	TRUE	Peroxiredoxin
Atu3474	A9CFA0	mmgC	-0.250074	0.0667947	0.0278218	TRUE	Acyl-CoA dehydrogenase
Atu0262	A9CKH5		-0.249913	0.00524772	0.0044097	TRUE	Acetyltransferase
Atu8117	Q8U5N3		-0.248673	0.00218291	0.00250733	TRUE	SnoaL-like domain-containing protein
Atu5139	Q7D3U0	attM blcC	-0.248645	0.0557287	0.0241595	TRUE	N-acyl homoserine lactonase AttM (AHL-lactonase AttM) (EC 3.1.1.81)
Atu0237	A9CKI8		-0.247384	0.0912517	0.035642	TRUE	Rrf2 family transcriptional regulator
Atu1013	A9CJL3		-0.245634	0.00242297	0.00267781	TRUE	Ferredoxin reductase
Atu0872	Q7D0H1	mcpC	-0.245175	0.00324044	0.00322884	TRUE	Methyl-accepting chemotaxis protein
Atu1834	A9CIK3		-0.243781	0.00659063	0.00517612	TRUE	MutT like protein
Atu5454	Q7D316	attH	-0.243499	0.0145197	0.00903181	TRUE	AttH domain-containing protein
Atu3216	A9CEV4		-0.243173	0.00518074	0.00436915	TRUE	ABC transporter, nucleotide binding/ATPase protein (Oligopeptide)
Atu4333	Q7CUN4	impK	-0.24317	0.00267704	0.00284474	TRUE	OmpA-like porin
Atu2404	A9CHW4		-0.241508	0.0215463	0.011976	TRUE	CENP-V/GFA domain-containing protein
Atu5072	Q7D3Z4		-0.240999	0.0289125	0.0147351	TRUE	Sialidase domain-containing protein
Atu2652	Q8UC46	hemC	-0.239665	0.00422344	0.00383246	TRUE	Porphobilinogen deaminase (PBG) (EC 2.5.1.61) (Hydroxymethylbilane synthase) (HMBS) (Pre-uroporphyrinogen synthase)
Atu0027	A9CKS6		-0.239214	0.0134125	0.00856888	TRUE	histidine kinase (EC 2.7.13.3)
Atu1765	Q7CYL0		-0.237542	0.0400918	0.0187817	TRUE	Transcriptional regulator, LysR family
Atu0929	Q7D0C1		-0.236943	0.00239454	0.0026583	TRUE	Amide hydrolase
Atu3744	A9CFL3		-0.236664	0.00374932	0.00355539	TRUE	ABC transporter, nucleotide binding/ATPase protein
Atu2486	A9CHR9	cls	-0.236634	0.0061064	0.00491106	TRUE	Phospholipase D (Choline phosphatase)
Atu2578	Q7CWQ8		-0.235342	0.0119237	0.00791288	TRUE	cAMP-dependent protein kinase regulatory subunit
Atu4656	Q7CVI4		-0.234599	0.0196993	0.0112384	TRUE	LmbE family protein
Atu3777	Q7CTA1		-0.231325	0.00391971	0.00365779	TRUE	Outer membrane beta-barrel protein
Atu0709	Q7D0V6		-0.231175	0.00684385	0.00530984	TRUE	Iron-sulfur cluster carrier protein
Atu2783	A9CHD1		-0.230187	0.0222242	0.0122373	TRUE	Acetyltransferase
Atu2147	A9CI90		-0.22992	0.00456126	0.00401575	TRUE	ABC transporter, substrate binding protein
Atu1794	A9CIM2	ubiH	-0.229513	0.00612292	0.00492032	TRUE	2-octaprenyl-6-methoxyphenol hydroxylase
Atu0038	Q8UJ91	hisE	-0.228133	0.00303701	0.00308883	TRUE	Phosphoribosyl-ATP pyrophosphatase (PRA-PH) (EC 3.6.1.31)
Atu0820	A9CJV0		-0.227569	0.00339363	0.00333058	TRUE	ABC transporter, substrate binding protein (Sulfate)
Atu2377	Q7CX75		-0.2272	0.00437015	0.00391343	TRUE	Succinoglycan biosynthesis transport protein
Atu2500	P58759	rutA	-0.226707	0.0244534	0.0130632	TRUE	Pyrimidine monooxygenase RutA (EC 1.14.99.46)
Atu2773	A9CHD2		-0.226111	0.00537017	0.00448307	TRUE	Polysaccharide deacetylase
Atu2169	A9CI79		-0.223819	0.021291	0.0118764	TRUE	Glutamyl-tRNA amidotransferase
Atu2802	A9CHC3	cbiC	-0.223367	0.00791566	0.00591978	TRUE	Precorrin-8X methylmutase
Atu1620	Q8UEY3	tpiA	-0.223105	0.0048331	0.00416294	TRUE	Triosephosphate isomerase (TIM) (TPI) (EC 5.3.1.1) (Triose-phosphate isomerase)
Atu0614	Q7D135		-0.222455	0.00430009	0.00387503	TRUE	histidine kinase (EC 2.7.13.3)
Atu1251	A9CJB9	cysD	-0.221171	0.0253679	0.013413	TRUE	O-acetylhomoserine sulfhydrylase
Atu1129	Q8UGA9	uvrC	-0.220774	0.00422893	0.00383553	TRUE	UvrABC system protein C (Protein UvrC) (Excinuclease ABC subunit C)
Atu4330	Q7CUN1	impN	-0.220607	0.0105111	0.00726378	TRUE	Serine/threonine protein kinase
Atu2142	A9CI92	glnA	-0.220246	0.068098	0.0282343	TRUE	Glutamine synthetase
Atu4153	Q7CU70		-0.218609	0.00909383	0.00655627	TRUE	aldehyde dehydrogenase (NAD(+)) (EC 1.2.1.3)
Atu2073	A9CIC0	sco1	-0.218567	0.0331653	0.0162729	TRUE	Membrane protein
Atu0727	A9CJZ6		-0.21835	0.0143739	0.00897226	TRUE	Ferredoxin I
Atu3568	Q7CST1		-0.216734	0.00349086	0.00339358	TRUE	Bacterial transcriptional activator domain-containing protein
Atu5537	A9CL23		-0.216213	0.0203027	0.0114836	TRUE	Pyridine nucleotide-disulphide oxidoreductase
Atu5507	Q7D2W8	ggt	-0.216195	0.0153301	0.00936423	TRUE	Glutathione hydrolase proenzyme (EC 2.3.2.2) (EC 3.4.19.13) [Cleaved into: Glutathione hydrolase large chain; Glutathione hydrolase small chain]
Atu1888	A9CIH7		-0.215564	0.0865628	0.0341896	TRUE	histidine kinase (EC 2.7.13.3)
Atu1879	A9CII3		-0.214701	0.0209812	0.0117544	TRUE	ABC transporter, substrate binding protein (Amino acid)
Atu0713	A9CK04	atpI	-0.214252	0.00462166	0.00404738	TRUE	ATP synthase protein I
Atu0804	Q7D0M5		-0.213857	0.00707861	0.00543866	TRUE	Proton/glutamate transport protein
Atu0974	Q8UGR1	ccmE cycJ	-0.211284	0.00674221	0.00525656	TRUE	Cytochrome c-type biogenesis protein CcmE (Cytochrome c maturation protein E) (Heme chaperone CcmE)
Atu4092	A9CG21	cydB	-0.209612	0.0153622	0.00937836	TRUE	Cytochrome d oxidase subunit II
Atu5494	Q7D2Y1		-0.209122	0.0519976	0.0228563	TRUE	Uncharacterized protein
Atu3480	Q7CSK6	hmgL	-0.208032	0.0968782	0.0373428	TRUE	Hydroxymethylglutaryl-CoA lyase
Atu2281	Q7CXG0		-0.207997	0.00608547	0.00489932	TRUE	ABC transporter, substrate binding protein (Proline/glycine betaine)
Atu4178	A9CG71		-0.207931	0.0493265	0.0219279	TRUE	Peptidase M23 domain-containing protein
Atu0219	Q7D1X6	ctpF	-0.207471	0.0325699	0.0160588	TRUE	Components of type IV pilus
Atu4259	A9CGB6		-0.205836	0.0137797	0.00872517	TRUE	ABC transporter, substrate binding protein (Oligopeptide)
Atu2694	Q7CWG5		-0.204385	0.0345975	0.0168063	TRUE	Uncharacterized protein
Atu8191	Q8U4X1		-0.204342	0.0412465	0.019179	TRUE	Cell division protein ZapA (Z ring-associated protein ZapA)
Atu1206	Q7CZR5		-0.203981	0.0095488	0.00678997	TRUE	Transcriptional activator HlyU
Atu8119	Q8U5M3		-0.202794	0.0298515	0.0150825	TRUE	PRC-barrel domain-containing protein
Atu4438	A9CGN3		-0.202234	0.00674611	0.00525861	TRUE	ABC transporter, substrate binding protein (Oligopeptide)
Atu2619	Q8UC79	fdhD	-0.202125	0.0163175	0.00979412	TRUE	Sulfur carrier protein FdhD
Atu1262	A9CJB4	hupA	-0.202065	0.00606709	0.00488898	TRUE	Histone-like protein
Atu1804	Q7CYH4		-0.201893	0.00588049	0.004783	TRUE	DUF192 domain-containing protein
Atu0125	Q7D255	msrA	-0.201309	0.00480254	0.00414527	TRUE	Peptide methionine sulfoxide reductase MsrA (Protein-methionine-S-oxide reductase) (EC 1.8.4.11) (Peptide-methionine (S)-S-oxide reductase) (Peptide Met(O) reductase)
Atu0022	Q7D2B9	trxA	-0.199544	0.00507194	0.00430266	TRUE	Thioredoxin
Atu2798	Q7CW86	cobL	-0.195563	0.00577773	0.00472377	TRUE	Precorrin-6y methyltransferase
Atu1422	A9CJ34		-0.194389	0.0299156	0.0151061	TRUE	Transcriptional regulator, MarR family
Atu2318	A9CI08	lldA	-0.193114	0.00584845	0.0047646	TRUE	L-lactate dehydrogenase
Atu4380	Q7CUT0	nnrR	-0.193016	0.0137209	0.00870034	TRUE	Transcriptional regulatory, Crp family
Atu2322	A9CI05		-0.192897	0.0378214	0.0179827	TRUE	Calcineurin-like phosphoesterase domain-containing protein
Atu2801	A9CHC4	cobI	-0.192469	0.00903978	0.00652807	TRUE	Precorrin-2 C20 methyltransferase
Atu0995	Q7D066		-0.192217	0.00691945	0.00535016	TRUE	Pentapeptide repeat-containing protein
Atu3780	Q7CTA4		-0.191745	0.014673	0.00909398	TRUE	DUF459 domain-containing protein
Atu5206	Q7D3N1		-0.191529	0.0282841	0.0145042	TRUE	Transcriptional regulator, LysR family
Atu2229	A9CI54		-0.191074	0.0170044	0.0100895	TRUE	ABC transporter, substrate binding protein (Amino acid)
Atu2794	Q7CW90	cobA	-0.191053	0.0173666	0.0102492	TRUE	uroporphyrinogen-III C-methyltransferase (EC 2.1.1.107)
Atu2688	A9CHH4	ccmC	-0.190557	0.0458417	0.0207269	TRUE	Heme exporter protein C (Cytochrome c-type biogenesis protein)
Atu1079	A9CJI3		-0.189629	0.0767894	0.0310581	TRUE	Type II toxin-antitoxin system ParD family antitoxin
Atu1121	A9CJG7	ligE	-0.189359	0.00949411	0.00676222	TRUE	Lignin degradation protein
Atu0360	Q8UID7	lnt	-0.189328	0.0104118	0.00721614	TRUE	Apolipoprotein N-acyltransferase (ALP N-acyltransferase) (EC 2.3.1.269)
Atu0732	A9CJZ4	mmgC	-0.189229	0.00814016	0.0060447	TRUE	Acyl-CoA dehydrogenase
Atu5433	Q7D336		-0.188514	0.0134918	0.00860287	TRUE	Transcriptional regulator, LacI family
Atu2225	A9CI57	acoR	-0.187452	0.0950715	0.0368015	TRUE	Transcriptional regulator
Atu2200	A9CI66	cspA	-0.187272	0.0464298	0.020922	TRUE	Cold shock protein
Atu0698	Q7D0W6		-0.186958	0.0236111	0.012757	TRUE	DUF2093 domain-containing protein
Atu1573	Q7CYY3		-0.186622	0.0311652	0.0155595	TRUE	Zinc finger CHCC-type domain-containing protein
Atu2156	Q7CXR1		-0.184476	0.0495863	0.0220175	TRUE	Mannose-6-phosphate isomerase
Atu1629	Q8UEX4		-0.184226	0.0270003	0.0140272	TRUE	Transcriptional regulator, ArsR family
Atu0317	A9CKE2		-0.183685	0.0159205	0.00962258	TRUE	MmcQ/YjbR family DNA-binding protein
Atu3212	Q7CRW6		-0.183527	0.0207594	0.0116665	TRUE	ABC transporter, substrate binding protein (Oligopeptide)
Atu0051	Q7D2A4	actS	-0.18313	0.0160203	0.00966592	TRUE	histidine kinase (EC 2.7.13.3)
Atu1600	Q8UF02	acpXL	-0.18296	0.0348829	0.0169125	TRUE	Acyl carrier protein AcpXL
Atu2726	A9CHG1	pycA	-0.182634	0.0101027	0.00706601	TRUE	Pyruvate carboxylase (EC 6.4.1.1)
Atu3226	A9CEW2		-0.182127	0.0333381	0.0163359	TRUE	Transcriptional regulator, GntR family
Atu2667	Q8UC31	argG	-0.181208	0.01048	0.00724888	TRUE	Argininosuccinate synthase (EC 6.3.4.5) (Citrulline--aspartate ligase)
Atu3232	Q7CRY4		-0.180883	0.0253836	0.013419	TRUE	Hydroxypyruvate reductase
Atu0516	Q7D1A8	cheY	-0.179775	0.247645	0.0807111	FALSE	Chemotaxis receiver protein
Atu1789	Q7CYI8		-0.179549	0.0260747	0.0136816	TRUE	Lipoprotein
Atu4173	A9CG69	ptsI	-0.179036	0.0104024	0.00721161	TRUE	phosphoenolpyruvate--protein phosphotransferase (EC 2.7.3.9)
Atu3041	A9CEK8		-0.17883	0.0693915	0.0286401	TRUE	ABC transporter, substrate binding protein (Dipeptide)
Atu2309	A9CI15	xdhA	-0.178384	0.0254928	0.0134608	TRUE	Xanthine dehydrogenase
Atu0023	Q7D2B8	uvrD	-0.178221	0.0306084	0.0153587	TRUE	DNA 3'-5' helicase (EC 5.6.2.4) (DNA 3'-5' helicase II)
Atu2467	Q7CWZ6		-0.177781	0.0442662	0.0201978	TRUE	ABC transporter, substrate binding protein (Iron)
Atu2343	A9CHY9		-0.177695	0.091671	0.0357703	TRUE	Acetyltransferase
Atu2223	Q7CXK9	mcpA	-0.176582	0.013347	0.00854073	TRUE	Methyl-accepting chemotaxis protein
Atu2033	Q7CY11		-0.176414	0.0768303	0.0310712	TRUE	Activator of Hsp90 ATPase homologue 1-like C-terminal domain-containing protein
Atu1681	Q8UES4	coaD	-0.175827	0.0877015	0.0345453	TRUE	Phosphopantetheine adenylyltransferase (EC 2.7.7.3) (Dephospho-CoA pyrophosphorylase) (Pantetheine-phosphate adenylyltransferase) (PPAT)
Atu3476	A9CFA2		-0.175427	0.0429908	0.0197683	TRUE	Transcriptional regulator, AsnC family
Atu3614	Q8U9W1	gloB	-0.175135	0.0234388	0.0126935	TRUE	Hydroxyacylglutathione hydrolase (EC 3.1.2.6) (Glyoxalase II) (Glx II)
Atu2237	Q7CXJ8	fbcC	-0.174975	0.045123	0.0204867	TRUE	Cytochrome c1
Atu0485	Q7D1D5		-0.174883	0.00910415	0.00656164	TRUE	Dihydroorotate dehydrogenase
Atu2741	A9CHF2		-0.174731	0.0115124	0.00772925	TRUE	Fumarylacetoacetase-like C-terminal domain-containing protein
Atu4676	Q7CVK1		-0.174273	0.0140506	0.00883872	TRUE	Delta(1)-pyrroline-2-carboxylate reductase (Pyr2C reductase) (EC 1.5.1.49) (Proline ketimine reductase)
Atu1297	A9CJ98	pleD	-0.173705	0.0169649	0.0100723	TRUE	diguanylate cyclase (EC 2.7.7.65)
Atu1130	Q7CZX3		-0.172842	0.0294072	0.0149186	TRUE	Dehydrogenase
Atu4191	Q7CU98		-0.1726	0.0101922	0.00710975	TRUE	Transcriptional regulator, GntR family
Atu0387	Q7D1K2	mcpA	-0.172312	0.0220638	0.012176	TRUE	Methyl-accepting chemotaxis protein
Atu1239	A9CJC4	exoP	-0.171768	0.011072	0.00752785	TRUE	Exopolysaccharide production protein
Atu0919	A9CJQ5		-0.170541	0.0149685	0.00921258	TRUE	Fe-S metabolism associated domain-containing protein
Atu3651	A9CFH7		-0.170292	0.0242684	0.0129966	TRUE	Dienelactone hydrolase domain-containing protein
Atu4046	A9CFZ8		-0.169869	0.0409558	0.0190796	TRUE	ABC transporter, substrate binding protein (Glycine betaine)
Atu4335	A9CGG1	impI	-0.168319	0.0214835	0.0119516	TRUE	Forkhead-type phosphopeptide-binding protein
Atu5033	Q7D427		-0.167275	0.145224	0.0522502	FALSE	SIR2-like domain-containing protein
Atu3833	A9CFR2		-0.167241	0.175017	0.0610944	FALSE	Uncharacterized protein
Atu3465	Q8UAA9	blh	-0.167185	0.0149667	0.00921188	TRUE	Beta-lactamase hydrolase-like protein (BLH) (EC 3.-.-.-)
Atu3406	Q7CSD9		-0.166564	0.0328177	0.016146	TRUE	N-acetyltransferase domain-containing protein
Atu3740	A9CFL1		-0.166319	0.494224	0.1419	FALSE	Fructose-bisphosphate aldolase (EC 4.1.2.13)
Atu1989	Q7CY46		-0.166181	0.0608988	0.025907	TRUE	Two component response regulator
Atu1759	A9CIP0	sdaA	-0.16617	0.0128433	0.00832123	TRUE	L-serine dehydratase (EC 4.3.1.17)
Atu3039	A9CEK7		-0.16598	0.0409282	0.0190701	TRUE	Hydantoinase beta subunit-like protein
Atu4077	Q8U8L4	glgB	-0.162947	0.038829	0.0183402	TRUE	1,4-alpha-glucan branching enzyme GlgB (EC 2.4.1.18) (1,4-alpha-D-glucan:1,4-alpha-D-glucan 6-glucosyl-transferase) (Alpha-(1->4)-glucan branching enzyme) (Glycogen branching enzyme) (BE)
Atu0390	Q7D1K0	ubiE	-0.162157	0.0175391	0.0103247	TRUE	Ubiquinone/menaquinone biosynthesis methyltransferase
Atu2505	A9CHR1		-0.16108	0.0736746	0.03005	TRUE	ABC transporter, substrate binding protein (Sugar)
Atu5023	Q7D433		-0.160553	0.0328346	0.0161519	TRUE	ATP-dependent endonuclease
Atu1518	A9CIZ4	zur fur	-0.16041	0.0131177	0.0084414	TRUE	Ferric uptake regulation protein
Atu4494	Q7CV35	kdgA	-0.160377	0.0172432	0.010195	TRUE	Keto-hydroxyglutarate-aldolase/keto-deoxy-phosphogluconate aldolase
Atu2259	A9CI41		-0.159947	0.0234206	0.0126868	TRUE	MFS permease
Atu3932	Q7CTN4		-0.159487	0.022635	0.0123934	TRUE	N-formylglutamate deformylase
Atu0519	O85128	cheB	-0.159425	0.155172	0.0552632	FALSE	Protein-glutamate methylesterase/protein-glutamine glutaminase (EC 3.1.1.61) (EC 3.5.1.44)
Atu1367	Q7CZE6		-0.15898	0.0295472	0.0149704	TRUE	Transcriptional regulator, LysR family
Atu0662	A9CK28		-0.158551	0.0286228	0.014629	TRUE	Pyruvate dehydrogenase complex repressor
Atu4373	A9CGI7	cytR	-0.15808	0.0368494	0.0176333	TRUE	Transcriptional repressor, LacI family
Atu2055	Q7CXZ5		-0.157999	0.503719	0.144077	FALSE	HlyD family secretion protein
Atu0825	Q7D0L3	qor	-0.157722	0.0363926	0.0174676	TRUE	Quinone oxidoreductase
Atu0643	Q7D114		-0.157204	0.0156244	0.00949304	TRUE	DUF2207 domain-containing protein
Atu3038	A9CEK6		-0.156651	0.0637444	0.0268413	TRUE	ABC transporter, nucleotide binding/ATPase protein (Dipeptide)
Atu4496	Q7CV37		-0.156608	0.0266002	0.0138787	TRUE	Acetyltransferase
Atu1066	Q7D018		-0.156045	0.0224034	0.0123056	TRUE	Cytokinin riboside 5'-monophosphate phosphoribohydrolase (EC 3.2.2.n1)
Atu4889	A9CHA5		-0.155766	0.14366	0.0517711	FALSE	Uncharacterized protein
Atu3887	A9CFS9	hspL	-0.155721	0.140909	0.0509243	FALSE	Small heat shock protein
Atu3596	Q7CSV6	etfA	-0.155477	0.0303144	0.0152519	TRUE	Electron transfer flavoprotein alpha subunit
Atu1827	Q8UED3	anmK	-0.154938	0.0315456	0.0156954	TRUE	Anhydro-N-acetylmuramic acid kinase (EC 2.7.1.170) (AnhMurNAc kinase)
Atu2519	Q7CWV4		-0.154908	0.0279732	0.0143888	TRUE	Dipeptidase
Atu4287	A9CGD7		-0.154747	0.0459799	0.0207729	TRUE	D-lactate dehydratase (EC 4.2.1.130)
Atu1421	Q7CZA3		-0.15466	0.0705926	0.0290356	TRUE	Amidohydrolase-related domain-containing protein
Atu1986	Q7CY49		-0.154408	0.0244091	0.0130473	TRUE	histidine kinase (EC 2.7.13.3)
Atu2683	A9CHH8		-0.154379	0.0377056	0.0179413	TRUE	DUF2794 domain-containing protein
Atu2579	A9CHM4		-0.154067	0.0187422	0.0108406	TRUE	Metal dependant beta lactamase protein
Atu0362	A9CKC8	metK	-0.154056	0.0164786	0.00986307	TRUE	methionine adenosyltransferase (EC 2.5.1.6)
Atu2643	A9CHJ8	sdhA	-0.15369	0.0225139	0.0123475	TRUE	Succinate dehydrogenase flavoprotein subunit (EC 1.3.5.1)
Atu3834	A9CFR3		-0.15347	0.02308	0.0125603	TRUE	Uncharacterized protein
Atu1522	Q7CZ24		-0.152338	0.0167361	0.00997298	TRUE	Transcriptional regulator, LacI family
Atu3477	A9CFA3	acd	-0.150312	0.265543	0.0855575	FALSE	Isovaleryl-CoA dehydrogenase, mitochondrial (EC 1.3.8.4)
Atu0520	Q7D1A5	cheY	-0.149834	0.0907878	0.0354997	TRUE	Chemotaxis receiver protein
Atu5073	A9CLQ3	pdxA	-0.149156	0.036388	0.0174659	TRUE	Pyridoxal phosphate biosynthesis protein
Atu3784	Q7CTA8	gltB	-0.148698	0.0165352	0.00988721	TRUE	Glutamate synthase large subunit
Atu4164	Q7CU80		-0.148231	0.0596405	0.0254878	TRUE	histidine kinase (EC 2.7.13.3)
Atu3569	A9CFE2		-0.148229	0.0673311	0.0279921	TRUE	Uncharacterized protein
Atu0987	A9CJM2		-0.148125	0.0297861	0.0150585	TRUE	Type-4 uracil-DNA glycosylase (EC 3.2.2.27)
Atu3697	Q7CT40	lonD	-0.148093	0.0174891	0.0103029	TRUE	ATP-dependent protease LA 2
Atu0185	Q8UIV6	mgsA	-0.145673	0.0327611	0.0161261	TRUE	Methylglyoxal synthase (MGS) (EC 4.2.3.3)
Atu5399	Q7D366		-0.145329	0.0633262	0.0267052	TRUE	Phosphoglycerate dehydrogenase
Atu0499	Q7D1C3		-0.144931	0.0530172	0.023216	TRUE	Peptidoglycan binding-like domain-containing protein
Atu2284	A9CI31		-0.144083	0.0226119	0.0123846	TRUE	DUF2333 domain-containing protein
Atu0288	Q7D1S0		-0.142351	0.294005	0.0930897	FALSE	Imelysin-like domain-containing protein
Atu4177	Q7CU92	clpB	-0.14132	0.0376573	0.017924	TRUE	Chaperone protein ClpB
Atu4452	A9CGP3		-0.140764	0.0430393	0.0197845	TRUE	Hydrolase
Atu4585	A9CGU8		-0.140705	0.0396953	0.0186439	TRUE	Bacterial bifunctional deaminase-reductase C-terminal domain-containing protein
Atu0110	A9CKP5	polA	-0.140631	0.0206327	0.011616	TRUE	DNA polymerase I (EC 2.7.7.7)
Atu3539	A9CFC9		-0.140536	0.13077	0.0478547	TRUE	HNH nuclease domain-containing protein
Atu4431	A9CGM8		-0.140458	0.0221037	0.0121913	TRUE	ABC transporter, substrate binding protein (Oligopeptide)
Atu0697	Q8UHI5	lpxK	-0.139267	0.0265418	0.0138569	TRUE	Tetraacyldisaccharide 4'-kinase (EC 2.7.1.130) (Lipid A 4'-kinase)
Atu1769	Q7CYK6	glnB	-0.138748	0.0873181	0.0344257	TRUE	Nitrogen regulatory protein P-II
Atu2165	A9CI81		-0.137962	0.0416871	0.0193291	TRUE	histidine kinase (EC 2.7.13.3)
Atu0199	A9CKK7		-0.137659	0.126741	0.046655	TRUE	ABC transporter, substrate binding protein (Proline/glycine/betaine)
Atu4519	Q7CV59	livJ	-0.137589	0.292383	0.0926675	FALSE	ABC transporter, substrate binding protein (Branched amino acid)
Atu4445	A9CGN9		-0.137084	0.0509846	0.0225031	TRUE	Glutathione import ATP-binding protein GsiA (EC 7.4.2.10)
Atu2558	Q7CWS5		-0.136414	0.0244346	0.0130565	TRUE	Transcriptional regulator, Lrp family
Atu3815	Q7CTD7		-0.13534	0.0345269	0.01678	TRUE	Transcriptional regulator, GntR family
Atu3860	A9CFR8		-0.134562	0.0401564	0.0188041	TRUE	Chitooligosaccharide deacetylase (Nodulation protein B)
Atu0837	Q7D0K4		-0.134525	0.0723289	0.0296092	TRUE	Transcriptional regulator, MarR family
Atu1039	Q8UGJ8	recO	-0.133728	0.140028	0.0506519	FALSE	DNA repair protein RecO (Recombination protein O)
Atu8037	Q8U4Y6		-0.133416	0.281974	0.0899379	FALSE	TIGR02300 family protein
Atu2532	Q7CWU2		-0.133175	0.028866	0.0147181	TRUE	Transcriptional regulator, MarR family
Atu2642	A9CHJ9	sdhB	-0.133161	0.0386577	0.0182798	TRUE	Succinate dehydrogenase iron-sulfur subunit (EC 1.3.5.1)
Atu0157	Q7D230		-0.13315	0.0658297	0.0275139	TRUE	ABC transporter, substrate binding protein
Atu1714	A9CIQ8		-0.132573	0.0367057	0.0175813	TRUE	Exonuclease III
Atu4682	A9CGZ9	dadA	-0.132406	0.129501	0.0474782	TRUE	D-amino acid dehydrogenase, small subunit
Atu3142	Q8UB75	kduI	-0.13134	0.0743682	0.030276	TRUE	4-deoxy-L-threo-5-hexosulose-uronate ketol-isomerase (EC 5.3.1.17) (5-keto-4-deoxyuronate isomerase) (DKI isomerase)
Atu3799	Q7CTC1	hutC	-0.131209	0.0279255	0.0143711	TRUE	histidine utilization repressor
Atu3842	A9CFR5		-0.130669	0.0428957	0.0197365	TRUE	Peptidase M10 metallopeptidase domain-containing protein
Atu5076	A9CLQ0		-0.130308	0.0400544	0.0187687	TRUE	Hrp-dependent type III effector protein
Atu2806	Q7CW78		-0.129545	0.0500061	0.0221638	TRUE	Metal-binding protein
Atu1828	Q8UED2	tyrS	-0.128929	0.0688825	0.0284809	TRUE	Tyrosine--tRNA ligase (EC 6.1.1.1) (Tyrosyl-tRNA synthetase) (TyrRS)
Atu1481	Q8U5B0		-0.126908	0.0706041	0.0290395	TRUE	Uncharacterized protein
Atu0366	Q8UID1	def	-0.126846	0.0395094	0.018579	TRUE	Peptide deformylase (PDF) (EC 3.5.1.88) (Polypeptide deformylase)
Atu1372	A9CJ63		-0.126105	0.0381625	0.0181043	TRUE	Endoribonuclease L-PSP/chorismate mutase-like domain-containing protein
Atu0683	P30780	groES groS	-0.126018	0.064494	0.0270842	TRUE	Co-chaperonin GroES (10 kDa chaperonin) (Chaperonin-10) (Cpn10)
Atu2489	A9CHR6		-0.124923	0.194856	0.0666973	FALSE	Transglycosylase SLT domain-containing protein
Atu1443	Q8UFF4	ispDF	-0.124599	0.0314863	0.0156743	TRUE	Bifunctional enzyme IspD/IspF [Includes: 2-C-methyl-D-erythritol 4-phosphate cytidylyltransferase (EC 2.7.7.60) (4-diphosphocytidyl-2C-methyl-D-erythritol synthase) (MEP cytidylyltransferase) (MCT); 2-C-methyl-D-erythritol 2,4-cyclodiphosphate synthase (MECDP-synthase) (MECPP-synthase) (MECPS) (EC 4.6.1.12)]
Atu2617	Q7CWM3	cheW	-0.124161	0.0405981	0.0189566	TRUE	Chemotaxis protein
Atu0079	Q8U5P4		-0.123879	0.0314218	0.0156513	TRUE	Atu0079-1 mutant of pfkB family carbohydrate kinase
Atu4643	Q7CVH2		-0.123805	0.286031	0.091006	FALSE	General stress protein
Atu1694	A9CIR6		-0.123571	0.0364541	0.01749	TRUE	Gamma-butyrobetaine hydroxylase-like N-terminal domain-containing protein
Atu0682	P30779	groEL groL mopA	-0.123551	0.0660565	0.0275865	TRUE	Chaperonin GroEL (EC 5.6.1.7) (60 kDa chaperonin) (Chaperonin-60) (Cpn60)
Atu4634	A9CGX5		-0.123523	0.0771938	0.0311878	TRUE	Nuclease PIN
Atu2047	Q8UDS3	thyA	-0.122814	0.0439212	0.0200807	TRUE	Thymidylate synthase (TS) (TSase) (EC 2.1.1.45)
Atu1601	A9CIV7	hemN	-0.121895	0.0404868	0.0189183	TRUE	Coproporphyrinogen-III oxidase (EC 1.3.98.3)
Atu0854	A9CJT8		-0.121263	0.353891	0.108289	FALSE	ABC transporter permease
Atu1352	A9CJ69	folP	-0.120747	0.0415973	0.0192986	TRUE	dihydropteroate synthase (EC 2.5.1.15)
Atu1859	Q8UEA1	glsA	-0.120137	0.0963717	0.0371915	TRUE	Glutaminase (EC 3.5.1.2)
Atu3699	A9CFJ8		-0.120129	0.0575275	0.024775	TRUE	YbaK/aminoacyl-tRNA synthetase-associated domain-containing protein
Atu0654	A9CK34		-0.119637	0.0453843	0.0205743	TRUE	Transcriptional regulator, LysR family
Atu4386	A9CGJ7	norD	-0.119524	0.100501	0.0384802	TRUE	Nitric oxide reductase NorD protein
Atu5513	Q7D2W2	cspA	-0.119179	0.330653	0.102493	FALSE	Cold shock protein
Atu3227	Q7CRY0		-0.11866	0.0402324	0.0188304	TRUE	Transcriptional regulator, AraC family
Atu3409	A9CF60		-0.118636	0.318875	0.0994982	FALSE	ABC transporter, substrate binding protein (Oligopeptide)
Atu3174	A9CET3		-0.118331	0.0593732	0.0253982	TRUE	ABC transporter, substrate binding protein (Sugar)
Atu0194	A9CKL1	ordL	-0.118155	0.0429558	0.0197566	TRUE	Oxidoreductase
Atu1334	A9CJ81	aspB	-0.118082	0.139021	0.0503401	FALSE	aspartate transaminase (EC 2.6.1.1)
Atu4043	A9CFZ7		-0.117486	0.128012	0.0470348	TRUE	NAD(FAD)-utilizing dehydrogenase
Atu2092	Q8UDN0	murB	-0.116647	0.0738711	0.0301141	TRUE	UDP-N-acetylenolpyruvoylglucosamine reductase (EC 1.3.1.98) (UDP-N-acetylmuramate dehydrogenase)
Atu0330	A9CKE0	ptsN	-0.1166	0.221419	0.0738666	FALSE	Nitrogen regulatory IIA protein
Atu0994	A9CJL8		-0.116545	0.0542649	0.0236525	TRUE	Electron transfer flavoprotein-ubiquinone oxidoreductase (ETF-QO) (EC 1.5.5.1)
Atu2746	Q7CWC6		-0.115951	0.0614429	0.0260872	TRUE	Cytoplasmic protein
Atu0982	A9CJM5		-0.115222	0.206103	0.069778	FALSE	histidine kinase (EC 2.7.13.3)
Atu0214	A9CKK0		-0.113677	0.0667064	0.0277937	TRUE	Leucine aminopeptidase
Atu0296	Q7D1R4		-0.113139	0.0515494	0.0226976	TRUE	NADH-ubiquinone oxidoreductase
Atu0975	A9CJM9	cycK	-0.112841	0.0710335	0.0291818	TRUE	Cytochrome c-type synthesis protein
Atu1166	Q8UG74	nrdR	-0.11113	0.051064	0.0225305	TRUE	Transcriptional repressor NrdR
Atu3308	Q7CS46	celB	-0.110979	0.394379	0.118091	FALSE	Cyclic di-GMP-binding protein (Cellulose synthase regulatory subunit)
Atu0240	A9CKI6		-0.110337	0.43231	0.127323	FALSE	DUF2000 family protein
Atu2403	Q7CX51		-0.109734	0.282969	0.0902003	FALSE	Lysozyme inhibitor LprI N-terminal domain-containing protein
Atu3040	Q7CRF6		-0.109491	0.134588	0.0489785	TRUE	Hydantoinase
Atu4142	A9CG53	pfpI	-0.108928	0.0740904	0.0301856	TRUE	Proteinase
Atu0122	P50019	dnaK	-0.108511	0.170604	0.0598179	FALSE	Chaperone protein DnaK (HSP70) (Heat shock 70 kDa protein) (Heat shock protein 70)
Atu2052	A9CIC7		-0.108055	0.0617549	0.0261901	TRUE	AsmA family protein
Atu0774	P58673	ispH lytB	-0.10793	0.0597283	0.0255171	TRUE	4-hydroxy-3-methylbut-2-enyl diphosphate reductase (HMBPP reductase) (EC 1.17.7.4)
Atu6139	Q52012	accA	-0.107664	0.0639951	0.0269227	TRUE	ABC transporter substrate-binding protein (ABC transporter, substrate binding protein (Agrocinopines A and B)) (AccA)
Atu3599	Q8U9X6	argH1	-0.107643	0.0915576	0.0357356	TRUE	Argininosuccinate lyase 1 (ASAL 1) (EC 4.3.2.1) (Arginosuccinase)
Atu1758	A9CIP1		-0.10756	0.0665225	0.0277352	TRUE	DUF1489 domain-containing protein
Atu5466	Q8UJL0	kup2	-0.107533	0.312632	0.0978944	FALSE	Probable potassium transport system protein Kup 2
Atu3779	A9CFM9	mltB	-0.10744	0.650884	0.178234	FALSE	Lytic murein transglycosylase
Atu2053	Q7CXZ7		-0.106124	0.0653658	0.0273651	TRUE	D-lactate dehydrogenase (cytochrome) (EC 1.1.2.4)
Atu1990	Q7CY45		-0.106018	0.0799838	0.032096	TRUE	histidine kinase (EC 2.7.13.3)
Atu1180	Q8UG61	ihfA himA	-0.105924	0.062106	0.0263057	TRUE	Integration host factor subunit alpha (IHF-alpha)
Atu1983	Q7CY52		-0.104646	0.0839441	0.0333642	TRUE	Anti-sigma factor
Atu0035	Q8UJ94	pckA	-0.104535	0.687488	0.18639	FALSE	Phosphoenolpyruvate carboxykinase (ATP) (PCK) (PEP carboxykinase) (PEPCK) (EC 4.1.1.49)
Atu6132	O68016	mcpA	-0.104304	0.0849758	0.0336906	TRUE	McpA (Methyl-accepting chemotaxis protein)
Atu0432	A9CKA2	metZ	-0.103996	0.122812	0.0454712	TRUE	O-succinylhomoserine sulfhydrylase (OSH sulfhydrylase) (OSHS sulfhydrylase) (EC 2.5.1.-)
Atu5090	A9CLP5	rcdA	-0.103762	0.403454	0.120328	FALSE	Curdlan Synthase
Atu4147	Q7CU65	gshB	-0.103322	0.203735	0.069135	FALSE	Glutathione synthetase (EC 6.3.2.3) (GSH synthetase) (GSH-S) (GSHase) (Glutathione synthase)
Atu4692	Q7CVL6		-0.103092	0.0818132	0.0326848	TRUE	GGDEF family protein
Atu2370	A9CHX7		-0.102536	0.0656433	0.0274542	TRUE	Glycosyltransferase family 2 protein
Atu3311	A9CEZ8		-0.102198	0.0771259	0.031166	TRUE	Phosphomannose isomerase
Atu4543	P0A4T6	pcaQ	-0.101624	0.0704133	0.0289761	TRUE	HTH-type transcriptional regulator PcaQ (Pca operon transcriptional activator)
Atu1270	A9CJB1	nuoC	-0.101008	0.0766053	0.030999	TRUE	NADH-quinone oxidoreductase subunit C (EC 7.1.1.-) (NADH dehydrogenase I subunit C) (NDH-1 subunit C)
Atu3883	A9CFS6		-0.0999603	0.0685859	0.0283878	TRUE	Chemotaxis response regulator
Atu0026	A9CKS7		-0.0998267	0.0812487	0.0325037	TRUE	tRNA threonylcarbamoyladenosine biosynthesis protein TsaE (t(6)A37 threonylcarbamoyladenosine biosynthesis protein TsaE)
Atu0474	Q7D1E6		-0.0994157	0.168958	0.0593387	FALSE	RNA polymerase sigma-70 factor
Atu0029	Q8UJ99	ahcY	-0.0990022	0.110106	0.0415476	TRUE	Adenosylhomocysteinase (EC 3.13.2.1) (S-adenosyl-L-homocysteine hydrolase) (AdoHcyase)
Atu0356	Q7D1M2	miaB	-0.0979478	0.0770434	0.0311396	TRUE	tRNA-2-methylthio-N(6)-dimethylallyladenosine synthase (EC 2.8.4.3) ((Dimethylallyl)adenosine tRNA methylthiotransferase MiaB) (tRNA-i(6)A37 methylthiotransferase)
Atu0024	A9CKS9		-0.0976611	0.0815635	0.0326047	TRUE	PD-(D/E)XK endonuclease-like domain-containing protein
Atu3501	Q8UA73	cysA2	-0.096745	0.100569	0.0385023	TRUE	Sulfate/thiosulfate import ATP-binding protein CysA 2 (EC 7.3.2.3) (Sulfate-transporting ATPase 2)
Atu3162	Q7CRR9		-0.0966882	0.0944693	0.0366201	TRUE	Transcriptional regulator, LacI family
Atu3044	Q7CRG0	asg	-0.0958968	0.264671	0.0853226	FALSE	Asparaginase
Atu0193	Q7D200	glnA	-0.0944389	0.233099	0.0769162	FALSE	Glutamine synthetase
Atu1053	A9CJJ3	gcvT	-0.094372	0.112498	0.0422977	TRUE	Glycine cleavage system T protein, aminomethyltransferase
Atu6131	Q44452	traM	-0.0940809	0.078633	0.0316578	TRUE	Transcriptional repressor TraM
Atu2797	A9CHC6	chiG	-0.0937039	0.176943	0.0616481	FALSE	Cobalamin biosynthesis protein
Atu0610	A9CK50	potG potA	-0.0935138	0.195681	0.0669257	FALSE	Spermidine/putrescine import ATP-binding protein PotA (EC 7.6.2.11)
Atu1997	Q7CY41	cysJ	-0.0927242	0.105226	0.0400005	TRUE	Sulfite reductase
Atu0722	Q7D0U4		-0.0925152	0.149553	0.0535691	FALSE	Glycosyl transferase
Atu5475	A9CL54		-0.092331	0.096548	0.0372442	TRUE	VOC domain-containing protein
Atu5000	Q7D453	repA	-0.09224	0.0889307	0.0349271	TRUE	Replication protein A
Atu2114	Q7CXV1	djlA	-0.0922187	0.133912	0.0487803	TRUE	Molecular chaperone, DnaJ family
Atu5019	A9CLT0		-0.090445	0.194207	0.0665173	FALSE	Uncharacterized protein
Atu1695	Q8UER0	moaA	-0.0904293	0.122754	0.0454539	TRUE	GTP 3',8-cyclase (EC 4.1.99.22) (Molybdenum cofactor biosynthesis protein A)
Atu2090	A9CIA9		-0.0894893	0.425539	0.125697	FALSE	ABC transporter, membrane spanning protein (Sugar)
Atu2426	A9CHV4		-0.0892698	0.140464	0.0507866	FALSE	ABC transporter, membrane spanning protein (Branched chain amino acid)
Atu3586	Q7CSU7		-0.0889662	0.236287	0.0777559	FALSE	Propionyl-CoA carboxylase
Atu3469	Q8UAA5	gpmI pgm	-0.0885365	0.0892455	0.0350245	TRUE	2,3-bisphosphoglycerate-independent phosphoglycerate mutase (BPG-independent PGAM) (Phosphoglyceromutase) (iPGM) (EC 5.4.2.12)
Atu0746	A9CJY6		-0.0880092	0.212361	0.071463	FALSE	Pirin
Atu2779	Q8UBS1	proA	-0.0876531	0.112304	0.0422372	TRUE	Gamma-glutamyl phosphate reductase (GPR) (EC 1.2.1.41) (Glutamate-5-semialdehyde dehydrogenase) (Glutamyl-gamma-semialdehyde dehydrogenase) (GSA dehydrogenase)
Atu8148	Q8U5D8	ribD*	-0.087502	0.102937	0.0392669	TRUE	Riboflavin biosynthesis protein RibD (EC 1.1.1.193) (EC 3.5.4.26)
Atu1740	A9CIP9		-0.0871836	0.241868	0.0792152	FALSE	Acetyltransferase
Atu2781	Q7CW97	obg	-0.0870505	0.177887	0.0619187	FALSE	GTPase Obg (EC 3.6.5.-) (GTP-binding protein Obg)
Atu1693	A9CIR7	kefB	-0.0868482	0.0933739	0.0362888	TRUE	Glutathione-regulated potassium-efflux system protein
Atu0690	A9CK14		-0.0861428	0.128213	0.047095	TRUE	16S rRNA (Guanine(966)-N(2))-methyltransferase RsmD
Atu1294	Q8UFV3	dinB1	-0.0859925	0.666067	0.181637	FALSE	DNA polymerase IV 1 (Pol IV 1) (EC 2.7.7.7)
Atu1792	A9CIM4		-0.0858049	0.118818	0.0442538	TRUE	ABC transporter, nucleotide binding/ATPase protein (Sugar)
Atu1169	Q7CZU1	ribc	-0.0853979	0.10898	0.0411928	TRUE	riboflavin synthase (EC 2.5.1.9)
Atu1751	Q7CYM0		-0.0839337	0.132235	0.0482872	TRUE	PNPLA domain-containing protein
Atu2140	Q7CXS7		-0.0833115	0.236494	0.0778103	FALSE	PIN domain-containing protein
Atu2399	Q7CX54		-0.0830579	0.469493	0.136153	FALSE	Glutathione-dependent peroxiredoxin (EC 1.11.1.27)
Atu2375	Q7CX76		-0.0828775	0.184633	0.0638377	FALSE	UDP-hexose transferase
Atu2771	Q7CWA3	bfr	-0.0820524	0.415546	0.12328	FALSE	Bacterioferritin (EC 1.16.3.1)
Atu3543	A9CFD1	dhbK	-0.0809162	0.134595	0.0489804	TRUE	3,4-dihydroxy-2-butanone kinase
Atu4034	Q7CTX0		-0.0800479	0.245798	0.0802345	FALSE	Two component sensor kinase
Atu1094	A9CJH8	fabD	-0.0798213	0.131963	0.0482072	TRUE	Malonyl CoA-acyl carrier protein transacylase (EC 2.3.1.39)
Atu1746	Q8UEL1	thrS	-0.0791432	0.163401	0.0577095	FALSE	Threonine--tRNA ligase (EC 6.1.1.3) (Threonyl-tRNA synthetase) (ThrRS)
Atu3073	Q7CRI8		-0.0791407	0.130659	0.0478217	TRUE	Aspartate racemase
Atu1604	Q7CYW3	phbC	-0.0785122	0.248216	0.0808584	FALSE	Poly-beta-hydroxybutyrate synthase
Atu4320	A9CGF3	rbsB	-0.0783826	0.157796	0.0560479	FALSE	ABC transporter, substrate binding protein (Ribose)
Atu1489	Q7CZ51	arsH	-0.0779894	0.193206	0.0662397	FALSE	Arsenical resistance protein
Atu0218	Q7D1X7	ctpG	-0.0774361	0.165341	0.0582805	FALSE	Component of type IV pilus
Atu0791	A9CJW2		-0.0765575	0.23807	0.0782238	FALSE	Transcriptional regulator, GntR family
Atu4526	A9CGS8		-0.0762182	0.134005	0.0488076	TRUE	Glutathione import ATP-binding protein GsiA (EC 7.4.2.10)
Atu0052	Q7D2A3	hrpB	-0.0755185	0.187289	0.0645861	FALSE	Helicase
Atu3771	Q8U9F7	hemH	-0.0751399	0.161356	0.0571055	FALSE	Ferrochelatase (EC 4.98.1.1) (Heme synthase) (Protoheme ferro-lyase)
Atu1622	A9CIU8	gyrB parE	-0.0750737	0.171369	0.0600398	FALSE	DNA topoisomerase 4 subunit B (EC 5.6.2.2) (Topoisomerase IV subunit B)
Atu0388	A9CKB9		-0.0749299	0.173429	0.0606365	FALSE	histidine kinase (EC 2.7.13.3)
Atu3587	Q7CSU8		-0.0746813	0.217484	0.0728275	FALSE	Transcriptional regulator
Atu3146	A9CER2		-0.0745968	0.239941	0.0787129	FALSE	Proline dipeptidase
Atu0437	A9CK99		-0.0743968	0.181931	0.0630723	FALSE	DUF2290 domain-containing protein
Atu6029	Q00678	nocR	-0.0742972	0.222946	0.0742678	FALSE	Regulatory protein NocR
Atu2624	Q8UC74	atpA	-0.0741836	0.163936	0.0578674	FALSE	ATP synthase subunit alpha (EC 7.1.2.2) (ATP synthase F1 sector subunit alpha) (F-ATPase subunit alpha)
Atu1406	A9CJ44		-0.0737476	0.213514	0.0717715	FALSE	Isomerase/lactonizing enzyme
Atu2132	A9CI97		-0.0736126	0.242547	0.0793917	FALSE	DUF4432 domain-containing protein
Atu3208	Q7CRW4		-0.0730517	0.284624	0.0906361	FALSE	Malate dehydrogenase
Atu2460	Q7CX03	hmuT	-0.0729157	0.320672	0.0999577	FALSE	ABC transporter, substrate binding protein (Hemin)
Atu8131	Q8U5J7	phaA	-0.0728136	0.171166	0.059981	FALSE	PH adaption potassium efflux system protein
Atu3471	Q7CSJ7	bkdB	-0.071966	0.259704	0.0839795	FALSE	Dihydrolipoamide acetyltransferase component of pyruvate dehydrogenase complex (EC 2.3.1.-)
Atu2744	A9CHF0		-0.0718526	0.229823	0.0760595	FALSE	C4-dicarboxylate binding protein
Atu4761	Q7CVT0	bioA	-0.0716526	0.267412	0.0860604	FALSE	Adenosylmethionine-8-amino-7-oxononanoate aminotransferase
Atu5089	Q7D3Y0		-0.0704003	0.409141	0.12172	FALSE	Cache domain-containing protein
Atu0418	A9CKA8		-0.0702894	0.453057	0.132268	FALSE	ADP-polyphosphate phosphotransferase (EC 2.7.4.-) (Polyphosphate kinase PPK2)
Atu3260	Q7CS07		-0.0697653	0.248643	0.0809682	FALSE	ABC transporter, substrate binding protein
Atu2250	Q7CXI6	papS	-0.0696318	0.178619	0.0621281	FALSE	Poly(A) polymerase
Atu1848	A9CIJ5		-0.0695952	0.169463	0.0594859	FALSE	Transcriptional regulator, GntR family
Atu1276	Q7CZL6	nuoG	-0.0685893	0.182316	0.0631815	FALSE	NADH-quinone oxidoreductase (EC 7.1.1.-)
Atu0312	A9CKE4	cysK	-0.0684849	0.495887	0.142283	FALSE	Cysteine synthase
Atu0779	A9CJW9		-0.0672563	0.200817	0.0683384	FALSE	Glutathione-dependent peroxiredoxin (EC 1.11.1.27)
Atu0537	Q8UHX1	hisD	-0.0670663	0.210102	0.0708571	FALSE	Histidinol dehydrogenase (HDH) (EC 1.1.1.23)
Atu0953	Q7D0A2		-0.0667888	0.192366	0.0660062	FALSE	Stress-response A/B barrel domain-containing protein
Atu1413	A9CJ39		-0.0649986	0.349758	0.107269	FALSE	ABC transporter, substrate binding protein (Branched chain amino acid)
Atu4546	Q7CV82	pcaR	-0.064779	0.222733	0.0742118	FALSE	Transcriptional regulator, IclR family
Atu2123	Q7CXU3	metF	-0.0646529	0.205771	0.069688	FALSE	Methylenetetrahydrofolate reductase (EC 1.5.1.54)
Atu0972	Q7D087	lipA	-0.0646494	0.187983	0.064781	FALSE	LipA protein
Atu2045	Q7CY01	hflK	-0.0643598	0.530456	0.150383	FALSE	Protein HflK
Atu0835	A9CJU5	gst	-0.0643506	0.440017	0.129162	FALSE	Glutathione S-transferase
Atu1985	A9CIF1		-0.0636572	0.3081	0.0967241	FALSE	Two component response regulator
Atu3727	Q8U9K1		-0.0635988	0.38008	0.114644	FALSE	Probable transcriptional regulatory protein Atu3727
Atu1430	A9CJ32	pdhB	-0.0634817	0.284453	0.0905909	FALSE	Pyruvate dehydrogenase E1 component subunit beta (EC 1.2.4.1)
Atu0359	Q7D1M0		-0.062862	0.211485	0.0712283	FALSE	Hemolysin
Atu0651	A9CK36	ubiA	-0.0622867	0.222182	0.074067	FALSE	4-hydroxybenzoate octaprenyltransferase (EC 2.5.1.39) (4-HB polyprenyltransferase)
Atu1237	Q7CZP4		-0.0618955	0.239997	0.0787274	FALSE	Glycosyl transferase
Atu0501	A9CK83	acd	-0.0615069	0.20372	0.0691307	FALSE	Acyl-CoA dehydrogenase
Atu4511	A9CGS0	iolD	-0.0611516	0.299478	0.0945082	FALSE	Acetolactate synthase
Atu2453	Q7CX09		-0.0611219	0.272941	0.0875407	FALSE	Aromatic compounds dioxygenase
Atu1281	A9CJA3	nuoL	-0.0607932	0.213034	0.071643	FALSE	NADH:ubiquinone reductase (H(+)-translocating) (EC 7.1.1.2)
Atu4702	A9CH08		-0.0599485	0.229671	0.0760203	FALSE	Transcriptional regulator, GntR family
Atu2310	Q7CXD3	xdhB	-0.0599085	0.245142	0.0800648	FALSE	Xanthine dehydrogenase C-terminal subunit
Atu4685	Q7CVK9		-0.0594953	0.442358	0.129718	FALSE	Transcriptional regulator, LacI family
Atu0525	Q7D1A0	agrR	-0.0590325	0.304844	0.09589	FALSE	Transcriptional regulator, LuxR family
Atu2252	A9CI44		-0.0589564	0.240732	0.0789192	FALSE	DUF1285 domain-containing protein
Atu0659	A9CK31		-0.0584677	0.660174	0.18032	FALSE	NTP pyrophosphohydrolase, MutT family
Atu1810	A9CIL3		-0.0584581	0.274967	0.0880806	FALSE	NADH-ubiquinone oxidoreductase
Atu3595	A9CFF1	etfB	-0.0584021	0.266821	0.0859013	FALSE	Electron transfer flavoprotein subunit beta (Electron transfer flavoprotein small subunit)
Atu2261	Q7CXH7		-0.0583569	0.383734	0.115517	FALSE	GST C-terminal domain-containing protein
Atu2791	P24404	leuB	-0.0581051	0.357706	0.109226	FALSE	3-isopropylmalate dehydrogenase (EC 1.1.1.85) (3-IPM-DH) (Beta-IPM dehydrogenase) (IMDH)
Atu0419	Q7D1H9		-0.0579605	0.296073	0.0936267	FALSE	histidine kinase (EC 2.7.13.3)
Atu2111	Q7CXV4	solA	-0.0577978	0.23101	0.0763667	FALSE	Sarcosine oxidase
Atu0874	A9CJT1		-0.057317	0.307676	0.0966157	FALSE	Acetyltransferase
Atu3878	Q7CTI6		-0.0572171	0.305668	0.0961015	FALSE	Transcriptional regulator
Atu1027	A9CJK8	mcpV	-0.0558431	0.373201	0.112992	FALSE	Methyl-accepting chemotaxis protein
Atu4528	A9CGS9		-0.0558286	0.349377	0.107175	FALSE	ABM domain-containing protein
Atu2615	Q7CWM5		-0.0544657	0.284046	0.0904838	FALSE	POTRA domain-containing protein
Atu3978	A9CFW4		-0.054063	0.284824	0.0906887	FALSE	Transcriptional regulator, LysR family
Atu4609	A9CGW3		-0.0538026	0.295216	0.0934044	FALSE	Glycosyltransferase
Atu4576	Q7CVB0		-0.052653	0.29016	0.0920873	FALSE	Transcriptional regulator, ROK family
Atu3414	A9CF64		-0.0525634	0.272304	0.0873707	FALSE	AgaE
Atu4556	A9CGT8	purR	-0.0522241	0.347878	0.106804	FALSE	Transcriptional regulator, LacI family
Atu0114	Q7D261	dctD	-0.0519612	0.305251	0.0959944	FALSE	Two component response regulator
Atu1446	Q7CZ84	ntrC	-0.0513737	0.297186	0.0939153	FALSE	DNA-binding transcriptional regulator NtrC (Nitrogen regulation protein NR(I))
Atu3589	A9CFE9	gltX	-0.0512228	0.482804	0.13926	FALSE	Glutamyl-tRNA Synthetase
Atu4279	Q7CUI4	nac	-0.0510905	0.315406	0.0986086	FALSE	Transcriptional regulator, LysR family
Atu4118	A9CG36		-0.0505478	0.497056	0.142551	FALSE	Transcriptional regulator, GntR family
Atu3105	A9CEP2	celI	-0.0499043	0.565172	0.158493	FALSE	HTH arsR-type domain-containing protein
Atu4419	A9CGL9		-0.0498757	0.40129	0.119796	FALSE	Transcriptional regulator, LysR family
Atu1556	Q8UF44	lipB	-0.0491003	0.41155	0.122308	FALSE	Octanoyltransferase (EC 2.3.1.181) (Lipoate-protein ligase B) (Lipoyl/octanoyl transferase) (Octanoyl-[acyl-carrier-protein]-protein N-octanoyltransferase)
Atu3217	A9CEV5	aspC	-0.0490494	0.44111	0.129421	FALSE	Aspartate aminotransferase
Atu3067	A9CEM2		-0.0482813	0.546122	0.154065	FALSE	Putative glutamine amidotransferase domain-containing protein
Atu2778	Q8UBS2	nadD	-0.0481437	0.303873	0.0956406	FALSE	Probable nicotinate-nucleotide adenylyltransferase (EC 2.7.7.18) (Deamido-NAD(+) diphosphorylase) (Deamido-NAD(+) pyrophosphorylase) (Nicotinate mononucleotide adenylyltransferase) (NaMN adenylyltransferase)
Atu4502	A9CGR3	cobW	-0.047936	0.37643	0.113769	FALSE	Cobalamin synthesis protein
Atu2796	A9CHC7	cobM	-0.0478657	0.319456	0.0996468	FALSE	Precorrin-4 C11-methyltransferase
Atu5529	Q7D2U8	amiC	-0.0477081	0.639054	0.175564	FALSE	Two component sensor kinase
Atu0070	Q7D293	nrdE	-0.0476869	0.37597	0.113659	FALSE	Ribonucleoside-diphosphate reductase (EC 1.17.4.1)
Atu1132	A9CJG4		-0.0475623	0.335599	0.103739	FALSE	Glutathione S-transferase related protein
Atu2405	Q8UCS8	ureB	-0.0475287	0.426681	0.125972	FALSE	Urease subunit beta (EC 3.5.1.5) (Urea amidohydrolase subunit beta)
Atu6050	A0A2Z2PLT6		-0.0474222	0.433218	0.12754	FALSE	Antitoxin Xre/MbcA/ParS-like toxin-binding domain-containing protein
Atu1748	Q7CYM1	nifU	-0.0472642	0.474543	0.137335	FALSE	NIFU-like protein
Atu2598	Q7CWN9		-0.0471574	0.389393	0.116861	FALSE	Transcriptional regulator, RpiR family
Atu4529	Q7CV67		-0.0469627	0.454111	0.132519	FALSE	3-dehydroshikimate dehydratase (DSD) (EC 4.2.1.118)
Atu3478	Q7CSK4	mccB	-0.0461945	0.489408	0.14079	FALSE	3-methylcrotonoyl-CoA carboxylase beta subunit
Atu0756	A9CJY0	gpmB	-0.0460529	0.402781	0.120162	FALSE	Phosphoglycerate mutase
Atu1106	A9CJH2	ostA lptD	-0.0460335	0.365582	0.111148	FALSE	LPS-assembly protein LptD
Atu3912	Q7CTL7		-0.0459199	0.438196	0.128728	FALSE	Allophanate hydrolase
Atu4149	A9CG56	ugdH	-0.0458152	0.342233	0.1054	FALSE	UDP-glucose 6-dehydrogenase (EC 1.1.1.22)
Atu4424	A9CGM3		-0.0457298	0.393015	0.117753	FALSE	ABC transporter, nucleotide binding/ATPase protein (Spermidine/putrescine)
Atu0639	Q8UHP1	glyQ	-0.0456171	0.330168	0.102371	FALSE	Glycine--tRNA ligase alpha subunit (EC 6.1.1.14) (Glycyl-tRNA synthetase alpha subunit) (GlyRS)
Atu6147	A0A2Z2PKL4		-0.045541	0.40093	0.119707	FALSE	DUF4432 domain-containing protein
Atu4848	Q7CW11	deoC	-0.0454492	0.449594	0.131443	FALSE	deoxyribose-phosphate aldolase (EC 4.1.2.4)
Atu1360	Q7CZF1		-0.0448039	0.353779	0.108261	FALSE	Flagellar biosynthesis protein FliO
Atu4615	Q7CVE5	rfbA	-0.0446698	0.346434	0.106445	FALSE	Glucose-1-phosphate thymidylyltransferase (EC 2.7.7.24)
Atu2236	Q8UD91	apt	-0.0445105	0.373981	0.11318	FALSE	Adenine phosphoribosyltransferase (APRT) (EC 2.4.2.7)
Atu4257	Q7CUG3		-0.044049	0.3558	0.108758	FALSE	ABC transporter, membrane spanning protein (Oligopeptide)
Atu0375	A9CKC3	hspC	-0.0439697	0.442437	0.129737	FALSE	Small heat shock protein
Atu1395	Q8UFK2	lexA	-0.0437379	0.382639	0.115255	FALSE	LexA repressor (EC 3.4.21.88)
Atu2130	Q7CXT7		-0.0435796	0.410388	0.122025	FALSE	RidA family protein
Atu0319	A9CKE1	aarF	-0.0435392	0.346668	0.106503	FALSE	Ubiquinone biosynthesis protein
Atu3826	Q7CTE6		-0.0433456	0.415646	0.123305	FALSE	Acyl-CoA hydrolase
Atu1496	Q8UFA2	metG metS	-0.0426736	0.355768	0.10875	FALSE	Methionine--tRNA ligase (EC 6.1.1.10) (Methionyl-tRNA synthetase) (MetRS)
Atu1515	A9CIZ5	dusA	-0.0425637	0.389313	0.116842	FALSE	tRNA-dihydrouridine(20/20a) synthase (EC 1.3.1.91) (U20-specific dihydrouridine synthase) (U20-specific Dus) (tRNA-dihydrouridine synthase A)
Atu2622	Q8UC76	atpD	-0.0424333	0.398301	0.11906	FALSE	ATP synthase subunit beta (EC 7.1.2.2) (ATP synthase F1 sector subunit beta) (F-ATPase subunit beta)
Atu1429	Q7CZ99	pdhA	-0.0422003	0.595881	0.165668	FALSE	Pyruvate dehydrogenase E1 component subunit alpha (EC 1.2.4.1)
Atu0077	A9CKQ9		-0.0419534	0.388147	0.116566	FALSE	D-isomer specific 2-hydroxyacid dehydrogenases family protein
Atu0598	A9CK56	edd	-0.0418829	0.412299	0.122491	FALSE	Phosphogluconate dehydratase (EC 4.2.1.12)
Atu4493	A9CGR0		-0.0408109	0.403184	0.120261	FALSE	CYTH domain-containing protein
Atu2623	Q8UC75	atpG	-0.0405401	0.434474	0.12784	FALSE	ATP synthase gamma chain (ATP synthase F1 sector gamma subunit) (F-ATPase gamma subunit)
Atu0538	Q7D191		-0.0403094	0.561281	0.157593	FALSE	DUF2948 domain-containing protein
Atu0021	Q7D2C0	folC	-0.0396775	0.38772	0.116464	FALSE	Dihydrofolate synthase/folylpolyglutamate synthase (EC 6.3.2.12) (EC 6.3.2.17) (Folylpoly-gamma-glutamate synthetase-dihydrofolate synthetase) (Folylpolyglutamate synthetase) (Tetrahydrofolylpolyglutamate synthase)
Atu0502	A9CK82		-0.0394743	0.440105	0.129183	FALSE	Acetyl-CoA acetyltransferase
Atu3783	A9CFN1	gltD	-0.0392566	0.390826	0.11721	FALSE	Glutamate synthase, small subunit
Atu1453	Q7CZ79		-0.0389037	0.442224	0.129686	FALSE	CMP/dCMP-type deaminase domain-containing protein
Atu0266	Q7D1T9		-0.0386584	0.42313	0.125117	FALSE	Oxidoreductase
Atu1282	A9CJA2	nuoM	-0.0385529	0.427299	0.126121	FALSE	NADH dehydrogenase I chain M
Atu1022	Q7D048		-0.0385492	0.42695	0.126037	FALSE	Soluble lytic transglycosylase
Atu4707	A9CH10	nuoF	-0.0384344	0.497483	0.142649	FALSE	NADH ubiquinone oxidoreductase chain F
Atu2701	Q8UBZ7	trmD	-0.0380496	0.477104	0.137934	FALSE	tRNA (guanine-N(1)-)-methyltransferase (EC 2.1.1.228) (M1G-methyltransferase) (tRNA [GM37] methyltransferase)
Atu4347	Q7CUP8		-0.0374991	0.460255	0.133976	FALSE	Type VI secretion system amidase effector protein Tae
Atu2655	Q7CWJ6		-0.0374898	0.515649	0.14687	FALSE	Uncharacterized protein
Atu0316	Q7D1P8	dfp coaBC	-0.0374566	0.502215	0.143733	FALSE	Coenzyme A biosynthesis bifunctional protein CoaBC (DNA/pantothenate metabolism flavoprotein) (Phosphopantothenoylcysteine synthetase/decarboxylase) (PPCS-PPCDC) [Includes: Phosphopantothenoylcysteine decarboxylase (PPC decarboxylase) (PPC-DC) (EC 4.1.1.36) (CoaC); Phosphopantothenate--cysteine ligase (EC 6.3.2.5) (CoaB) (Phosphopantothenoylcysteine synthetase) (PPC synthetase) (PPC-S)]
Atu4033	A9CFZ3		-0.0370526	0.831358	0.216933	FALSE	ABC transporter, substrate binding protein (Sugar)
Atu0436	A9CKA0		-0.0369457	0.431771	0.127194	FALSE	UvrD-like helicase C-terminal domain-containing protein
Atu0656	A9CK33	gsh1	-0.0369087	0.534523	0.151342	FALSE	Glutamate--cysteine ligase (EC 6.3.2.2)
Atu3827	A9CFQ6		-0.0365019	0.633789	0.174369	FALSE	HTH-type transcriptional regulator MetR
Atu5075	A9CLQ1	pdhR	-0.036337	0.444463	0.130217	FALSE	Transcriptional regulator, GntR family
Atu2264	Q8UD63	leuA	-0.0362293	0.487291	0.1403	FALSE	2-isopropylmalate synthase (EC 2.3.3.13) (Alpha-IPM synthase) (Alpha-isopropylmalate synthase)
Atu2657	A9CHJ1		-0.0358666	0.705234	0.190285	FALSE	Co-chaperone DjlA N-terminal domain-containing protein
Atu2438	A9CHU8		-0.0357288	0.434626	0.127877	FALSE	Histidine phosphotransferase ChpT C-terminal domain-containing protein
Atu4368	Q7CUR9		-0.0355977	0.73878	0.197549	FALSE	Cupin type-2 domain-containing protein
Atu1825	A9CIK8	nifS	-0.0355594	0.501697	0.143615	FALSE	Cysteine desulfurase
Atu0126	A9CKN9		-0.0353119	0.476409	0.137771	FALSE	Membrane lipoprotein
Atu0574	A9CK68	flgE	-0.0342307	0.791506	0.208705	FALSE	Flagellar hook protein FlgE
Atu1151	Q7CZV4	rnd	-0.0340265	0.466872	0.135537	FALSE	Ribonuclease D (RNase D) (EC 3.1.13.5)
Atu1452	Q7CZ80	mazG	-0.0339979	0.567174	0.158955	FALSE	NTP pyrophosphohydrolase MazG-like domain-containing protein
Atu1779	A9CIN1		-0.0336701	0.536198	0.151737	FALSE	FAD assembly factor SdhE
Atu1044	A9CJK1		-0.033659	0.568029	0.159157	FALSE	DUF2339 domain-containing protein
Atu2793	Q8UBQ8	cobB	-0.0336562	0.464938	0.135081	FALSE	Hydrogenobyrinate a,c-diamide synthase (EC 6.3.5.9) (Hydrogenobyrinic acid a,c-diamide synthase)
Atu3971	A9CFW0	ilvD	-0.032355	0.634294	0.174484	FALSE	Dihydroxy-acid dehydratase
Atu2698	A9CHH1	tyrA	-0.0323378	0.524913	0.149072	FALSE	chorismate mutase (EC 5.4.99.5)
Atu1616	Q8UEY7	fumC	-0.0321463	0.520294	0.147975	FALSE	Fumarate hydratase class II (Fumarase C) (EC 4.2.1.2) (Aerobic fumarase) (Iron-independent fumarase)
Atu4651	Q8U705	argH2	-0.0319487	0.497793	0.14272	FALSE	Argininosuccinate lyase 2 (ASAL 2) (EC 4.3.2.1) (Arginosuccinase)
Atu0221	A9CKJ5	ctpD	-0.0312084	0.738361	0.197459	FALSE	Component of type IV pilus
Atu0385	Q8UIB2	rnpA	-0.0308972	0.657885	0.179807	FALSE	Ribonuclease P protein component (RNase P protein) (RNaseP protein) (EC 3.1.26.5) (Protein C5)
Atu0753	A9CJY1	ribA ribB	-0.0305655	0.499941	0.143213	FALSE	3,4-dihydroxy-2-butanone 4-phosphate synthase (DHBP synthase) (EC 4.1.99.12)
Atu2131	Q7CXT6		-0.0304458	0.527923	0.149784	FALSE	Beta-lactamase hydrolase-like protein phosphatase-like domain-containing protein
Atu0228	A9CKJ2		-0.0297191	0.675923	0.183831	FALSE	SelT/selW/selH selenoprotein
Atu4774	A9CH45	nodW	-0.0297017	0.582101	0.162459	FALSE	Two component response regulator
Atu1652	A9CIT3	maeB	-0.0294518	0.552724	0.155605	FALSE	NADP-dependent malic enzyme
Atu3511	A9CFB6	grx	-0.0290397	0.660077	0.180298	FALSE	Glutaredoxin
Atu3797	A9CFN9		-0.0281871	0.554025	0.155908	FALSE	HlyD family secretion protein
Atu4610	A9CGW4		-0.0279542	0.605375	0.167864	FALSE	Sugar nucleotide epimerase/dehydratase
Atu5159	Q7D3S4	atsE	-0.0276031	0.846128	0.21994	FALSE	Host cell attachment protein
Atu4654	A9CGY7		-0.0275934	0.788407	0.208058	FALSE	ABC transporter, substrate binding protein (Sugar)
Atu5406	A9CL90		-0.0275074	0.735727	0.196893	FALSE	Transcriptional regulator, GntR family
Atu1113	Q7CZY7		-0.0274215	0.565346	0.158533	FALSE	Dehydrogenase
Atu4019	A9CFY5		-0.0273672	0.559408	0.157159	FALSE	Two component response regulator
Atu0935	A9CJP8		-0.0272184	0.566307	0.158755	FALSE	DNA-damage-inducible protein J
Atu2649	A9CHJ3		-0.0268677	0.576604	0.161172	FALSE	YCII-related domain-containing protein
Atu1632	Q8U599		-0.0259165	0.577751	0.161441	FALSE	Dimethylglycine dehydrogenase
Atu2718	Q7CWE8	metAA metA	-0.0257502	0.677243	0.184123	FALSE	Homoserine O-acetyltransferase (HAT) (EC 2.3.1.31) (Homoserine transacetylase) (HTA)
Atu0338	Q8UIF9	ihfB himD	-0.0256877	0.64033	0.175853	FALSE	Integration host factor subunit beta (IHF-beta)
Atu6114	A0A2Z2PIP1		-0.025472	0.596414	0.165792	FALSE	Uncharacterized protein
Atu2555	A9CHN5	kamA	-0.0254577	0.693205	0.187649	FALSE	L-lysine 2,3-aminomutase
Atu3292	P58737	dadB	-0.0249304	0.730122	0.195686	FALSE	Alanine racemase, catabolic (EC 5.1.1.1)
Atu4512	A9CGS1	iolC	-0.0249033	0.58554	0.163262	FALSE	Myo-inositol catabolism IolC protein
Atu1278	Q8UFW9	nuoI	-0.0247766	0.623312	0.171983	FALSE	NADH-quinone oxidoreductase subunit I (EC 7.1.1.-) (NADH dehydrogenase I subunit I) (NDH-1 subunit I)
Atu2001	Q7CY37	uvrB	-0.0244392	0.607623	0.168383	FALSE	UvrABC system protein B (Protein UvrB) (Excinuclease ABC subunit B)
Atu4255	Q7CUG1	atsA	-0.0241883	0.632889	0.174165	FALSE	N-acetyltransferase domain-containing protein
Atu1478	Q8UFC0		-0.0240235	0.666183	0.181663	FALSE	UPF0178 protein Atu1478
Atu2510	A9CHQ6		-0.0239235	0.625533	0.17249	FALSE	Aminopeptidase
Atu3201	Q7CRV7	acrR	-0.0236968	0.680364	0.184815	FALSE	Transcriptional regulator, TetR family
Atu4163	Q7CU79		-0.0236343	0.825158	0.215665	FALSE	histidine kinase (EC 2.7.13.3)
Atu4501	A9CGR2		-0.0231282	0.75848	0.201753	FALSE	Anaphase-promoting complex subunit 4-like WD40 domain-containing protein
Atu2175	A9CI78		-0.0229848	0.651278	0.178323	FALSE	Flagellar biosynthesis protein FlgM
Atu4617	A9CGW7	rffB	-0.0229127	0.61158	0.169294	FALSE	dTDP-glucose 4,6-dehydratase (EC 4.2.1.46)
Atu2397	A9CHW6	ureF	-0.0225652	0.70467	0.190162	FALSE	Urease accessory protein UreF
Atu2044	A9CIC9	hflC	-0.0222303	0.829462	0.216546	FALSE	Protein HflC
Atu3513	Q7CSN4		-0.0222126	0.672148	0.182992	FALSE	Methyltransferase
Atu3617	Q8U9V8	rpmB	-0.0215263	0.742942	0.19844	FALSE	Large ribosomal subunit protein bL28 (50S ribosomal protein L28)
Atu0094	A9CKQ2		-0.0213826	0.737622	0.1973	FALSE	MOSC domain-containing protein
Atu3754	A9CFL8	purE	-0.0211661	0.810014	0.212548	FALSE	N5-carboxyaminoimidazole ribonucleotide mutase (N5-CAIR mutase) (EC 5.4.99.18) (5-(carboxyamino)imidazole ribonucleotide mutase)
Atu0332	Q8U5M8	rpoN	-0.0207214	0.742013	0.198242	FALSE	RNA polymerase sigma-54 factor
Atu3412	A9CF63		-0.0203129	0.753048	0.200598	FALSE	ABC transporter, nucleotide binding/ATPase protein
Atu4090	A9CG19	cydC	-0.0200859	0.706733	0.190613	FALSE	ABC transporter, nucleotide binding/ATPase protein
Atu3175	A9CET4	mdeA	-0.0194678	0.711732	0.191702	FALSE	Methionine gamma-lyase
Atu2078	A9CIB6		-0.019445	0.911076	0.23289	FALSE	Transcriptional regulator, LysR family
Atu4505	Q7CV46	pckR	-0.019174	0.825968	0.215831	FALSE	Transcriptional regulator, LacI family
Atu3774	Q7CT99	kpsF	-0.0184498	0.736521	0.197063	FALSE	Capsule expression protein
Atu0006	Q8UJC2	secB	-0.0180188	0.780037	0.206305	FALSE	Protein-export protein SecB
Atu3886	A9CFS8	pldB	-0.017833	0.748358	0.199598	FALSE	Lysophospholipase
Atu1327	A9CJ84		-0.0172191	0.733054	0.196318	FALSE	NADH-ubiquinone oxidoreductase
Atu4217	Q7CUC4		-0.0171691	0.705319	0.190304	FALSE	Transcriptional regulator, TetR family
Atu0724	Q7D0U2		-0.0169801	0.796814	0.209811	FALSE	Threonylcarbamoyl-AMP synthase (TC-AMP synthase) (EC 2.7.7.87) (L-threonylcarbamoyladenylate synthase)
Atu0693	Q7D0X0		-0.0164876	0.73769	0.197315	FALSE	PmbA/TldD related protein
Atu0483	A9CK86	c1	-0.0159759	0.852586	0.221247	FALSE	Bacteriophage repressor protein C1
Atu1845	A9CIJ8	purQ	-0.0159221	0.816247	0.213833	FALSE	Phosphoribosylformylglycinamidine synthase subunit PurQ (FGAM synthase) (EC 6.3.5.3) (Formylglycinamide ribonucleotide amidotransferase subunit I) (FGAR amidotransferase I) (FGAR-AT I) (Glutaminase PurQ) (EC 3.5.1.2) (Phosphoribosylformylglycinamidine synthase subunit I)
Atu4859	A9CH87		-0.0151807	0.77004	0.204201	FALSE	Nucleotidyltransferase
Atu1803	A9CIL5	cspA	-0.0151482	0.804493	0.211405	FALSE	Cold shock protein
Atu2463	A9CHT3		-0.0150416	0.784165	0.20717	FALSE	DUF306 domain-containing protein
Atu0676	Q8UHK4	hisS	-0.0149691	0.785306	0.207409	FALSE	Histidine--tRNA ligase (EC 6.1.1.21) (Histidyl-tRNA synthetase) (HisRS)
Atu0801	Q7D0M8	smc	-0.0148353	0.738533	0.197496	FALSE	Chromosome partition protein Smc
Atu0699	Q8UHI3	mutL	-0.0147825	0.800573	0.210592	FALSE	DNA mismatch repair protein MutL
Atu6135	Q7D2F7		-0.0147665	0.840429	0.218783	FALSE	Sucrose phosphorylase
Atu1332	Q8UFR5	aroQ1	-0.0145495	0.74251	0.198348	FALSE	3-dehydroquinate dehydratase 1 (3-dehydroquinase 1) (EC 4.2.1.10) (Type II DHQase 1)
Atu1232	Q7CZP8		-0.0142924	0.815449	0.213669	FALSE	DUF1269 domain-containing protein
Atu1362	Q7CZE9		-0.0140665	0.75358	0.200712	FALSE	histidine kinase (EC 2.7.13.3)
Atu4504	Q7CV45		-0.013643	0.853584	0.221449	FALSE	Transcriptional regulator, MarR family
Atu0298	P58638	pyrF	-0.0135281	0.778179	0.205914	FALSE	Orotidine 5'-phosphate decarboxylase (EC 4.1.1.23) (OMP decarboxylase) (OMPDCase) (OMPdecase)
Atu2577	A9CHM5		-0.0132062	0.800438	0.210564	FALSE	ABC transporter, nucleotide binding/ATPase protein
Atu2026	Q7CY17		-0.0131918	0.768673	0.203912	FALSE	Exodeoxyribonuclease V
Atu1839	A9CIK1	rpe	-0.0131051	0.777877	0.205851	FALSE	Ribulose-phosphate 3-epimerase (EC 5.1.3.1)
Atu2621	Q8UC77	atpC	-0.0129646	0.788792	0.208138	FALSE	ATP synthase epsilon chain (ATP synthase F1 sector epsilon subunit) (F-ATPase epsilon subunit)
Atu3042	A9CEK9		-0.0127988	0.899883	0.230689	FALSE	DUF917 domain-containing protein
Atu2656	Q7CWJ5		-0.0124218	0.803187	0.211135	FALSE	HemY N-terminal domain-containing protein
Atu3069	A9CEM4		-0.0120452	0.840291	0.218755	FALSE	BtpA family membrane complex biogenesis protein
Atu1472	A9CJ15		-0.0120078	0.803139	0.211125	FALSE	Hydrolase
Atu4507	A9CGR6		-0.0117373	0.801857	0.210859	FALSE	Dehydrogenase
Atu4256	Q7CUG2		-0.0115549	0.799832	0.210438	FALSE	ABC transporter, nucleotide binding/ATPase protein (Oligopeptide)
Atu2586	A9CHM1		-0.0114532	0.810499	0.212648	FALSE	ABC transporter, nucleotide binding/ATPase protein (Oligopeptide)
Atu1445	A9CJ24	ntrB	-0.0111684	0.801154	0.210713	FALSE	Sensory histidine kinase/phosphatase NtrB (EC 2.7.13.3) (Nitrogen regulation protein NR(II)) (Nitrogen regulator II)
Atu0894	A9CJS2		-0.0110848	0.88174	0.227095	FALSE	ABC transporter, membrane spanning protein
Atu3461	A9CF92		-0.0102301	0.830727	0.216804	FALSE	Transcriptional regulator, GntR family
Atu1546	A9CIY1		-0.00967836	0.865473	0.223843	FALSE	Transcriptional regulator, MerR family
Atu2209	Q7CXL8	proC	-0.00933693	0.881965	0.227139	FALSE	Pyrroline-5-carboxylate reductase (P5C reductase) (P5CR) (EC 1.5.1.2) (PCA reductase)
Atu1306	Q8UFU1	plsY	-0.00914561	0.881665	0.22708	FALSE	Glycerol-3-phosphate acyltransferase (Acyl-PO4 G3P acyltransferase) (Acyl-phosphate--glycerol-3-phosphate acyltransferase) (G3P acyltransferase) (GPAT) (EC 2.3.1.275) (Lysophosphatidic acid synthase) (LPA synthase)
Atu1721	A9CIQ4	pcm	-0.00873207	0.856148	0.221966	FALSE	Protein-L-isoaspartate O-methyltransferase (Protein L-isoaspartyl methyltransferase)
Atu2425	Q7CX34		-0.00855063	0.854202	0.221574	FALSE	ABC transporter, nucleotide binding/ATPase protein
Atu0382	A9CKC0		-0.00812217	0.893995	0.229526	FALSE	Anti-sigma factor
Atu3766	Q7CT93		-0.00806372	0.923871	0.235391	FALSE	Probable branched-chain-amino-acid aminotransferase
Atu1509	A9CIZ7		-0.00774312	0.912435	0.233157	FALSE	CBS domain-containing protein
Atu4254	A9CGB4		-0.00756483	0.89033	0.228801	FALSE	Transcriptional regulator, LacI family
Atu4269	Q7CUH5	phzC	-0.00742541	0.868184	0.224387	FALSE	Phenazine biosynthesis protein
Atu1296	Q7CZK0	divK	-0.00720858	0.925704	0.235748	FALSE	Polar-differentiation response regulator DivK
Atu3020	Q7CRD6		-0.00689924	0.963328	0.243002	FALSE	Transcriptional regulator, GntR family
Atu1712	Q8UEP3		-0.00634117	0.91518	0.233694	FALSE	Deoxyguanosinetriphosphate triphosphohydrolase-like protein
Atu3061	A9CEL7		-0.00595064	0.895041	0.229733	FALSE	diguanylate cyclase (EC 2.7.7.65)
Atu2178	Q8UDE9	carB	-0.00584562	0.913941	0.233452	FALSE	Carbamoyl phosphate synthase large chain (EC 6.3.4.16) (EC 6.3.5.5) (Carbamoyl phosphate synthetase ammonia chain)
Atu3871	A9CFS2	lldA	-0.00537997	0.921602	0.234949	FALSE	L-lactate dehydrogenase
Atu1392	A9CJ53	cisY	-0.00522228	0.908632	0.232411	FALSE	Citrate synthase
Atu0328	P0A3I8	hrcA	-0.00519214	0.920413	0.234717	FALSE	Heat-inducible transcription repressor HrcA
Atu1319	Q8UFS8	gatA	-0.00516878	0.91937	0.234513	FALSE	Glutamyl-tRNA(Gln) amidotransferase subunit A (Glu-ADT subunit A) (EC 6.3.5.7)
Atu4849	Q7CW12		-0.00469719	0.91933	0.234506	FALSE	NADP-dependent aldehyde dehydrogenase
Atu4550	Q7CV86		-0.00451894	0.92241	0.235107	FALSE	Transcriptional regulator, LacI family
Atu2005	A9CIE6		-0.00441081	0.945581	0.239597	FALSE	Peptidase
Atu1002	Q7D060		-0.00424648	0.938759	0.238281	FALSE	Aminotransferase class-III
Atu1011	Q7D054	hisC	-0.00410481	0.925931	0.235792	FALSE	Histidinol-phosphate aminotransferase
Atu2808	Q8UBP3	cobQ cbiP	-0.00401501	0.939612	0.238446	FALSE	Cobyric acid synthase
Atu0071	Q7D292	nrdF	-0.00394522	0.929141	0.236417	FALSE	Ribonucleoside-diphosphate reductase subunit beta (EC 1.17.4.1)
Atu6098	A9CKW4		-0.00390181	0.94508	0.239501	FALSE	Transcriptional regulator
Atu0546	Q44344	fliP	-0.0036816	0.939992	0.238519	FALSE	Flagellar biosynthetic protein FliP
Atu2580	A9CHM3	cyaA	-0.00324191	0.952644	0.240956	FALSE	Adenylate cyclase
Atu1578	A9CIW7		-0.00309309	0.944385	0.239367	FALSE	ABC transporter, membrane spanning protein (Amino acid)
Atu1275	A9CJA6	nuoF	-0.00301895	0.95118	0.240675	FALSE	NADH-quinone oxidoreductase subunit F (EC 7.1.1.-)
Atu2434	A9CHV0	ctrA	-0.00261117	0.960909	0.242539	FALSE	Cell cycle response regulator CtrA
Atu0492	Q7D1C9		-0.00227281	0.966259	0.243561	FALSE	Carboxymuconolactone decarboxylase-like domain-containing protein
Atu2124	A9CI99		-0.00212608	0.967471	0.243792	FALSE	Transcriptional regulator, ArsR family
Atu3356	A9CF25		-0.00206089	0.966002	0.243512	FALSE	NADP-dependent malic enzyme
Atu2295	A9CI23	aglA	-0.00178983	0.976792	0.245564	FALSE	Alpha-glucosidase
Atu0990	Q7D071		-0.00166359	0.974998	0.245223	FALSE	NAD/NADP dependent oxidoreductase
Atu1614	Q8UEY9	gph	-0.00137586	0.98106	0.246372	FALSE	Phosphoglycolate phosphatase (PGP) (PGPase) (EC 3.1.3.18)
Atu2700	Q8UBZ8	rimM	-0.00136504	0.975616	0.245341	FALSE	Ribosome maturation factor RimM
Atu2282	Q7CXF9	tdk	-0.00130315	0.9807	0.246304	FALSE	Thymidine kinase (EC 2.7.1.21)
Atu1889	A9CIH6	dgk	-0.000827171	0.987205	0.247534	FALSE	Diacylglycerol kinase (EC 2.7.1.107)
Atu1613	Q8UEZ0	rpiA	-0.000643032	0.990115	0.248082	FALSE	Ribose-5-phosphate isomerase A (EC 5.3.1.6) (Phosphoriboisomerase A) (PRI)
Atu0503	A9CK81	fadB	-0.000493565	0.991086	0.248265	FALSE	Enoyl-CoA hydratase
Atu3508	Q8UA66	ubiG	-0.000438692	0.992359	0.248505	FALSE	Ubiquinone biosynthesis O-methyltransferase (2-polyprenyl-6-hydroxyphenol methylase) (EC 2.1.1.222) (3-demethylubiquinone 3-O-methyltransferase) (EC 2.1.1.64)
Atu1292	A9CJ99	dnaE	-0.000325087	0.994204	0.248852	FALSE	DNA polymerase III subunit alpha (EC 2.7.7.7)
Atu1343	Q7CZG7		-0.00015142	0.997734	0.249515	FALSE	Uncharacterized protein
Atu0888	Q7D0F7		0.000128005	0.998317	0.249624	FALSE	Transcriptional regulator, MerR family
Atu1272	A9CJA9	nuoD	0.000810131	0.985876	0.247283	FALSE	NADH-quinone oxidoreductase subunit D (EC 7.1.1.-) (NADH dehydrogenase I subunit D) (NDH-1 subunit D)
Atu0159	Q7D228		0.00102186	0.98146	0.246448	FALSE	ABC transporter, nucleotide binding/ATPase protein
Atu4441	A9CGN6	gatA	0.00138499	0.976385	0.245487	FALSE	Glutamyl-tRNA amidotransferase subunit A
Atu1432	Q7CZ96	aceF	0.00156593	0.977412	0.245681	FALSE	Dihydrolipoamide acetyltransferase
Atu3457	A9CF90		0.0015689	0.979131	0.246007	FALSE	ABC transporter, nucleotide binding/ATPase protein
Atu0310	Q8UII5	gshB	0.00158993	0.971648	0.244587	FALSE	Glutathione synthetase (EC 6.3.2.3) (GSH synthetase) (GSH-S) (GSHase) (Glutathione synthase)
Atu0694	A9CK12		0.00267335	0.956353	0.241667	FALSE	Inositol monophosphatase family protein
Atu0370	A9CKC4	dapE	0.00307223	0.949283	0.24031	FALSE	Succinyl-diaminopimelate desuccinylase (SDAP desuccinylase) (EC 3.5.1.18) (N-succinyl-LL-2,6-diaminoheptanedioate amidohydrolase)
Atu3171	A9CET0		0.00307524	0.955115	0.24143	FALSE	ABC transporter, nucleotide binding/ATPase protein (Sugar)
Atu5091	Q7D3X8	rcdB	0.00318088	0.984266	0.246979	FALSE	Curdlan synthesis protein
Atu2511	Q7CWW2	dat	0.00359036	0.937024	0.237945	FALSE	Probable branched-chain-amino-acid aminotransferase
Atu1042	Q7D038		0.00385138	0.931446	0.236864	FALSE	MOSC domain-containing protein
Atu1165	Q8UG75	glyA1	0.00397446	0.930576	0.236695	FALSE	Serine hydroxymethyltransferase 1 (SHMT 1) (Serine methylase 1) (EC 2.1.2.1)
Atu2058	Q7CXZ2		0.00414316	0.950301	0.240506	FALSE	Uncharacterized protein
Atu0337	A9CKD8	sppA	0.00468372	0.928366	0.236266	FALSE	Proteinase IV
Atu3077	Q7CRJ2	ampC	0.00485367	0.937746	0.238085	FALSE	Beta-lactamase (EC 3.5.2.6)
Atu1563	A9CIX5	yajC	0.0051289	0.923118	0.235245	FALSE	Sec translocon accessory complex subunit YajC
Atu0132	Q8UJ09	deoC	0.00543244	0.9233	0.23528	FALSE	Deoxyribose-phosphate aldolase (DERA) (EC 4.1.2.4) (2-deoxy-D-ribose 5-phosphate aldolase) (Phosphodeoxyriboaldolase) (Deoxyriboaldolase)
Atu3767	A9CFM3		0.00611884	0.948846	0.240226	FALSE	diguanylate cyclase (EC 2.7.7.65)
Atu2772	Q8UBS8	rppH ialA nudH	0.00634164	0.911265	0.232928	FALSE	RNA pyrophosphohydrolase (EC 3.6.1.-) ((Di)nucleoside polyphosphate hydrolase)
Atu1495	Q7CZ45		0.0064436	0.907299	0.232149	FALSE	LuxR family transcriptional regulator
Atu0733	A9CJZ3		0.00688581	0.937772	0.23809	FALSE	Enoyl-CoA hydratase/isomerase
Atu2443	Q7CX17	rluD	0.00717875	0.901378	0.230984	FALSE	Pseudouridine synthase (EC 5.4.99.-)
Atu2015	A9CIE1		0.00776173	0.883905	0.227525	FALSE	Aminotransferase
Atu0507	A9CK80	phaG	0.00814486	0.857775	0.222294	FALSE	Potassium efflux system protein
Atu2752	A9CHE5		0.00821306	0.881081	0.226963	FALSE	RNA-binding S4 domain-containing protein
Atu2126	Q7CXU1		0.00824781	0.875201	0.225791	FALSE	Serine aminopeptidase S33 domain-containing protein
Atu8147	Q8U5E6		0.00825983	0.863867	0.22352	FALSE	LysM domain-containing protein
Atu0326	Q8UIG9		0.0082985	0.891472	0.229027	FALSE	dITP/XTP pyrophosphatase (EC 3.6.1.66) (Non-canonical purine NTP pyrophosphatase) (Non-standard purine NTP pyrophosphatase) (Nucleoside-triphosphate diphosphatase) (Nucleoside-triphosphate pyrophosphatase) (NTPase)
Atu3796	A9CFN8		0.00858842	0.859564	0.222655	FALSE	Efflux protein
Atu0363	Q8UID4	trmB	0.00859982	0.876941	0.226138	FALSE	tRNA (guanine-N(7)-)-methyltransferase (EC 2.1.1.33) (tRNA (guanine(46)-N(7))-methyltransferase) (tRNA(m7G46)-methyltransferase)
Atu0765	Q7D0Q6	tldD	0.00891395	0.877939	0.226337	FALSE	TldD
Atu0867	Q7D0H5		0.00898027	0.857888	0.222317	FALSE	Aldo/keto reductase
Atu1817	Q7CYG7		0.00912756	0.849232	0.220569	FALSE	Multidrug ABC transporter substrate-binding protein
Atu1907	A9CIG6		0.00913349	0.840034	0.218702	FALSE	ABC transporter, nucleotide binding/ATPase protein
Atu1369	A9CJ65		0.00924086	0.888454	0.228429	FALSE	HIT family protein
Atu1738	Q7CYM9		0.00934183	0.892733	0.229277	FALSE	ABC transporter, nucleotide binding/ATPase protein
Atu2141	Q7CXS6		0.00936301	0.880647	0.226877	FALSE	HTH cro/C1-type domain-containing protein
Atu2040	A9CID2	serB	0.00939611	0.839692	0.218633	FALSE	Phosphoserine phosphatase (EC 3.1.3.3) (O-phosphoserine phosphohydrolase)
Atu3204	A9CEU9		0.00979894	0.83346	0.217363	FALSE	diguanylate cyclase (EC 2.7.7.65)
Atu3962	Q7CTQ6		0.00994475	0.82347	0.215318	FALSE	Calcium-binding protein, regucalcin
Atu0231	Q7D1W7	guaA	0.0101552	0.832704	0.217208	FALSE	GMP synthase
Atu3581	Q7CSU4	pccA	0.0112356	0.825509	0.215736	FALSE	propionyl-CoA carboxylase (EC 6.4.1.3)
Atu4099	A9CG24		0.0113587	0.805862	0.211689	FALSE	AraR-like winged helix DNA-binding domain-containing protein
Atu1586	A9CIW4	recJ	0.0116406	0.81589	0.21376	FALSE	Single-stranded-DNA-specific exonuclease RecJ
Atu0803	Q7D0M6	ppdK	0.0118055	0.813711	0.213311	FALSE	Pyruvate, phosphate dikinase (EC 2.7.9.1)
Atu4842	Q7CW05		0.0126649	0.863614	0.223469	FALSE	ABC transporter, substrate binding protein (Sugar)
Atu0400	Q8UI98	pyrE	0.0133809	0.775621	0.205376	FALSE	Orotate phosphoribosyltransferase (OPRT) (OPRTase) (EC 2.4.2.10)
Atu0075	A9CKR1		0.0134758	0.797306	0.209913	FALSE	N-acetyltransferase domain-containing protein
Atu4430	A9CGM7		0.0137592	0.765811	0.203307	FALSE	Dipeptidase
Atu0860	A9CJT6		0.0138093	0.773638	0.204959	FALSE	Helicase HerA-like C-terminal domain-containing protein
Atu0634	Q7D122	ispB	0.0138246	0.83559	0.217797	FALSE	Octaprenyl-diphosphate synthase
Atu4674	Q7CVJ9		0.0141696	0.767045	0.203568	FALSE	Transcriptional regulator, GntR family
Atu4618	Q7CVE8	rfbC	0.0145068	0.866643	0.224078	FALSE	dTDP-4-dehydrorhamnose 3,5-epimerase (EC 5.1.3.13) (Thymidine diphospho-4-keto-rhamnose 3,5-epimerase)
Atu3785	A9CFN2	ald	0.0147271	0.742836	0.198418	FALSE	L-threonine aldolase (EC 4.1.2.48)
Atu1841	A9CIJ9	purB	0.0149886	0.753676	0.200732	FALSE	Adenylosuccinate lyase (ASL) (EC 4.3.2.2) (Adenylosuccinase)
Atu0141	A9CKN4	cyoB	0.0152674	0.820537	0.214716	FALSE	Cytochrome O ubiquinol oxidase subunit I
Atu4524	A9CGS6		0.0153827	0.756044	0.201236	FALSE	ABC transporter, membrane spanning protein (Oligopeptide)
Atu4466	Q7CV11		0.0156503	0.735234	0.196787	FALSE	Oxidoreductase
Atu4523	Q7CV62		0.0157941	0.723987	0.194362	FALSE	ABC transporter, membrane spanning protein (Oligopeptide)
Atu4136	A9CG48		0.0159125	0.760466	0.202175	FALSE	Uncharacterized protein
Atu1307	A9CJ91	pyrC	0.0161013	0.728183	0.195268	FALSE	Dihydroorotase
Atu5067	Q7D3Z9	dapA	0.0162128	0.840634	0.218824	FALSE	Dihydrodipicolinate synthase
Atu1316	Q8UFT1		0.016409	0.757076	0.201455	FALSE	Putative pre-16S rRNA nuclease (EC 3.1.-.-)
Atu1647	Q7CYT6		0.0166009	0.791699	0.208745	FALSE	ABC transporter, membrane spanning protein
Atu0334	Q7D1N9		0.0167172	0.733083	0.196324	FALSE	Organic solvent tolerance-like N-terminal domain-containing protein
Atu1080	P58736	alr	0.0168217	0.704026	0.190021	FALSE	Alanine racemase, biosynthetic (EC 5.1.1.1)
Atu2504	Q7CWW9		0.0168651	0.83784	0.218256	FALSE	Transcriptional regulator, GntR family
Atu0644	A9CK39	glyS	0.0169633	0.708495	0.190997	FALSE	Glycine--tRNA ligase beta subunit (EC 6.1.1.14) (Glycyl-tRNA synthetase beta subunit) (GlyRS)
Atu0121	P50018	dnaJ	0.0171201	0.801299	0.210743	FALSE	Chaperone protein DnaJ
Atu2191	A9CI72		0.0174897	0.779679	0.206229	FALSE	Transcriptional regulator, LysR family
Atu1456	A9CJ21	cysI	0.0175062	0.711327	0.191614	FALSE	Sulfite reductase (NADPH) hemoprotein beta-component
Atu0335	Q7D1N8		0.0177277	0.830013	0.216659	FALSE	LPS export ABC transporter periplasmic protein LptC
Atu2824	A9CHB4		0.0182297	0.695473	0.188147	FALSE	Heparinase
Atu0754	Q7D0R6	aroC	0.0185072	0.785936	0.207541	FALSE	Chorismate synthase (CS) (EC 4.2.3.5) (5-enolpyruvylshikimate-3-phosphate phospholyase)
Atu1274	A9CJA7	nuoE	0.0185372	0.72215	0.193964	FALSE	NADH ubiquinone oxidoreductase chain E
Atu6171	P17795	virB5	0.0191799	0.734488	0.196626	FALSE	Protein virB5
Atu4253	Q7CUF9		0.0194415	0.769863	0.204163	FALSE	FAD-dependent oxidoreductase
Atu5086	Q7D3Y2		0.0197824	0.692478	0.187489	FALSE	non-specific serine/threonine protein kinase (EC 2.7.11.1)
Atu3344	A9CF16	queE	0.019897	0.744587	0.198793	FALSE	7-carboxy-7-deazaguanine synthase (CDG synthase) (EC 4.3.99.3) (Queuosine biosynthesis protein QueE)
Atu2466	Q7CWZ7		0.020382	0.841326	0.218965	FALSE	Two component response regulator
Atu1368	Q7CZE5		0.0208328	0.698114	0.188727	FALSE	DUF1989 domain-containing protein
Atu4876	A9CHA0		0.0208998	0.664121	0.181202	FALSE	Oxidoreductase
Atu4199	Q7CUA6		0.0209195	0.667493	0.181955	FALSE	Transcriptional regulator, TetR family
Atu1988	Q7CY47		0.0209787	0.73441	0.19661	FALSE	histidine kinase (EC 2.7.13.3)
Atu3745	A9CFL4		0.0210079	0.703349	0.189873	FALSE	FAD-dependent oxidoreductase 2 FAD binding domain-containing protein
Atu0510	Q7D1B3	phaD	0.0210134	0.722346	0.194007	FALSE	PH adaption potassium efflux system protein
Atu2230	Q8UD97	pth	0.0210195	0.800617	0.210601	FALSE	Peptidyl-tRNA hydrolase (PTH) (EC 3.1.1.29)
Atu1703	Q8UEQ2	serS	0.0210462	0.673198	0.183225	FALSE	Serine--tRNA ligase (EC 6.1.1.11) (Seryl-tRNA synthetase) (SerRS) (Seryl-tRNA(Ser/Sec) synthetase)
Atu1850	Q8UEB0	purL	0.0212718	0.639464	0.175656	FALSE	Phosphoribosylformylglycinamidine synthase subunit PurL (FGAM synthase) (EC 6.3.5.3) (Formylglycinamide ribonucleotide amidotransferase subunit II) (FGAR amidotransferase II) (FGAR-AT II) (Glutamine amidotransferase PurL) (Phosphoribosylformylglycinamidine synthase subunit II)
Atu1873	Q8UE87	alaS	0.0215202	0.683792	0.185573	FALSE	Alanine--tRNA ligase (EC 6.1.1.7) (Alanyl-tRNA synthetase) (AlaRS)
Atu0074	Q7D290	moeB	0.0216954	0.690876	0.187136	FALSE	Molybdopterin biosynthesis protein
Atu2751	A9CHE6	fdxA	0.0218828	0.658981	0.180052	FALSE	Ferredoxin
Atu4110	Q8U8I2	sdh	0.0222042	0.674205	0.183449	FALSE	Serine 3-dehydrogenase (EC 1.1.1.276)
Atu0017	Q8UJB1	trpF	0.0224408	0.66467	0.181325	FALSE	N-(5'-phosphoribosyl)anthranilate isomerase (PRAI) (EC 5.3.1.24)
Atu1611	A9CIV2	gor	0.0226671	0.686683	0.186212	FALSE	Glutathione reductase (GRase) (EC 1.8.1.7)
Atu1904	Q7CY97		0.023185	0.621777	0.171632	FALSE	Transcriptional regulator
Atu2024	Q8UDU5	pdxJ	0.0231945	0.674598	0.183536	FALSE	Pyridoxine 5'-phosphate synthase (PNP synthase) (EC 2.6.99.2)
Atu1855	Q7CYD5		0.0234156	0.790281	0.208449	FALSE	Bcr/CflA family efflux transporter
Atu0398	A9CKB4		0.0234866	0.674561	0.183528	FALSE	4-hydroxyproline 2-epimerase (4Hyp 2-epimerase) (4HypE) (EC 5.1.1.8)
Atu2290	A9CI25		0.0236445	0.798584	0.210179	FALSE	Probable acetyltransferase
Atu1815	Q7CYG9		0.023814	0.59377	0.165178	FALSE	HlyD family secretion protein
Atu3070	Q7CRI5	amaB	0.0238834	0.599126	0.16642	FALSE	N-carbamoyl-beta-alanine amidohydrolase
Atu3800	Q7CTC2	proX	0.0242604	0.702525	0.189693	FALSE	ABC transporter, substrate binding protein (Proline/glycine betaine)
Atu1952	Q8UE12		0.0243257	0.590193	0.164346	FALSE	Transcriptional regulator
Atu3823	A9CFQ4	metE	0.0251397	0.71683	0.192811	FALSE	5-methyltetrahydropteroyltriglutamate-homocysteine methyltransferase
Atu0518	Q7D1A6	cheR	0.0254111	0.785375	0.207424	FALSE	Chemotaxis protein methyltransferase (EC 2.1.1.80)
Atu2810	A9CHB9	cobC	0.025661	0.602458	0.167191	FALSE	threonine-phosphate decarboxylase (EC 4.1.1.81) (L-threonine-O-3-phosphate decarboxylase)
Atu1778	A9CIN2	mfd	0.0259243	0.56911	0.159411	FALSE	Transcription-repair-coupling factor (TRCF) (EC 3.6.4.-)
Atu1176	Q7CZT6		0.0260044	0.606059	0.168022	FALSE	Ubiquinol-cytochrome c chaperone domain-containing protein
Atu2041	A9CID1		0.0264094	0.632802	0.174145	FALSE	Acetyltransferase
Atu2082	A9CIB3	ligA	0.0265068	0.558398	0.156924	FALSE	DNA ligase (EC 6.5.1.2) (Polydeoxyribonucleotide synthase [NAD(+)])
Atu2080	A9CIB5		0.0266761	0.58327	0.162732	FALSE	Acetyltransferase
Atu4765	A9CH39	phrB	0.0270847	0.605094	0.1678	FALSE	(6-4) photolyase (EC 4.1.99.13) ((6-4)DNA photolyase) (DNA photolyase PhrB) (Photoreactivating enzyme PhrB)
Atu4514	Q7CV54		0.0280844	0.734386	0.196604	FALSE	Transcriptional regulator, RpiR family
Atu2828	Q7CW61	parB1	0.0281206	0.609585	0.168835	FALSE	Chromosome Partitioning Protein
Atu5125	Q7D3V2	atrA	0.0288058	0.727765	0.195178	FALSE	Transcriptional regulator, GntR family
Atu2371	Q7CX80	xynA	0.0291893	0.602234	0.167139	FALSE	Beta-xylanase (EC 3.2.1.8)
Atu4567	Q7CVA1		0.0291972	0.550717	0.155138	FALSE	Transcriptional regulator, ROK family
Atu3205	Q7CRW1		0.029384	0.515489	0.146832	FALSE	(S)-ureidoglycine aminohydrolase
Atu5418	A9CL83		0.0294342	0.728622	0.195363	FALSE	2-dehydropantoate 2-reductase
Atu1592	A9CIW3		0.0295413	0.631923	0.173945	FALSE	PAS fold-4 domain-containing protein
Atu4138	A9CG50		0.0296787	0.766627	0.20348	FALSE	Oxidoreductase
Atu1890	Q8UE71	cobT	0.0297346	0.589403	0.164163	FALSE	Nicotinate-nucleotide--dimethylbenzimidazole phosphoribosyltransferase (NN:DBI PRT) (EC 2.4.2.21) (N(1)-alpha-phosphoribosyltransferase)
Atu2807	Q7CW77	cobO	0.0297534	0.533621	0.15113	FALSE	Corrinoid adenosyltransferase (EC 2.5.1.17) (Cob(II)alamin adenosyltransferase) (Cob(II)yrinic acid a,c-diamide adenosyltransferase)
Atu1770	A9CIN7	glnA	0.0302335	0.521212	0.148193	FALSE	Glutamine synthetase (EC 6.3.1.2)
Atu1141	Q8UG98	purM	0.0303233	0.617887	0.170741	FALSE	Phosphoribosylformylglycinamidine cyclo-ligase (EC 6.3.3.1) (AIR synthase) (AIRS) (Phosphoribosyl-aminoimidazole synthetase)
Atu3297	Q7CS39	dctB	0.0305448	0.692559	0.187506	FALSE	histidine kinase (EC 2.7.13.3)
Atu4577	Q7CVB1		0.0305692	0.731662	0.196018	FALSE	ABC transporter, substrate binding protein
Atu2497	Q7CWX3	rutD	0.0307194	0.561655	0.157679	FALSE	Putative carbamate hydrolase RutD (EC 3.5.1.-) (Aminohydrolase)
Atu0249	A9CKI0		0.0308358	0.592534	0.164891	FALSE	ABC transporter, substrate binding protein (Sugar)
Atu0257	Q7D1U5		0.0309886	0.549576	0.154871	FALSE	Serine/threonine protein phosphatase
Atu1457	Q7CZ75		0.0310045	0.551098	0.155226	FALSE	Oxidoreductase
Atu3873	Q7CTI1		0.031126	0.539373	0.152483	FALSE	MarR family transcriptional regulator
Atu0092	A9CKQ3	mltB	0.03171	0.559055	0.157077	FALSE	Lytic murein transglycosylase
Atu3889	A9CFT1		0.031838	0.578901	0.16171	FALSE	Transcriptional regulator, LysR family
Atu5510	A9CL35		0.0319852	0.487678	0.14039	FALSE	non-specific serine/threonine protein kinase (EC 2.7.11.1)
Atu0351	A9CKD3		0.0321029	0.531534	0.150637	FALSE	Scaffold protein Nfu/NifU N-terminal domain-containing protein
Atu2170	Q8UDF7	carA	0.0323179	0.520247	0.147964	FALSE	Carbamoyl phosphate synthase small chain (EC 6.3.5.5) (Carbamoyl phosphate synthetase glutamine chain)
Atu0479	Q7D1E1		0.0325168	0.499832	0.143188	FALSE	ABC transporter, substrate binding protein (Amino acid)
Atu2686	Q8UC12	ccmA	0.0327615	0.573955	0.160551	FALSE	Cytochrome c biogenesis ATP-binding export protein CcmA (EC 7.6.2.5) (Heme exporter protein A)
Atu4641	A9CGX9	oxyR	0.0327735	0.715012	0.192416	FALSE	Transcriptional regulator, LysR family
Atu1441	A9CJ27		0.0328388	0.481045	0.138852	FALSE	Coenzyme Q-binding protein COQ10 START domain-containing protein
Atu6138	P32104	accR	0.0328834	0.523691	0.148782	FALSE	Transcriptional repressor AccR
Atu3078	A9CEM6	ampR	0.0329931	0.518096	0.147453	FALSE	Transcriptional regulator, LysR family
Atu1857	Q7CYD3		0.0332944	0.475306	0.137514	FALSE	Inositol monophosphatase family protein
Atu3520	Q7CSN9	secA	0.033365	0.56206	0.157773	FALSE	Protein translocase subunit SecA (EC 7.4.2.8)
Atu0003	Q8UJC5	aroE	0.0334402	0.570094	0.159643	FALSE	Shikimate dehydrogenase (NADP(+)) (SDH) (EC 1.1.1.25)
Atu1069	A9CJI8	pip	0.0342032	0.475146	0.137477	FALSE	Proline iminopeptidase (PIP) (EC 3.4.11.5) (Prolyl aminopeptidase)
Atu4572	Q7CVA6		0.0343286	0.469576	0.136172	FALSE	GP-PDE domain-containing protein
Atu0032	A9CKS3		0.0343525	0.49191	0.141367	FALSE	HPr kinase/phosphorylase C-terminal domain-containing protein
Atu4122	A9CG37		0.0344781	0.492368	0.141473	FALSE	Transcriptional regulator, LysR family
Atu4035	Q7CTX1		0.034516	0.486783	0.140183	FALSE	Two component response regulator
Atu1158	A9CJF3	parC	0.0351348	0.501165	0.143493	FALSE	DNA topoisomerase 4 subunit A (EC 5.6.2.2) (Topoisomerase IV subunit A)
Atu3929	A9CFU6		0.0352962	0.640342	0.175855	FALSE	HutD-family protein
Atu2661	Q8UC37	ppa	0.0353695	0.500004	0.143227	FALSE	Inorganic pyrophosphatase (EC 3.6.1.1) (Pyrophosphate phospho-hydrolase) (PPase)
Atu3144	A9CER0		0.0355461	0.438891	0.128894	FALSE	Transcriptional regulator, GntR family
Atu3710	Q7CT50	ftsH	0.0357659	0.582445	0.16254	FALSE	ATP-dependent zinc metalloprotease FtsH (EC 3.4.24.-)
Atu1324	Q8UFS3	gatB	0.036563	0.517336	0.147272	FALSE	Aspartyl/glutamyl-tRNA(Asn/Gln) amidotransferase subunit B (Asp/Glu-ADT subunit B) (EC 6.3.5.-)
Atu0692	A9CK13	kefB	0.0373102	0.448337	0.131143	FALSE	Glutathione-regulated potassium-efflux system protein
Atu0095	Q8UJ43		0.0375597	0.507164	0.144862	FALSE	Nucleoid-associated protein Atu0095
Atu4522	A9CGS5		0.0379196	0.408773	0.12163	FALSE	Peptidase M14
Atu2435	A9CHU9		0.0380025	0.468804	0.135991	FALSE	Acetyltranferase
Atu4354	A9CGH3		0.0381879	0.444528	0.130232	FALSE	Calcineurin-like phosphoesterase domain-containing protein
Atu0215	A9CKJ9		0.0386718	0.505075	0.144386	FALSE	Uncharacterized protein
Atu1833	A9CIK4		0.0395147	0.562204	0.157806	FALSE	ATP-dependent RNA helicase
Atu1073	Q8UGG4	cysS	0.0395463	0.508875	0.145252	FALSE	Cysteine--tRNA ligase (EC 6.1.1.16) (Cysteinyl-tRNA synthetase) (CysRS)
Atu2064	Q7CXY6		0.0401574	0.532921	0.150965	FALSE	Tlde1 domain-containing protein
Atu2714	Q7CWF2	thiB	0.040253	0.549427	0.154837	FALSE	Thiamine-binding periplasmic protein
Atu2668	A9CHI5		0.0404324	0.506244	0.144653	FALSE	Oxidoreductase
Atu2314	A9CI11		0.0407704	0.586893	0.163578	FALSE	Cytochrome c domain-containing protein
Atu4232	Q7CUD9		0.0408185	0.37745	0.114014	FALSE	Transcriptional regulator, GntR family
Atu2398	Q8UCT5	ureE	0.0411524	0.435057	0.12798	FALSE	Urease accessory protein UreE
Atu6047	A9CL01		0.0412431	0.503229	0.143965	FALSE	Uncharacterized protein
Atu1858	Q7CYD2	ttcA	0.0413938	0.543596	0.153473	FALSE	tRNA-cytidine(32) 2-sulfurtransferase (EC 2.8.1.-) (Two-thiocytidine biosynthesis protein A) (tRNA 2-thiocytidine biosynthesis protein TtcA)
Atu6055	A0A2Z2PI04	gcvA	0.0415028	0.500558	0.143354	FALSE	LysR family transcriptional regulator (Transcriptional regulator, LysR family)
Atu1728	P58795		0.0415574	0.389146	0.116802	FALSE	NAD(P)H dehydrogenase (quinone) (EC 1.6.5.2) (Flavoprotein WrbA) (NAD(P)H:quinone oxidoreductase) (NQO)
Atu2408	Q8U544	ureD	0.0419534	0.49407	0.141865	FALSE	Urease accessory protein UreD
Atu0773	A9CJX1	surf1	0.0419568	0.600163	0.16666	FALSE	SURF1-like protein
Atu1610	A9CIV3	dhs	0.0421464	0.459251	0.133738	FALSE	Phospho-2-dehydro-3-deoxyheptonate aldolase (EC 2.5.1.54)
Atu3249	Q8UAW8	minC	0.0427271	0.371996	0.112702	FALSE	Probable septum site-determining protein MinC
Atu2401	Q8UCT2	ureC	0.042775	0.380855	0.114829	FALSE	Urease subunit alpha (EC 3.5.1.5) (Urea amidohydrolase subunit alpha)
Atu2153	A9CI87		0.0428165	0.483667	0.139461	FALSE	ABC transporter, nucleotide binding/ATPase protein
Atu5044	Q7D419		0.0429617	0.617165	0.170576	FALSE	Nucleotidyl transferase AbiEii/AbiGii toxin family protein
Atu3357	Q7CS92		0.0431691	0.426955	0.126038	FALSE	ABC transporter, substrate binding protein (Amino acid)
Atu1597	A9CIV9	fabF	0.0436831	0.35727	0.109119	FALSE	3-oxoacyl-(Acyl-carrier-protein) synthase II
Atu0813	A9CJV2		0.043942	0.348233	0.106892	FALSE	Lipoprotein
Atu4538	Q7CV75	pcaB	0.0440728	0.444546	0.130237	FALSE	3-carboxy-cis,cis-muconate cycloisomerase (EC 5.5.1.2)
Atu0599	Q7D149	pgl	0.0442017	0.403164	0.120256	FALSE	6-phosphogluconolactonase (6PGL) (EC 3.1.1.31)
Atu0684	Q7D0X9		0.0445066	0.380862	0.114831	FALSE	TIGR01459 family HAD-type hydrolase
Atu1253	A9CJB7		0.0445383	0.499369	0.143082	FALSE	(S)-ureidoglycine aminohydrolase cupin domain-containing protein
Atu1725	A9CIQ3		0.0447506	0.408641	0.121598	FALSE	Transmembrane protein
Atu4078	A9CG13	glgP	0.0448316	0.524164	0.148894	FALSE	Alpha-1,4 glucan phosphorylase (EC 2.4.1.1)
Atu1739	Q7CYM8		0.0448505	0.470027	0.136278	FALSE	Permease
Atu1998	Q7CY40		0.0449975	0.563991	0.15822	FALSE	SnoaL-like domain-containing protein
Atu1244	Q8UG00	argC	0.0451861	0.414263	0.122969	FALSE	N-acetyl-gamma-glutamyl-phosphate reductase (AGPR) (EC 1.2.1.38) (N-acetyl-glutamate semialdehyde dehydrogenase) (NAGSA dehydrogenase)
Atu4608	A9CGW2		0.0453289	0.389724	0.116939	FALSE	Glycosyltransferase 2-like domain-containing protein
Atu0315	A9CKE3	prfC	0.0453523	0.361541	0.110164	FALSE	Peptide chain release factor 3 (RF-3)
Atu2717	Q7CWE9		0.0453907	0.588917	0.164049	FALSE	thiamine diphosphokinase (EC 2.7.6.2)
Atu1358	A9CJ67		0.0456201	0.366721	0.111425	FALSE	Phosphohistidine phosphatase
Atu6083	A0A2Z2PI35		0.0458885	0.371796	0.112654	FALSE	Peptidase S8/S53 domain-containing protein
Atu1883	A9CII0		0.0458955	0.356466	0.108922	FALSE	Uncharacterized protein
Atu3703	Q8U9M5	mnmA trmU	0.0460687	0.567494	0.159031	FALSE	tRNA-specific 2-thiouridylase MnmA (EC 2.8.1.13)
Atu0760	Q8UHC2	pdxH	0.0460996	0.418732	0.124053	FALSE	Pyridoxine/pyridoxamine 5'-phosphate oxidase (EC 1.4.3.5) (PNP/PMP oxidase) (PNPOx) (Pyridoxal 5'-phosphate synthase)
Atu1370	A9CJ64		0.0461346	0.405648	0.120866	FALSE	GNAT family N-acetyltransferase
Atu1269	A9CJB2	nuoB	0.0462687	0.366494	0.11137	FALSE	NADH-quinone oxidoreductase subunit B (EC 7.1.1.-) (NADH dehydrogenase I subunit B) (NDH-1 subunit B)
Atu1029	Q8UGK8	rpoZ rnpO	0.0464921	0.334469	0.103455	FALSE	DNA-directed RNA polymerase subunit omega (RNAP omega subunit) (EC 2.7.7.6) (RNA polymerase omega subunit) (Transcriptase subunit omega)
Atu3639	Q7CSZ3		0.0466934	0.507861	0.145021	FALSE	DUF1851 domain-containing protein
Atu0258	Q8UIN5	pheS	0.0474771	0.352905	0.108046	FALSE	Phenylalanine--tRNA ligase alpha subunit (EC 6.1.1.20) (Phenylalanyl-tRNA synthetase alpha subunit) (PheRS)
Atu4509	A9CGR8	iolB	0.0476529	0.308267	0.0967668	FALSE	5-deoxy-glucuronate isomerase
Atu1310	A9CJ90	acd	0.0477121	0.419818	0.124316	FALSE	Acyl-CoA dehydrogenase
Atu3985	A9CFW8	proC	0.0479005	0.459925	0.133898	FALSE	Pyrroline-5-carboxylate reductase
Atu4072	A9CG11	nodN	0.0480107	0.332365	0.102926	FALSE	Nodulation protein N
Atu2076	A9CIB8		0.0482117	0.312024	0.0977376	FALSE	CREA protein
Atu3817	A9CFQ1		0.0482972	0.548385	0.154593	FALSE	Dehydratase
Atu0600	Q7D148	zwf	0.0485337	0.331438	0.102692	FALSE	Glucose-6-phosphate 1-dehydrogenase (G6PD) (EC 1.1.1.49)
Atu4214	Q7CUC1	cspA	0.0485338	0.301248	0.0949651	FALSE	Cold shock protein
Atu1775	A9CIN4		0.0489989	0.316602	0.0989157	FALSE	Polyketide biosynthesis associated protein
Atu0689	A9CK15	rluB	0.0491143	0.422284	0.124912	FALSE	Pseudouridine synthase (EC 5.4.99.-)
Atu1476	A9CJ11		0.0492518	0.364632	0.110917	FALSE	S-formylglutathione hydrolase (EC 3.1.2.12)
Atu4258	A9CGB5		0.049807	0.320793	0.0999887	FALSE	ABC transporter, membrane spanning protein (Oligopeptide)
Atu3369	A9CF34		0.0498443	0.328824	0.102031	FALSE	Uncharacterized protein
Atu2035	A9CID3	ilvH	0.0502458	0.308398	0.0968003	FALSE	Acetolactate synthase small subunit (AHAS) (ALS) (EC 2.2.1.6) (Acetohydroxy-acid synthase small subunit)
Atu0005	A9CKU0	dnaQ	0.0504862	0.356781	0.108999	FALSE	DNA polymerase III subunit epsilon (EC 2.7.7.7)
Atu3485	Q7CSK9		0.0506008	0.288976	0.0917779	FALSE	Oxidoreductase
Atu2365	A9CHX9		0.050602	0.349353	0.107169	FALSE	ABC transporter, substrate binding protein (Amino acid)
Atu0609	A9CK51	potF	0.0509045	0.334399	0.103438	FALSE	Putrescine-binding periplasmic protein
Atu3298	P58734	dctA	0.0509404	0.379422	0.114487	FALSE	C4-dicarboxylate transport protein
Atu2761	A9CHD9		0.051199	0.303736	0.0956055	FALSE	Exodeoxyribonuclease III
Atu3612	Q8U9W3	hisC	0.0516762	0.310281	0.0972875	FALSE	Histidinol-phosphate aminotransferase (EC 2.6.1.9) (Imidazole acetol-phosphate transaminase)
Atu3739	Q8U9I9	pgk	0.0518421	0.293169	0.0928723	FALSE	Phosphoglycerate kinase (EC 2.7.2.3)
Atu4089	Q7CU16	cydD	0.0521832	0.382754	0.115283	FALSE	ABC transporter, nucleotide binding/ATPase protein
Atu1851	Q7CYD9		0.0523125	0.667634	0.181986	FALSE	BolA/YrbA family protein
Atu0025	A9CKS8		0.0525147	0.325225	0.101118	FALSE	Nucleotidyl transferase domain-containing protein
Atu1143	A9CJG0		0.0527653	0.331316	0.102661	FALSE	Chromosomal replication initiator protein DnaA domain-containing protein
Atu3810	A9CFP7		0.0528056	0.408446	0.12155	FALSE	Transcriptional regulator, LysR family
Atu5509	Q7D2W6		0.0530498	0.30515	0.0959686	FALSE	histidine kinase (EC 2.7.13.3)
Atu5136	Q7D3U3	blcR	0.0532636	0.26673	0.085877	FALSE	Transcriptional repressor of the blcABC operon
Atu1434	A9CJ30	lpdA	0.0535981	0.39674	0.118675	FALSE	Dihydrolipoyl dehydrogenase (EC 1.8.1.4)
Atu2833	A9CHB1	rho	0.053794	0.380667	0.114785	FALSE	Transcription termination factor Rho (EC 3.6.4.-) (ATP-dependent helicase Rho)
Atu2748	Q8UBV2	leuS	0.0538399	0.387676	0.116454	FALSE	Leucine--tRNA ligase (EC 6.1.1.4) (Leucyl-tRNA synthetase) (LeuRS)
Atu4699	Q7CVM3	trzA	0.0543228	0.292196	0.0926187	FALSE	N-ethylammeline chlorohydrolase
Atu3723	Q8U9K5	ruvA	0.0543365	0.451016	0.131782	FALSE	Holliday junction branch migration complex subunit RuvA
Atu0675	A9CK21		0.0544015	0.316495	0.0988883	FALSE	Uncharacterized protein
Atu0524	A9CK75	luxR	0.0545571	0.304199	0.0957245	FALSE	Transcriptional regulator, LuxR family
Atu4457	Q7CV04	nth	0.0548435	0.318542	0.0994131	FALSE	Endonuclease III (EC 4.2.99.18) (DNA-(apurinic or apyrimidinic site) lyase)
Atu1780	Q7CYJ6	recG	0.0548902	0.29961	0.0945425	FALSE	ATP-dependent DNA helicase RecG (EC 3.6.4.12)
Atu0984	A9CJM4	pepN	0.0549949	0.333655	0.103251	FALSE	Aminopeptidase N (EC 3.4.11.2)
Atu4530	Q7CV68		0.0553048	0.243137	0.079545	FALSE	Transcriptional regulator, TetR family
Atu0354	A9CKD0	fur	0.0561464	0.313793	0.0981937	FALSE	Ferric uptake regulation protein
Atu3746	Q7CT75	motB	0.0562376	0.261188	0.0843816	FALSE	Flagellar motor protein
Atu2196	A9CI70	aatA	0.0563776	0.238091	0.0782292	FALSE	Aminotransferase (EC 2.6.1.-)
Atu2817	Q7CW67	rbsB	0.0574117	0.380527	0.114751	FALSE	ABC transporter, substrate binding protein (Ribose)
Atu3927	A9CFU5		0.057538	0.458466	0.133552	FALSE	D-serine dehydratase-like domain-containing protein
Atu2296	Q7CXE6	kdgK	0.0582056	0.243751	0.0797045	FALSE	2-dehydro-3-deoxygluconokinase
Atu3961	Q7CTQ5		0.0582864	0.482116	0.1391	FALSE	Transcriptional regulator, GntR family
Atu4088	Q7CU15		0.0584058	0.364969	0.110999	FALSE	HTH-type transcriptional regulator
Atu1869	Q7CYC4		0.0585388	0.367038	0.111502	FALSE	Uncharacterized protein
Atu0112	Q8UJ26	rpmF	0.0587346	0.614538	0.169973	FALSE	Large ribosomal subunit protein bL32 (50S ribosomal protein L32)
Atu3563	Q7CSS7	greB	0.0587727	0.229302	0.0759246	FALSE	Transcription elongation factor
Atu1704	A9CIR3	tatC	0.0588453	0.366604	0.111397	FALSE	Sec-independent protein translocase protein TatC
Atu1497	Q7CZ44	holB	0.0589303	0.217997	0.0729635	FALSE	DNA-directed DNA polymerase (EC 2.7.7.7)
Atu1830	A9CIK6	bcp	0.0592511	0.234196	0.0772057	FALSE	thioredoxin-dependent peroxiredoxin (EC 1.11.1.24) (Bacterioferritin comigratory protein) (Thioredoxin peroxidase) (Thioredoxin-dependent peroxiredoxin Bcp)
Atu4426	Q7CUX4	ade2 adeC	0.0594327	0.341018	0.105097	FALSE	Adenine deaminase 2 (Adenase 2) (Adenine aminase 2) (EC 3.5.4.2)
Atu0281	Q8UIL2	guaA	0.059434	0.287479	0.0913857	FALSE	GMP synthase [glutamine-hydrolyzing] (EC 6.3.5.2) (GMP synthetase) (Glutamine amidotransferase)
Atu0973	A9CJN0	cycH	0.059585	0.288209	0.0915771	FALSE	CycH protein
Atu2679	Q7CWH8		0.0599873	0.419225	0.124173	FALSE	Esterase
Atu1214	Q7CZQ9		0.0600487	0.276091	0.0883796	FALSE	DNA-binding protein
Atu2089	Q8UDN3	ddl	0.0602737	0.269178	0.0865343	FALSE	D-alanine--D-alanine ligase (EC 6.3.2.4) (D-Ala-D-Ala ligase) (D-alanylalanine synthetase)
Atu3732	Q7CT66		0.0604176	0.248938	0.0810441	FALSE	Hemolysin
Atu1238	A9CJC5	gumB	0.060446	0.266918	0.0859274	FALSE	Polysaccharide export protein
Atu1702	Q8UEQ3	surE	0.0604908	0.247475	0.0806673	FALSE	5'-nucleotidase SurE (EC 3.1.3.5) (Nucleoside 5'-monophosphate phosphohydrolase)
Atu0589	Q8UHU0	folD	0.0605714	0.217788	0.0729081	FALSE	Bifunctional protein FolD [Includes: Methylenetetrahydrofolate dehydrogenase (EC 1.5.1.5); Methenyltetrahydrofolate cyclohydrolase (EC 3.5.4.9)]
Atu1364	A9CJ66	clpA	0.0611688	0.323249	0.100615	FALSE	ATP-dependent Clp protease, ATP-binding subunit
Atu5112	A9CLN3		0.0613105	0.333544	0.103223	FALSE	HipA-like C-terminal domain-containing protein
Atu3768	A9CFM4		0.0616207	0.201277	0.0684644	FALSE	Homospermidine synthase
Atu1625	Q7CYV0		0.0621583	0.328871	0.102043	FALSE	Methyltransferase
Atu2270	Q8UD57	clpP3	0.0622266	0.280923	0.0896601	FALSE	ATP-dependent Clp protease proteolytic subunit 3 (EC 3.4.21.92) (Endopeptidase Clp 3)
Atu0153	Q7D233	irr fur	0.0626767	0.335273	0.103658	FALSE	Ferric uptake regulation protein
Atu4114	A9CG32	dppB	0.0628981	0.692878	0.187577	FALSE	ABC transporter, membrane spanning protein (Dipeptide)
Atu0009	A9CKT8	mltA	0.0629098	0.226941	0.0753116	FALSE	peptidoglycan lytic exotransglycosylase (EC 4.2.2.n1) (Murein hydrolase A)
Atu1095	A9CJH7	fabG	0.0630123	0.211198	0.0711514	FALSE	3-oxoacyl-[acyl-carrier-protein] reductase (EC 1.1.1.100)
Atu0533	Q8UHX5	maf1	0.0635121	0.283369	0.0903057	FALSE	dTTP/UTP pyrophosphatase (dTTPase/UTPase) (EC 3.6.1.9) (Nucleoside triphosphate pyrophosphatase) (Nucleotide pyrophosphatase) (Nucleotide PPase)
Atu1308	Q8UFT9	pyrB	0.063818	0.200609	0.0682816	FALSE	Aspartate carbamoyltransferase catalytic subunit (EC 2.1.3.2) (Aspartate transcarbamylase) (ATCase)
Atu1599	A9CIV8	fabZ	0.0639341	0.247802	0.0807516	FALSE	(3R)-Hydroxymyristoyl-(Acyl carrier protein)-Dehydratase
Atu1494	A9CJ02		0.063997	0.230872	0.0763309	FALSE	Metal dependent hydrolase
Atu1824	Q7CYG1	sufB	0.0641354	0.311429	0.097584	FALSE	ABC transporter subunit
Atu2019	Q8UDV0	ilvC	0.0642311	0.279183	0.0892001	FALSE	Ketol-acid reductoisomerase (NADP(+)) (KARI) (EC 1.1.1.86) (Acetohydroxy-acid isomeroreductase) (AHIR) (Alpha-keto-beta-hydroxylacyl reductoisomerase) (Ketol-acid reductoisomerase type 1) (Ketol-acid reductoisomerase type I)
Atu2158	Q8UDG7		0.0646643	0.349475	0.107199	FALSE	DUF2393 domain-containing protein
Atu8086	Q8U5I7		0.0648053	0.346975	0.106579	FALSE	Inositol monophosphatase
Atu3609	A9CFG1	plsC	0.0649344	0.263566	0.0850244	FALSE	1-acyl-sn-glycerol-3-phosphate acyltransferase
Atu5007	Q7D446	socR	0.0650309	0.251273	0.0816807	FALSE	Santhopine-responsive transcriptional repressor
Atu2695	Q8UC03	dapF	0.0651085	0.226187	0.075115	FALSE	Diaminopimelate epimerase (DAP epimerase) (EC 5.1.1.7) (PLP-independent amino acid racemase)
Atu2431	Q7CX29		0.0651525	0.182698	0.0632898	FALSE	N-acetyltransferase domain-containing protein
Atu2372	A9CHX6	exoU	0.0652387	0.246151	0.0803256	FALSE	UDP-hexose transferase
Atu3698	Q7CT41		0.0655889	0.205577	0.0696352	FALSE	Thioredoxin
Atu2596	A9CHL7		0.0656294	0.221803	0.0739676	FALSE	beta-N-acetylhexosaminidase (EC 3.2.1.52) (Beta-N-acetylhexosaminidase) (N-acetyl-beta-glucosaminidase)
Atu4880	Q7CW43		0.0662027	0.241522	0.079125	FALSE	Transcriptional regulator, AraC family
Atu3967	A9CFV8		0.0662815	0.379318	0.114462	FALSE	ABC transporter, substrate binding protein (Sugar)
Atu0735	Q8UHE7		0.0665863	0.192133	0.0659413	FALSE	Uncharacterized RNA methyltransferase Atu0735 (EC 2.1.1.-)
Atu0289	A9CKF6	sun	0.0667119	0.234253	0.0772206	FALSE	Sun protein
Atu1028	Q7D046		0.0668865	0.19903	0.0678485	FALSE	NYN domain-containing protein
Atu1250	A9CJC0		0.0671764	0.19103	0.0656339	FALSE	CoA-binding domain-containing protein
Atu1006	Q8U5F8	amn	0.0676051	0.17506	0.0611068	FALSE	AMP nucleosidase (EC 3.2.2.4)
Atu4015	A9CFY4		0.0676439	0.229935	0.0760887	FALSE	Uncharacterized protein
Atu0002	Q8UJC6	maf2	0.0678057	0.202413	0.0687745	FALSE	Nucleoside triphosphate pyrophosphatase (EC 3.6.1.9) (Nucleotide pyrophosphatase) (Nucleotide PPase)
Atu0183	Q8UIV8	dapB	0.0680438	0.176769	0.0615982	FALSE	4-hydroxy-tetrahydrodipicolinate reductase (HTPA reductase) (EC 1.17.1.8)
Atu2738	A9CHF5		0.0681103	0.293282	0.0929017	FALSE	Nucleoside-diphosphate-sugar epimerase
Atu8118	Q8U5M6		0.0681584	0.190708	0.065544	FALSE	Universal stress protein
Atu4435	A9CGN2		0.0682055	0.206966	0.0700115	FALSE	ABC transporter, nucleotide binding/ATPase protein (Oligopeptide)
Atu2721	Q7CWE5	ispA	0.0682969	0.274897	0.0880621	FALSE	Geranyltranstransferase
Atu1768	Q7CYK7	nnrE nnrD	0.0684367	0.223627	0.0744462	FALSE	Bifunctional NAD(P)H-hydrate repair enzyme (Nicotinamide nucleotide repair protein) [Includes: ADP-dependent (S)-NAD(P)H-hydrate dehydratase (EC 4.2.1.136) (ADP-dependent NAD(P)HX dehydratase); NAD(P)H-hydrate epimerase (EC 5.1.99.6)]
Atu4613	Q8U502		0.0686136	0.16477	0.0581127	FALSE	Glycosyltransferase
Atu1136	A9CJG2		0.0686469	0.221853	0.0739806	FALSE	Reductase
Atu1054	A9CJJ2		0.0687741	0.349339	0.107165	FALSE	Uncharacterized protein
Atu4270	Q7CUH6		0.0688191	0.186676	0.0644138	FALSE	GDP-mannose pyrophosphatase (GDP-mannose hydrolase) (GDPMK)
Atu1424	Q8UFH3	kdsA	0.0688734	0.162492	0.0574413	FALSE	2-dehydro-3-deoxyphosphooctonate aldolase (EC 2.5.1.55) (3-deoxy-D-manno-octulosonic acid 8-phosphate synthase) (KDO-8-phosphate synthase) (KDO 8-P synthase) (KDOPS) (Phospho-2-dehydro-3-deoxyoctonate aldolase)
Atu3140	Q8UB77		0.069476	0.215522	0.0723066	FALSE	Probable 5-dehydro-4-deoxyglucarate dehydratase (EC 4.2.1.41) (5-keto-4-deoxy-glucarate dehydratase) (KDGDH)
Atu2739	A9CHF4		0.0695717	0.221876	0.0739868	FALSE	Oxidoreductase
Atu1752	A9CIP4		0.069732	0.264522	0.0852824	FALSE	CBS domain-containing protein
Atu2650	Q8UC48	gpsA	0.0697586	0.202744	0.0688648	FALSE	Glycerol-3-phosphate dehydrogenase [NAD(P)+] (EC 1.1.1.94) (NAD(P)(+)-dependent glycerol-3-phosphate dehydrogenase) (NAD(P)H-dependent dihydroxyacetone-phosphate reductase)
Atu0486	A9CK85	pyrD	0.0697814	0.168231	0.0591266	FALSE	Dihydroorotate dehydrogenase (quinone) (EC 1.3.5.2) (DHOdehase) (DHOD) (DHODase) (Dihydroorotate oxidase)
Atu2747	A9CHE9		0.0699811	0.212881	0.0716021	FALSE	Pyridoxal phosphate homeostasis protein (PLP homeostasis protein)
Atu2437	Q7CX23		0.0699859	0.249152	0.081099	FALSE	N-acetyltransferase domain-containing protein
Atu3742	Q7CT72		0.0701781	0.193751	0.066391	FALSE	Regulator of CtrA degradation
Atu1304	A9CJ93	topA	0.0705629	0.212659	0.0715428	FALSE	DNA topoisomerase 1 (EC 5.6.2.1) (DNA topoisomerase I)
Atu1994	A9CIE9		0.0709106	0.375834	0.113626	FALSE	Acyl-CoA hydrolase
Atu0407	A9CKB1	fbpA	0.071084	0.282426	0.0900571	FALSE	ABC transporter, substrate binding protein (Iron)
Atu1385	A9CJ60		0.0711814	0.271342	0.0871135	FALSE	DUF1009 domain-containing protein
Atu8164	Q8U584		0.0712183	0.32506	0.101076	FALSE	Uncharacterized protein
Atu1688	Q7CYR2	trpC	0.0712205	0.150379	0.0538192	FALSE	Indole-3-glycerol phosphate synthase (IGPS) (EC 4.1.1.48)
Atu4491	Q8U7F8	trhO	0.0713189	0.229706	0.0760293	FALSE	tRNA uridine(34) hydroxylase (EC 1.14.-.-) (tRNA hydroxylation protein O)
Atu3906	A9CFU0	nrtC	0.0714671	0.250594	0.0814946	FALSE	ABC transporter, nucleotide binding/ATPase protein (Nitrate)
Atu1381	A9CJ61	omp1 bamA	0.0716584	0.167616	0.0589471	FALSE	Outer membrane protein assembly factor BamA
Atu4460	Q7CV07		0.0720933	0.267907	0.0861933	FALSE	Ribbon-helix-helix protein CopG domain-containing protein
Atu2587	Q7CWQ0		0.0721516	0.146738	0.0527128	FALSE	ABC transporter, substrate binding protein (Oligopeptide)
Atu4492	Q7CV33		0.0721517	0.380575	0.114763	FALSE	CHAD domain-containing protein
Atu2011	Q7CY30		0.0723657	0.321334	0.100127	FALSE	Endonuclease/exonuclease/phosphatase domain-containing protein
Atu2719	A9CHG5		0.0725355	0.172741	0.0604374	FALSE	Aldose 1-epimerase (EC 5.1.3.3)
Atu2201	A9CI65		0.0733768	0.2004	0.0682242	FALSE	Hydrolase
Atu2247	Q8UD80	hemF	0.0735525	0.253252	0.0822224	FALSE	Oxygen-dependent coproporphyrinogen-III oxidase (CPO) (Coprogen oxidase) (Coproporphyrinogenase) (EC 1.3.3.3)
Atu4012	A9CFY2	idhA	0.0740526	0.199102	0.0678683	FALSE	Myo-inositol 2-dehydrogenase
Atu4103	Q8U8I9	cmk	0.074098	0.228123	0.0756189	FALSE	Cytidylate kinase (CK) (EC 2.7.4.25) (Cytidine monophosphate kinase) (CMP kinase)
Atu0757	A9CJX9	fabI	0.0741985	0.215149	0.0722074	FALSE	Enoyl-[acyl-carrier-protein] reductase [NADH] (EC 1.3.1.9)
Atu0259	Q8UIN4	pheT	0.0743261	0.197184	0.0673406	FALSE	Phenylalanine--tRNA ligase beta subunit (EC 6.1.1.20) (Phenylalanyl-tRNA synthetase beta subunit) (PheRS)
Atu0096	A9CKQ1	dnaX	0.0744243	0.135289	0.0491834	TRUE	DNA polymerase III subunit gamma/tau (EC 2.7.7.7)
Atu3620	A9CFG5		0.0744255	0.256783	0.0831857	FALSE	Phytase-like domain-containing protein
Atu1284	A9CJA1	birA	0.0744472	0.212457	0.0714889	FALSE	biotin--[biotin carboxyl-carrier protein] ligase (EC 6.3.4.15)
Atu2737	A9CHF6		0.0744828	0.156911	0.0557837	FALSE	Oxidoredutase
Atu2289	A9CI26	trpE(G)	0.074741	0.193384	0.0662891	FALSE	Anthranilate synthase (EC 4.1.3.27)
Atu5071	A9CLQ4	dppA	0.074764	0.135436	0.0492265	TRUE	ABC transporter, substrate binding protein (Dipeptide)
Atu2218	Q8UDA9	prs prsA	0.0757273	0.150315	0.0537997	FALSE	Ribose-phosphate pyrophosphokinase (RPPK) (EC 2.7.6.1) (5-phospho-D-ribosyl alpha-1-diphosphate synthase) (Phosphoribosyl diphosphate synthase) (Phosphoribosyl pyrophosphate synthase) (P-Rib-PP synthase) (PRPP synthase) (PRPPase)
Atu4433	A9CGN0		0.0757835	0.144648	0.052074	FALSE	ABC transporter, membrane spanning protein (Oligopeptide)
Atu3613	Q7CSX1		0.0758498	0.220283	0.0735675	FALSE	Methyltransferase type 11 domain-containing protein
Atu1279	A9CJA5	nuoJ	0.076474	0.228416	0.0756948	FALSE	NADH-quinone oxidoreductase subunit J (EC 7.1.1.-)
Atu0241	Q8UIQ2	lepA	0.077394	0.167911	0.0590333	FALSE	Elongation factor 4 (EF-4) (EC 3.6.5.n1) (Ribosomal back-translocase LepA)
Atu1606	A9CIV5	map	0.0776272	0.123044	0.0455417	TRUE	Methionine aminopeptidase (MAP) (MetAP) (EC 3.4.11.18) (Peptidase M)
Atu3750	Q7CT79	thiE	0.0780535	0.155265	0.0552911	FALSE	Thiamine-phosphate pyrophosphorylase
Atu1516	Q7CZ30		0.0780753	0.166487	0.0586167	FALSE	Fumarylacetoacetase-like C-terminal domain-containing protein
Atu1933	A9CIG1	rpsN	0.0783485	0.517448	0.147298	FALSE	Small ribosomal subunit protein uS14 (30S ribosomal protein S14)
Atu1350	Q7CZG0	fdx	0.0785854	0.124409	0.0459541	TRUE	Ferrodoxin
Atu0245	Q7D1V5		0.078823	0.474018	0.137213	FALSE	Transcriptional regulator
Atu2241	Q7CXJ4		0.0792652	0.246547	0.080428	FALSE	ABC transporter, nucleotide binding/ATPase protein
Atu1720	A9CIQ5		0.0792774	0.189563	0.065224	FALSE	DUF2497 domain-containing protein
Atu1299	Q8UFU8	rpmG	0.0794954	0.22609	0.0750898	FALSE	Large ribosomal subunit protein bL33 (50S ribosomal protein L33)
Atu1764	A9CIN8	metF	0.0794967	0.120503	0.0447692	TRUE	methylenetetrahydrofolate reductase (NADH) (EC 1.5.1.54)
Atu5426	Q7D342		0.0795772	0.475332	0.13752	FALSE	CMD domain protein
Atu1512	Q8UF87	ssb	0.0799776	0.1164	0.0435098	TRUE	Single-stranded DNA-binding protein (SSB)
Atu3731	A9CFK8		0.0804553	0.118471	0.0441476	TRUE	5-formyltetrahydrofolate cyclo-ligase (EC 6.3.3.2)
Atu2373	A9CHX5	exoM	0.0807963	0.45501	0.132733	FALSE	UDP-hexose transferase
Atu0120	A9CKP1		0.0817233	0.131162	0.0479706	TRUE	DUF924 domain-containing protein
Atu1217	A9CJD0	cysK	0.0817987	0.195663	0.0669206	FALSE	Cysteine synthase
Atu1135	Q7CZW8	rlmJ	0.0832148	0.111397	0.0419531	TRUE	Ribosomal RNA large subunit methyltransferase J (EC 2.1.1.266) (23S rRNA (adenine(2030)-N6)-methyltransferase) (23S rRNA m6A2030 methyltransferase)
Atu0399	Q8UI99	pyrC	0.0834936	0.140685	0.0508549	FALSE	Dihydroorotase (DHOase) (EC 3.5.2.3)
Atu0045	Q8UJ87	hslU	0.0836825	0.218295	0.0730423	FALSE	ATP-dependent protease ATPase subunit HslU (Unfoldase HslU)
Atu4740	Q7CVQ9		0.0837189	0.40739	0.121292	FALSE	Zinc-binding dehydrogenase
Atu0086	Q8UJ52	rbfA	0.0837765	0.215055	0.0721822	FALSE	Ribosome-binding factor A
Atu2627	Q7CWL6	priA	0.0838473	0.124001	0.0458311	TRUE	Primosomal protein N' (EC 3.6.4.-) (ATP-dependent helicase PriA)
Atu4446	A9CGP0		0.0841526	0.134	0.0488061	TRUE	Sugar-binding domain-containing protein
Atu0752	A9CJY2		0.0845472	0.126989	0.0467292	TRUE	Winged helix-turn-helix domain-containing protein
Atu2769	A9CHD3	phbA	0.0846207	0.178581	0.0621174	FALSE	Acetyl-CoA acetyltransferase poly-beta-hydroxybutyrate biosynthesis
Atu0348	A9CKD4		0.0846326	0.252855	0.0821137	FALSE	VOC domain-containing protein
Atu1277	Q8UFX0	nuoH	0.0846445	0.371998	0.112702	FALSE	NADH-quinone oxidoreductase subunit H (EC 7.1.1.-) (NADH dehydrogenase I subunit H) (NDH-1 subunit H)
Atu0265	Q7D1U0		0.0850563	0.151819	0.0542547	FALSE	Hydrolase
Atu2766	A9CHD5	gdh	0.085262	0.124989	0.0461287	TRUE	NAD-glutamate dehydrogenase
Atu1210	A9CJD4	cpdB	0.0858625	0.125163	0.0461812	TRUE	2,3-cyclic nucleotide 2-phosphodiesterase/3-nucleotidase
Atu6144	A0A2Z2PIS9	accF	0.0859042	0.106883	0.0405283	TRUE	Phosphodiesterase
Atu1656	Q8UEU8		0.085913	0.105395	0.0400544	TRUE	Uncharacterized protein Atu1656
Atu4066	Q7CTZ8	soxB	0.085933	0.100736	0.0385565	TRUE	Sarcosine oxidase subunit beta (EC 1.5.3.24) (Sarcosine oxidase (5,10-methylenetetrahydrofolate-forming) subunit beta) (Tetrameric sarcosine oxidase subunit beta)
Atu2712	Q8UBY6	thiQ	0.0862647	0.111757	0.042066	TRUE	Thiamine import ATP-binding protein ThiQ (EC 7.6.2.15)
Atu1590	Q7CYX3	iunH	0.0865153	0.118252	0.0440804	TRUE	Inosine-uridine preferring nucleoside hydrolase
Atu4365	Q7CUR6		0.0868593	0.12679	0.0466697	TRUE	Uncharacterized protein
Atu3287	Q7CS34		0.086979	0.152112	0.0543428	FALSE	Thiamine biosynthesis associated protein
Atu1580	A9CIW5		0.0878086	0.124463	0.0459704	TRUE	ABC transporter, nucleotide binding/ATPase protein (Amino acid)
Atu3106	Q7CRM0		0.0879381	0.276545	0.0885004	FALSE	ABC transporter, substrate binding protein (Sugar)
Atu4614	A9CGW5	wbbL	0.0882212	0.202116	0.0686935	FALSE	Glycosyltransferase
Atu2059	Q7CXZ1	betI	0.088275	0.186611	0.0643956	FALSE	HTH-type transcriptional regulator BetI
Atu2070	A9CIC1		0.0884186	0.186135	0.0642614	FALSE	Aminopeptidase P
Atu2502	Q7CWX1	hemO	0.0885323	0.259613	0.0839547	FALSE	Heme oxygenase
Atu1345	A9CJ74	nadK	0.0885477	0.182471	0.0632255	FALSE	NAD kinase (EC 2.7.1.23) (ATP-dependent NAD kinase)
Atu2780	Q8UBS0	proB	0.0885747	0.156196	0.05557	FALSE	Glutamate 5-kinase (EC 2.7.2.11) (Gamma-glutamyl kinase) (GK)
Atu3658	Q8U4W9		0.0887152	0.105581	0.0401138	TRUE	Transcriptional regulator, MerR family
Atu5156	Q7D3S6	atsC	0.0890241	0.353117	0.108098	FALSE	Short chain dehydrogenase dehydrogenases
Atu1259	Q8UFY5	clpX	0.0894729	0.143507	0.0517241	FALSE	ATP-dependent Clp protease ATP-binding subunit ClpX
Atu3510	Q7CSN1		0.0896182	0.165301	0.0582687	FALSE	Amidohydrolase
Atu4109	A9CG29		0.0900243	0.115221	0.0431451	TRUE	Nucleoside 2-deoxyribosyltransferase
Atu4013	A9CFY3	cyaA	0.09027	0.198778	0.0677793	FALSE	Adenylate cyclase
Atu0647	Q8UHN3	purD	0.0906709	0.130592	0.0478018	TRUE	Phosphoribosylamine--glycine ligase (EC 6.3.4.13) (GARS) (Glycinamide ribonucleotide synthetase) (Phosphoribosylglycinamide synthetase)
Atu1371	Q7CZE2		0.0907375	0.137952	0.0500085	FALSE	Glycerophosphoryl diester phosphodiesterase
Atu3870	A9CFS1	ldhA	0.0908031	0.123503	0.0456804	TRUE	D-lactate dehydrogenase
Atu2750	A9CHE7		0.0908577	0.0952355	0.0368509	TRUE	DNA polymerase III delta N-terminal domain-containing protein
Atu1342	A9CJ76	prfB	0.0911244	0.196471	0.0671439	FALSE	Peptide chain release factor 2 (RF-2)
Atu0302	Q7D1Q9	rsmI	0.0912173	0.0918579	0.0358274	TRUE	Ribosomal RNA small subunit methyltransferase I (EC 2.1.1.198) (16S rRNA 2'-O-ribose C1402 methyltransferase) (rRNA (cytidine-2'-O-)-methyltransferase RsmI)
Atu2616	Q7CWM4		0.0914957	0.094588	0.0366559	TRUE	Translocation/assembly module TamB
Atu3243	Q7CRZ4	gatA	0.0917486	0.149789	0.0536405	FALSE	Indoleacetamide hydrolase
Atu2125	Q8U559	chvD ettA	0.0922216	0.180203	0.0625804	FALSE	Energy-dependent translational throttle protein EttA (EC 3.6.1.-) (Translational regulatory factor EttA)
Atu2251	A9CI45		0.0925328	0.168726	0.0592712	FALSE	NTP pyrophosphohydrolase, MutT family
Atu5443	Q7D327		0.0926712	0.111671	0.042039	TRUE	Transcriptional regulator, TetR family
Atu4227	A9CG92	purF	0.0929463	0.189223	0.0651287	FALSE	Amidophosphoribosyltransferase
Atu1205	Q7CZR6	ilvA	0.0934012	0.10966	0.0414072	TRUE	L-threonine dehydratase (EC 4.3.1.19) (Threonine deaminase)
Atu2331	A9CHZ9		0.093478	0.101903	0.0389338	TRUE	MnmC-like methyltransferase domain-containing protein
Atu1842	Q7CYE5		0.0938134	0.252515	0.0820209	FALSE	Alpha/beta hydrolase
Atu1648	A9CIT6		0.0939408	0.0983283	0.0377739	TRUE	Dipeptide epimerase (EC 5.1.1.-)
Atu4434	A9CGN1		0.0943222	0.0850778	0.0337228	TRUE	ABC transporter, nucleotide binding/ATPase protein (Oligopeptide)
Atu4312	A9CGE9	soxA	0.094892	0.644286	0.176747	FALSE	Sarcosine oxidase alpha subunit
Atu4047	Q7CTY1		0.0950259	0.11568	0.0432873	TRUE	histidine kinase (EC 2.7.13.3)
Atu0397	Q7D1J3		0.095082	0.0902659	0.0353393	TRUE	Esterase
Atu1511	A9CIZ6		0.0952038	0.108671	0.0410952	TRUE	Type II toxin-antitoxin system ParD family antitoxin
Atu0658	A9CK32	pit	0.0953684	0.0818472	0.0326957	TRUE	Phosphate transporter
Atu0940	Q7D0B1	pemK	0.0955514	0.0948658	0.0367396	TRUE	PemK protein
Atu3197	Q7CRV3	ptxR	0.0959587	0.191918	0.0658814	FALSE	Transcriptional regulator, LysR family
Atu2348	P25548	chvE	0.0960522	0.100693	0.0385426	TRUE	Multiple sugar-binding periplasmic receptor ChvE
Atu2258	Q7CXI0		0.0961605	0.0974726	0.0375199	TRUE	Acetyltransferase Atu2258 (EC 2.3.1.-) (GCN5-related N-acetyltransferase) (GNAT)
Atu8171	Q8U561		0.0961894	0.0724947	0.0296637	TRUE	Stringent starvation protein B
Atu1471	Q7CZ66	rluC	0.096345	0.174728	0.0610114	FALSE	Pseudouridine synthase (EC 5.4.99.-)
Atu2740	A9CHF3		0.0963744	0.097342	0.037481	TRUE	Transcriptional regulator, GntR family
Atu1690	A9CIR9	moeA	0.0967545	0.211575	0.0712524	FALSE	Molybdopterin molybdenumtransferase (EC 2.10.1.1)
Atu0151	Q7D235	fabA	0.0967848	0.110677	0.0417271	TRUE	3-hydroxydecanoyl-[acyl-carrier-protein] dehydratase (EC 4.2.1.59) (3-hydroxyacyl-[acyl-carrier-protein] dehydratase FabA) (Beta-hydroxydecanoyl thioester dehydrase) (Trans-2-decenoyl-[acyl-carrier-protein] isomerase) (EC 5.3.3.14)
Atu1701	Q7CYQ2	pcm	0.0968116	0.0870644	0.0343465	TRUE	Protein-L-isoaspartate O-methyltransferase (EC 2.1.1.77) (L-isoaspartyl protein carboxyl methyltransferase) (Protein L-isoaspartyl methyltransferase) (Protein-beta-aspartate methyltransferase)
Atu1383	Q8UFL4	fabZ	0.096839	0.0981485	0.0377206	TRUE	3-hydroxyacyl-[acyl-carrier-protein] dehydratase FabZ (EC 4.2.1.59) ((3R)-hydroxymyristoyl-[acyl-carrier-protein] dehydratase) ((3R)-hydroxymyristoyl-ACP dehydrase) (Beta-hydroxyacyl-ACP dehydratase)
Atu2279	A9CI32		0.0968852	0.0760069	0.0308065	TRUE	ABC transporter, nucleotide binding/ATPase protein (Proline/glycine betaine)
Atu4313	A9CGF0	soxG	0.0971041	0.389785	0.116954	FALSE	Sarcosine oxidase gamma subunit
Atu4048	Q7CTY2		0.0971402	0.103625	0.0394879	TRUE	2-hydroxyacid dehydrogenase
Atu1965	Q7CY66	galE	0.097368	0.0899026	0.0352274	TRUE	UDP-glucose 4-epimerase
Atu3145	A9CER1	kdgF	0.0973765	0.0809448	0.032406	TRUE	Pectin degradation protein
Atu0685	A9CK17	ribF	0.0974001	0.069167	0.0285699	TRUE	Riboflavin biosynthesis protein [Includes: Riboflavin kinase (EC 2.7.1.26) (Flavokinase); FMN adenylyltransferase (EC 2.7.7.2) (FAD pyrophosphorylase) (FAD synthase)]
Atu2388	A9CHX1		0.0974006	0.0676441	0.0280911	TRUE	ABC transporter, nucleotide binding/ATPase protein (Nitrate)
Atu0428	Q8UI71	argD	0.0974584	0.0981264	0.0377141	TRUE	Acetylornithine aminotransferase (ACOAT) (EC 2.6.1.11)
Atu1024	Q8UGL3	dapA dapA7	0.0977766	0.189945	0.0653308	FALSE	4-hydroxy-tetrahydrodipicolinate synthase (HTPA synthase) (EC 4.3.3.7)
Atu2823	Q8UBM8	purH	0.0979488	0.0783824	0.0315762	TRUE	Bifunctional purine biosynthesis protein PurH [Includes: Phosphoribosylaminoimidazolecarboxamide formyltransferase (EC 2.1.2.3) (AICAR transformylase); IMP cyclohydrolase (EC 3.5.4.10) (ATIC) (IMP synthase) (Inosinicase)]
Atu2588	Q7CWP9		0.0980463	0.159997	0.0567025	FALSE	ABC transporter, membrane spanning protein (Oligopeptide)
Atu2350	Q7CX96	gbpR	0.0981815	0.283733	0.0904015	FALSE	Transcriptional regulator, LysR family
Atu3722	Q8U9K6	ruvB	0.0981831	0.0687397	0.0284361	TRUE	Holliday junction branch migration complex subunit RuvB (EC 3.6.4.-)
Atu4172	A9CG68	lysC	0.0984924	0.127647	0.046926	TRUE	Aspartokinase (EC 2.7.2.4)
Atu1708	A9CIR1		0.0988571	0.544635	0.153717	FALSE	Segregation and condensation protein A
Atu1589	Q7CYX4		0.0989912	0.0925158	0.036028	TRUE	Aminotransferase (EC 2.6.1.-)
Atu3532	A9CFC4		0.0991176	0.425775	0.125754	FALSE	Transcriptional regulator, GntR family
Atu4583	Q7CVB7	sodBII	0.0994044	0.0736877	0.0300543	TRUE	Superoxide dismutase (EC 1.15.1.1)
Atu3747	Q7CT76		0.0996668	0.0651347	0.0272909	TRUE	Flagellar motor protein MotA
Atu0195	A9CKL0	gntK	0.0996772	0.0927688	0.036105	TRUE	Gluconokinase (EC 2.7.1.12)
Atu2756	Q7CWB7	tesB	0.0997748	0.0808903	0.0323884	TRUE	Acyl-CoA thioesterase II
Atu1532	Q7CZ15		0.0998165	0.0893992	0.035072	TRUE	Glyoxalase/bleomycin resistance protein/dioxygenase superfamily protein
Atu1659	A9CIT0		0.100291	0.0981142	0.0377105	TRUE	DUF1003 domain-containing protein
Atu1913	A9CIG4		0.100295	0.219281	0.0733031	FALSE	DUF1883 domain-containing protein
Atu6116	A0A2Z2PJX4	ycf	0.100717	0.216374	0.072533	FALSE	DUF4160 domain-containing protein
Atu1493	A9CJ03	clc	0.100748	0.182175	0.0631416	FALSE	Chloride channel protein
Atu1359	Q7CZF2	dksA	0.101246	0.0849272	0.0336753	TRUE	RNA polymerase-binding transcription factor DksA
Atu0764	A9CJX5		0.101282	0.261208	0.0843869	FALSE	Bleomycin resistance protein
Atu0197	A9CKK9		0.101381	0.0776706	0.0313439	TRUE	ABC transporter, nucleotide binding/ATPase protein (Proline/glycine/betaine)
Atu4681	A9CGZ8		0.101436	0.126687	0.0466387	TRUE	ABC transporter, nucleotide binding/ATPase protein (Amino acid)
Atu4684	A9CH01		0.101481	0.136724	0.0496267	TRUE	Trans-3-hydroxy-L-proline dehydratase (T3LHyp dehydratase) (t3HypD) (EC 4.2.1.77) (4-hydroxyproline 2-epimerase) (4Hyp 2-epimerase) (4HypE) (EC 5.1.1.8) (Trans-L-3-hydroxyproline dehydratase)
Atu4160	A9CG61		0.101602	0.117102	0.0437265	TRUE	RNA polymerase sigma factor
Atu0763	A9CJX6		0.101814	0.0595902	0.0254709	TRUE	Hydrolase
Atu3724	Q8U9K4	ruvC	0.10217	0.0798299	0.0320462	TRUE	Crossover junction endodeoxyribonuclease RuvC (EC 3.1.21.10) (Holliday junction nuclease RuvC) (Holliday junction resolvase RuvC)
Atu0899	Q7D0E8	dapA	0.102421	0.0590871	0.0253021	TRUE	Dihydrodipicolinate synthase
Atu0434	A9CKA1	dcd	0.102646	0.0615941	0.0261371	TRUE	2'-deoxycytidine 5'-triphosphate deaminase
Atu2087	P0A331	ftsA	0.102953	0.090018	0.0352629	TRUE	Cell division protein FtsA
Atu1285	Q7CZK7		0.103265	0.157032	0.0558198	FALSE	Metal dependent hydrolase
Atu0291	A9CKF4		0.103359	0.0757641	0.0307281	TRUE	NAD-dependent epimerase/dehydratase domain-containing protein
Atu1215	A9CJD2		0.103577	0.0652547	0.0273294	TRUE	Thiosulfate sulfurtransferase
Atu2186	A9CI74		0.103609	0.103394	0.0394136	TRUE	Transcriptional regulator, LysR family
Atu1171	Q8UG70	ribH	0.103941	0.102472	0.039117	TRUE	6,7-dimethyl-8-ribityllumazine synthase (DMRL synthase) (LS) (Lumazine synthase) (EC 2.5.1.78)
Atu0323	Q8UIH2	rpsT	0.104044	0.142896	0.0515363	FALSE	Small ribosomal subunit protein bS20 (30S ribosomal protein S20)
Atu3641	A9CFH3		0.104314	0.105266	0.0400133	TRUE	DUF2169 domain-containing protein
Atu3394	A9CF51	fecE	0.104464	0.240142	0.0787652	FALSE	ABC transporter, nucleotide binding/ATPase protein (Iron)
Atu0014	A9CKT3	hpcE	0.1045	0.0865953	0.0341998	TRUE	2-hydroxyhepta-2,4-diene-1,7-dioate isomerase
Atu5492	A9CL44		0.105025	0.127728	0.0469502	TRUE	General stress protein 17M-like domain-containing protein
Atu2036	Q7CY08	ilvI	0.105201	0.116546	0.0435548	TRUE	Acetolactate synthase (EC 2.2.1.6)
Atu2038	Q7CY07		0.105269	0.121693	0.0451317	TRUE	Helicase HerA central domain-containing protein
Atu4477	A9CGQ4		0.105356	0.126117	0.0464678	TRUE	Transcriptional regulator, TetR family
Atu3494	A9CFB0		0.10555	0.0726165	0.0297037	TRUE	Methyltransferase FkbM domain-containing protein
Atu0090	Q8UJ48	rimP	0.105735	0.0877679	0.034566	TRUE	Ribosome maturation factor RimP
Atu1596	A9CIW0	fabF	0.105788	0.0625792	0.0264611	TRUE	3-oxoacyl-(Acyl-carrier-protein) synthase II
Atu0269	Q8UIM4	xseA	0.105884	0.067469	0.0280358	TRUE	Exodeoxyribonuclease 7 large subunit (EC 3.1.11.6) (Exodeoxyribonuclease VII large subunit) (Exonuclease VII large subunit)
Atu3381	A9CF41		0.106098	0.0564524	0.0244081	TRUE	Transcriptional regulator, LysR family
Atu1786	Q8UEH1	glmS	0.106295	0.0668489	0.027839	TRUE	Glutamine--fructose-6-phosphate aminotransferase [isomerizing] (EC 2.6.1.16) (D-fructose-6-phosphate amidotransferase) (GFAT) (Glucosamine-6-phosphate synthase) (Hexosephosphate aminotransferase) (L-glutamine--D-fructose-6-phosphate amidotransferase)
Atu5471	A9CL55		0.106558	0.109301	0.0412941	TRUE	DUF2922 domain-containing protein
Atu0686	Q8UHJ6	ileS	0.106895	0.120461	0.0447565	TRUE	Isoleucine--tRNA ligase (EC 6.1.1.5) (Isoleucyl-tRNA synthetase) (IleRS)
Atu2439	Q7CX21		0.107116	0.0930517	0.036191	TRUE	DUF1134 domain-containing protein
Atu1542	A9CIY3	cobP	0.107309	0.0758536	0.030757	TRUE	Bifunctional adenosylcobalamin biosynthesis protein (EC 2.7.1.156) (EC 2.7.7.62)
Atu3625	Q8U9V0	aroB	0.107608	0.0770828	0.0311522	TRUE	3-dehydroquinate synthase (DHQS) (EC 4.2.3.4)
Atu1719	Q8UEN6	valS	0.107695	0.0751907	0.0305428	TRUE	Valine--tRNA ligase (EC 6.1.1.9) (Valyl-tRNA synthetase) (ValRS)
Atu0834	Q7D0K7		0.108183	0.0626044	0.0264693	TRUE	Asparaginase
Atu3730	A9CFK7		0.108308	0.0942678	0.0365593	TRUE	TIGR00282 family metallophosphoesterase
Atu0378	Q7D1K5		0.108533	0.262695	0.0847891	FALSE	Hydrolase
Atu2445	A9CHU4	rpoH	0.108613	0.302447	0.0952739	FALSE	RNA polymerase sigma factor RpoH (RNA polymerase sigma-32 factor)
Atu0701	A9CK09		0.108614	0.0587439	0.0251867	TRUE	GGDEF family protein
Atu3626	Q7CSY3	aroK	0.108657	0.0513998	0.0226462	TRUE	Shikimate kinase (SK) (EC 2.7.1.71)
Atu6082	A9CKX5		0.108728	0.109833	0.0414616	TRUE	AAA-family ATPase
Atu0353	A9CKD1		0.108953	0.19	0.065346	FALSE	Acetyltransferase
Atu4071	A9CG10		0.109231	0.0865283	0.0341788	TRUE	DUF2332 domain-containing protein
Atu0140	A9CKN5	cyoC	0.109605	0.0559796	0.0242458	TRUE	Cytochrome bo(3) ubiquinol oxidase subunit 3 (Cytochrome o ubiquinol oxidase subunit 3) (Oxidase bo(3) subunit 3) (Ubiquinol oxidase polypeptide III) (Ubiquinol oxidase subunit 3)
Atu1273	A9CJA8		0.109738	0.454412	0.132591	FALSE	Uncharacterized protein
Atu0371	Q8UIC6	dapD	0.110038	0.0533871	0.0233459	TRUE	2,3,4,5-tetrahydropyridine-2,6-dicarboxylate N-succinyltransferase (EC 2.3.1.117) (Tetrahydrodipicolinate N-succinyltransferase) (THDP succinyltransferase) (THP succinyltransferase) (Tetrahydropicolinate succinylase)
Atu4169	A9CG65	nspC	0.11027	0.071352	0.0292872	TRUE	Carboxynorspermidine/carboxyspermidine decarboxylase (CANS DC/CAS DC) (CANSDC/CASDC) (EC 4.1.1.96)
Atu2046	A9CIC8	folA	0.110467	0.0552015	0.0239775	TRUE	Dihydrofolate reductase (EC 1.5.1.3)
Atu0202	Q7D1Z1		0.111491	0.0485545	0.0216607	TRUE	ABC transporter, substrate binding protein (Iron)
Atu0504	Q7D1B8		0.111922	0.143358	0.0516785	FALSE	DUF3618 domain-containing protein
Atu1339	Q7CZH1	rne	0.111937	0.130039	0.0476379	TRUE	Ribonuclease E (RNase E) (EC 3.1.26.12)
Atu0679	Q8UHK1	hisG	0.111996	0.0601613	0.0256618	TRUE	ATP phosphoribosyltransferase (ATP-PRT) (ATP-PRTase) (EC 2.4.2.17)
Atu3307	A9CEZ6	celC	0.112681	0.371572	0.1126	FALSE	cellulase (EC 3.2.1.4)
Atu2155	Q7CXR2	metH	0.112768	0.0496136	0.0220268	TRUE	Methionine synthase (EC 2.1.1.13) (5-methyltetrahydrofolate--homocysteine methyltransferase)
Atu6150	A0A2Z2PIS2	virH1	0.113271	0.0464343	0.0209234	TRUE	Cytochrome P450 (P-450 monooxygenase)
Atu0367	Q8UID0	fmt	0.113507	0.112857	0.0424097	TRUE	Methionyl-tRNA formyltransferase (EC 2.1.2.9)
Atu2307	A9CI16		0.113591	0.0550774	0.0239346	TRUE	Monooxygenase
Atu2693	A9CHH2	ftsY	0.113622	0.0603266	0.0257169	TRUE	Signal recognition particle receptor FtsY (SRP receptor) (EC 3.6.5.4)
Atu2020	A9CID8		0.113991	0.0472951	0.0212207	TRUE	Transcriptional regulator, TetR family
Atu0019	Q8UJA9	trpA	0.114055	0.0440906	0.0201382	TRUE	Tryptophan synthase alpha chain (EC 4.2.1.20)
Atu3795	A9CFN7		0.1141	0.0461023	0.0208135	TRUE	AcrB/AcrD/AcrF family protein
Atu2207	A9CI63	envZ	0.11436	0.0735322	0.0300035	TRUE	Signal transduction histidine-protein kinase/phosphatase MprB (EC 2.7.13.3) (Mycobacterial persistence regulator B)
Atu2716	A9CHG6	uup	0.114533	0.0954498	0.0369152	TRUE	ATP-binding protein Uup (EC 3.6.1.-)
Atu0603	Q7D145		0.114534	0.0604102	0.0257447	TRUE	Oxidoreductase with FAD/NAD(P)-binding domain
Atu3402	Q7CSD5		0.114688	0.462664	0.134545	FALSE	D-malate dehydrogenase [decarboxylating] (EC 1.1.1.83) (EC 1.1.1.93) (EC 4.1.1.73)
Atu3611	Q7CSX0	tyrC	0.114718	0.0668112	0.0278271	TRUE	Prephenate dehydrogenase
Atu4665	Q7CVJ3	melA	0.114719	0.229312	0.0759272	FALSE	Alpha-galactosidase
Atu4510	A9CGR9	iolE	0.114873	0.042289	0.0195328	TRUE	Xylose isomerase-like TIM barrel domain-containing protein
Atu2826	Q8UBM5	htpX	0.11519	0.0485847	0.0216712	TRUE	Protease HtpX homolog (EC 3.4.24.-)
Atu3908	Q7CTL4		0.115411	0.0471371	0.0211663	TRUE	Transcriptional regulator, GntR family
Atu4108	A9CG28	rnd	0.115915	0.0650799	0.0272732	TRUE	Ribonuclease D
Atu0540	Q7D190		0.115931	0.231489	0.0764903	FALSE	DUF4169 domain-containing protein
Atu3090	A9CEN2		0.116565	0.0495174	0.0219937	TRUE	Polymerase epsilon subunit
Atu0376	A9CKC2		0.116619	0.102327	0.0390705	TRUE	DUF1150 domain-containing protein
Atu0149	Q7D237	fabI	0.116671	0.114149	0.0428124	TRUE	Enoyl-[acyl-carrier-protein] reductase [NADH] (EC 1.3.1.9)
Atu4489	A9CGQ9		0.116784	0.0823288	0.0328498	TRUE	Outer membrane lipoprotein
Atu0012	A9CKT5	gyrB	0.116844	0.060345	0.025723	TRUE	DNA gyrase subunit B (EC 5.6.2.2)
Atu2816	A9CHB6		0.116909	0.0386473	0.0182761	TRUE	Oxidoreductase
Atu1122	Q8UGB6	ndk	0.116964	0.0659109	0.0275399	TRUE	Nucleoside diphosphate kinase (NDK) (NDP kinase) (EC 2.7.4.6) (Nucleoside-2-P kinase)
Atu2447	Q8UCN6	purA	0.11705	0.0435818	0.019965	TRUE	Adenylosuccinate synthetase (AMPSase) (AdSS) (EC 6.3.4.4) (IMP--aspartate ligase)
Atu2292	Q7CXF0	ade1 adeC	0.117161	0.0475032	0.0212938	TRUE	Adenine deaminase 1 (Adenase 1) (Adenine aminase 1) (EC 3.5.4.2)
Atu1110	Q8UGC8	pepA	0.117313	0.0877947	0.0345743	TRUE	Probable cytosol aminopeptidase (EC 3.4.11.1) (Leucine aminopeptidase) (LAP) (EC 3.4.11.10) (Leucyl aminopeptidase)
Atu1303	A9CJ94	rnr	0.117354	0.0827789	0.0329936	TRUE	Ribonuclease R (RNase R) (EC 3.1.13.1)
Atu2386	Q7CX67	dht	0.117493	0.136964	0.0497014	TRUE	Dihydropyrimidinase
Atu0357	Q7D1M1	phoH	0.117564	0.037644	0.0179193	TRUE	PhoH-like protein
Atu1816	A9CIL1		0.117754	0.0413411	0.0192113	TRUE	ABC transporter, nucleotide binding/ATPase protein
Atu0255	Q8UIN8	rpmI	0.117999	0.387725	0.116465	FALSE	Large ribosomal subunit protein bL35 (50S ribosomal protein L35)
Atu2670	A9CHI3		0.118169	0.094936	0.0367608	TRUE	ABC transporter, nucleotide binding/ATPase protein
Atu0010	A9CKT7		0.118541	0.168227	0.0591255	FALSE	Smr domain-containing protein
Atu3737	A9CFL0	gapA	0.118835	0.0553296	0.0240218	TRUE	Glyceraldehyde-3-phosphate dehydrogenase (EC 1.2.1.-)
Atu4432	A9CGM9		0.118918	0.0615629	0.0261268	TRUE	ABC transporter, membrane spanning protein (Oligopeptide)
Atu3623	Q7CSY1	dnaJ	0.119626	0.131961	0.0482064	TRUE	Molecular chaperone, DnaJ family
Atu1052	Q7D028		0.119703	0.101868	0.0389222	TRUE	Hydrolase
Atu1932	Q8UE32	rpsH	0.119977	0.0670808	0.0279127	TRUE	Small ribosomal subunit protein uS8 (30S ribosomal protein S8)
Atu3178	A9CET7		0.12022	0.108672	0.0410952	TRUE	ABC transporter, substrate binding protein
Atu1947	Q8UE17	rpsJ	0.12045	0.141408	0.0510782	FALSE	Small ribosomal subunit protein uS10 (30S ribosomal protein S10)
Atu4113	A9CG31	dppA	0.120777	0.476835	0.137871	FALSE	ABC transporter, substrate binding protein (Dipeptide)
Atu1813 Atu3663	Q8U577		0.120832	0.245768	0.0802266	FALSE	Rrf2 family transcriptional regulator
Atu2715	A9CHG7		0.121267	0.283741	0.0904035	FALSE	VOC domain-containing protein
Atu4020	A9CFY6		0.121357	0.0343297	0.0167063	TRUE	Sulfatase
Atu2800	A9CHC5	cobJ	0.121485	0.229686	0.0760242	FALSE	Precorrin-3B C17-methyltransferase
Atu0430	Q7D1H2	hslO	0.12183	0.217128	0.0727332	FALSE	Chaperonin (Heat shock protein hsp33)
Atu1382	Q8UFL5	lpxD	0.121841	0.0905206	0.0354176	TRUE	UDP-3-O-acylglucosamine N-acyltransferase (EC 2.3.1.191)
Atu4345	A9CGG8		0.121857	0.0424753	0.0195955	TRUE	Hcp1 family type VI secretion system effector
Atu5001	Q7D452	repB	0.122174	0.0506769	0.0223967	TRUE	Replication protein B
Atu1885	A9CIH8		0.122592	0.0403091	0.0188569	TRUE	Transcriptional regulator, AsnC family
Atu3303	Q7CS44	celE	0.122707	0.0518931	0.0228193	TRUE	Cellulose synthesis protein
Atu3075	Q7CRJ0		0.123053	0.0401835	0.0188135	TRUE	Transcriptional regulator, TetR family
Atu1076	Q8U5E3	cvpA	0.123247	0.114328	0.0428679	TRUE	Colicin V production protein
Atu4481	A9CGQ7		0.123335	0.0472163	0.0211936	TRUE	Transcriptional regulator, LacI family
Atu4116	A9CG34	dppD	0.123662	0.28748	0.0913861	FALSE	ABC transporter, nucleotide binding/ATPase protein (Dipeptide)
Atu3865	Q7CTH3		0.1238	0.043109	0.0198077	TRUE	Transglutaminase-like domain-containing protein
Atu1711	Q8UEP4	argS	0.124386	0.149972	0.0536961	FALSE	Arginine--tRNA ligase (EC 6.1.1.19) (Arginyl-tRNA synthetase) (ArgRS)
Atu1077	A9CJI4	radA	0.124544	0.0624557	0.0264206	TRUE	DNA repair protein RadA
Atu0238	A9CKI7		0.124644	0.0966903	0.0372867	TRUE	Thioredoxin reductase
Atu1984	Q7CY51	fsrR	0.125581	0.032133	0.0159041	TRUE	Two component sensor kinase
Atu4314	Q8U7Y5	glyA2	0.125744	0.158122	0.0561448	FALSE	Serine hydroxymethyltransferase 2 (SHMT 2) (Serine methylase 2) (EC 2.1.2.1)
Atu0283	A9CKG1		0.125785	0.0807226	0.0323344	TRUE	Medium/long-chain acyl-CoA thioesterase YigI (EC 3.1.2.20)
Atu0047	Q8UJ85	glcB	0.126004	0.0386267	0.0182688	TRUE	Malate synthase G (EC 2.3.3.9)
Atu1570	A9CIX1		0.126004	0.173724	0.0607216	FALSE	DUF3126 domain-containing protein
Atu0787	A9CJW5	thrC	0.126048	0.0347186	0.0168515	TRUE	Threonine synthase (EC 4.2.3.1)
Atu3296	A9CEZ3	dctD	0.126064	0.0566815	0.0244865	TRUE	Two component response regulator for C4-dicarboxylate transport
Atu1088	Q8UGF0	rplI csn1	0.126215	0.0448001	0.0203782	TRUE	Large ribosomal subunit protein bL9 (50S ribosomal protein L9) (Cultivar-specific nodulation protein 1)
Atu0039	P58799	hisF	0.126262	0.0310643	0.0155232	TRUE	Imidazole glycerol phosphate synthase subunit HisF (EC 4.3.2.10) (IGP synthase cyclase subunit) (IGP synthase subunit HisF) (ImGP synthase subunit HisF) (IGPS subunit HisF)
Atu0443	A9CK98		0.126523	0.0661573	0.0276187	TRUE	Phage repressor
Atu1140	Q7CZW4	purN	0.126975	0.0441799	0.0201686	TRUE	Phosphoribosylglycinamide formyltransferase (EC 2.1.2.2) (5'-phosphoribosylglycinamide transformylase) (GAR transformylase) (GART)
Atu0536	Q8UHX2		0.127092	0.0933801	0.0362906	TRUE	UPF0262 protein Atu0536
Atu0041	P58788	hisH	0.127335	0.0621248	0.0263119	TRUE	Imidazole glycerol phosphate synthase subunit HisH (EC 4.3.2.10) (IGP synthase glutaminase subunit) (EC 3.5.1.2) (IGP synthase subunit HisH) (ImGP synthase subunit HisH) (IGPS subunit HisH)
Atu0781	Q8UHA2		0.127377	0.0752259	0.0305542	TRUE	UPF0301 protein Atu0781
Atu0577	A9CK65	flaF	0.127862	0.192313	0.0659912	FALSE	FLAF protein
Atu3495	A9CFB1		0.127922	0.0454785	0.0206058	TRUE	GGDEF family protein
Atu4189	Q7CU96	dapA	0.128541	0.0543817	0.0236932	TRUE	Dihydropicolinate synthase
Atu2814	A9CHB7		0.128653	0.0450991	0.0204787	TRUE	Zinc-binding dehydrogenase
Atu0108	Q7D266		0.129641	0.0512765	0.0226038	TRUE	Metalloprotease M20 family
Atu4174	Q8U8B8	prfA	0.129701	0.0488437	0.0217611	TRUE	Peptide chain release factor 1 (RF-1)
Atu0093	Q8UJ45	recR	0.130533	0.0343211	0.0167031	TRUE	Recombination protein RecR
Atu2168	A9CI80	dnaG	0.13079	0.0283139	0.0145152	TRUE	DNA primase (EC 2.7.7.101)
Atu3621	A9CFG6	cobT	0.131187	0.0259019	0.0136163	TRUE	cobaltochelatase subunit CobT (EC 6.6.1.2)
Atu3509	A9CFB5		0.131308	0.0865367	0.0341814	TRUE	DUF1178 domain-containing protein
Atu3376	Q7CSB1		0.131379	0.0453664	0.0205683	TRUE	beta-lactamase (EC 3.5.2.6)
Atu4083	A9CG15		0.1315	0.0318884	0.0158172	TRUE	Aldose epimerase
Atu1256	A9CJB6		0.131743	0.0422126	0.019507	TRUE	Cytochrome P450 hydroxylase
Atu0205	A9CKK4	mmsA	0.132519	0.212767	0.0715716	FALSE	methylmalonate-semialdehyde dehydrogenase (CoA acylating) (EC 1.2.1.27)
Atu2327	A9CI02		0.133786	0.0472377	0.021201	TRUE	2-oxo-4-hydroxy-4-carboxy-5-ureidoimidazoline decarboxylase (EC 4.1.1.97)
Atu3074	A9CEM5		0.134477	0.114623	0.0429598	TRUE	Short chain dehydrogenase
Atu4040	Q8U8Q0	rsmJ	0.134609	0.210447	0.0709497	FALSE	Ribosomal RNA small subunit methyltransferase J (EC 2.1.1.242) (16S rRNA m2G1516 methyltransferase) (rRNA (guanine-N(2)-)-methyltransferase)
Atu1993	Q7CY44		0.134887	0.0259835	0.0136472	TRUE	tRNA/rRNA metyltransferase
Atu0710	A9CK05	corA	0.134925	0.14856	0.0532675	FALSE	Magnesium/cobalt transport protein
Atu0040	P58790	hisA	0.135062	0.0247493	0.0131747	TRUE	1-(5-phosphoribosyl)-5-[(5-phosphoribosylamino)methylideneamino] imidazole-4-carboxamide isomerase (EC 5.3.1.16) (Phosphoribosylformimino-5-aminoimidazole carboxamide ribotide isomerase)
Atu1288	Q8UFV9	proS	0.135132	0.0460059	0.0207815	TRUE	Proline--tRNA ligase (EC 6.1.1.15) (Prolyl-tRNA synthetase) (ProRS)
Atu1433	A9CJ31		0.135661	0.0234538	0.0126991	TRUE	Arylesterase
Atu5097	A9CLP3		0.135943	0.0573944	0.0247297	TRUE	DNA ligase (ATP) (EC 6.5.1.1)
Atu1713	A9CIQ9		0.136278	0.0538447	0.023506	TRUE	FeS cluster biogenesis domain-containing protein
Atu4872	A9CH96		0.136314	0.0228284	0.0124662	TRUE	Transcriptional regulator, LysR family
Atu4310	A9CGE7	soxB	0.13635	0.327913	0.1018	FALSE	Sarcosine oxidase subunit beta (EC 1.5.3.24) (Sarcosine oxidase (5,10-methylenetetrahydrofolate-forming) subunit beta) (Tetrameric sarcosine oxidase subunit beta)
Atu4324	A9CGF6		0.136405	0.0280599	0.0144211	TRUE	Ribitol kinase
Atu2548	Q8UCE7	purC2	0.136487	0.0261019	0.0136918	TRUE	Putative phosphoribosylaminoimidazole-succinocarboxamide synthase 2 (EC 6.3.2.6) (SAICAR synthetase 2)
Atu5057	Q8U5X4		0.136553	0.148344	0.053202	FALSE	Uncharacterized protein
Atu0138	Q7D246	surf	0.136553	0.0235338	0.0127286	TRUE	SURF1-like protein
Atu1326	A9CJ85		0.136588	0.153591	0.0547884	FALSE	Acetyltransferase
Atu1749	Q8UEK8	folE	0.136612	0.0585784	0.0251309	TRUE	GTP cyclohydrolase 1 (EC 3.5.4.16) (GTP cyclohydrolase I) (GTP-CH-I)
Atu2708	Q7CWF6		0.137006	0.0646086	0.0271213	TRUE	MFS permease
Atu6023	A9CL04	hyuB	0.137752	0.0382788	0.0181456	TRUE	Methylhydantoinase
Atu0037	Q8UJ92	coaA panK	0.137929	0.0404854	0.0189178	TRUE	Pantothenate kinase (EC 2.7.1.33) (Pantothenic acid kinase)
Atu6113	A9CKV6		0.137953	0.0269421	0.0140057	TRUE	Zeta toxin domain-containing protein
Atu0592	Q7D155	aglF	0.13796	0.22994	0.0760899	FALSE	ABC transporter, membrane spanning protein
Atu3885	Q7CTJ2		0.138156	0.0215913	0.0119935	TRUE	histidinol-phosphatase (EC 3.1.3.15)
Atu3959	Q7CTQ3	dhaL	0.138197	0.0341346	0.0166332	TRUE	Aldehyde dehydrogenase
Atu2424	A9CHV5		0.138284	0.0370881	0.0177195	TRUE	ABC transporter, nucleotide binding/ATPase protein
Atu4456	A9CGP6		0.138302	0.0281548	0.0144563	TRUE	Sulfate transporter family protein
Atu3640	A9CFH2		0.138368	0.0941382	0.0365202	TRUE	Tox-PAAR-like domain-containing protein
Atu3360	Q7CS95		0.138387	0.0213986	0.0119184	TRUE	ABC transporter, nucleotide binding/ATPase protein (Amino acid)
Atu2554	Q7CWS8	poxA	0.138469	0.0894983	0.0351026	TRUE	Lysyl-tRNA synthetase
Atu1090	Q8UGE8	rpsR	0.138693	0.0249451	0.0132505	TRUE	Small ribosomal subunit protein bS18 (30S ribosomal protein S18)
Atu0246	A9CKI3		0.139372	0.0433533	0.0198891	TRUE	Acetyltransferase
Atu3529	Q8UA46	uxuA2	0.139671	0.0257974	0.0135767	TRUE	Mannonate dehydratase 2 (EC 4.2.1.8) (D-mannonate hydro-lyase 2)
Atu0016	A9CKT1		0.140015	0.0910272	0.0355731	TRUE	YgjP-like metallopeptidase domain-containing protein
Atu2790	Q8UBR0	leuD	0.140074	0.0218287	0.0120855	TRUE	3-isopropylmalate dehydratase small subunit (EC 4.2.1.33) (Alpha-IPM isomerase) (IPMI) (Isopropylmalate isomerase)
Atu4073	A9CG12	glgX	0.140143	0.087376	0.0344438	TRUE	Glycogen debranching enzyme
Atu0636	Q7D120		0.140359	0.224342	0.0746333	FALSE	Methyltransferase small domain-containing protein
Atu1064	Q7D019		0.140458	0.0285501	0.0146023	TRUE	ABC transporter, nucleotide binding/ATPase protein
Atu0085	Q8UJ53	truB	0.140476	0.134128	0.0488436	TRUE	tRNA pseudouridine synthase B (EC 5.4.99.25) (tRNA pseudouridine(55) synthase) (Psi55 synthase) (tRNA pseudouridylate synthase) (tRNA-uridine isomerase)
Atu1377	Q8UFM0	frr rrf	0.141086	0.023859	0.0128479	TRUE	Ribosome-recycling factor (RRF) (Ribosome-releasing factor)
Atu0798	A9CJV7	mutY	0.141217	0.0678617	0.0281598	TRUE	Adenine DNA glycosylase (EC 3.2.2.31)
Atu4321	Q7CUM3	rbsA	0.141568	0.0535452	0.0234013	TRUE	ABC transporter, nucleotide binding/ATPase protein (Ribose)
Atu4461	A9CGP9		0.142034	0.0977296	0.0375963	TRUE	Toxin Y4kP
Atu1799	A9CIL9		0.142343	0.0243634	0.0130308	TRUE	Glycosyl transferase family 25
Atu1317	A9CJ88		0.142463	0.0603809	0.0257349	TRUE	UPF0173 metal-dependent hydrolase Atu1317
Atu0908	Q8UGX7	msrB	0.142487	0.0760407	0.0308174	TRUE	Peptide methionine sulfoxide reductase MsrB (EC 1.8.4.12) (Peptide-methionine (R)-S-oxide reductase)
Atu1458	A9CJ20	mvrA	0.142686	0.0695915	0.0287025	TRUE	ferredoxin--NADP(+) reductase (EC 1.18.1.2)
Atu3392	A9CF50		0.142738	0.0974577	0.0375154	TRUE	Methyltransferase
Atu4280	A9CGD0		0.142997	0.0393852	0.0185355	TRUE	Short-chain dehydrogenase
Atu1490	Q7CZ50	arsC	0.143284	0.0650436	0.0272615	TRUE	Arsenate reductase (EC 1.20.4.1)
Atu1689	Q8UER6	moaC	0.143304	0.027395	0.0141727	TRUE	Cyclic pyranopterin monophosphate synthase (EC 4.6.1.17) (Molybdenum cofactor biosynthesis protein C)
Atu2115	Q7CXV0	pfp	0.143642	0.176869	0.0616269	FALSE	Pyrophosphate--fructose 6-phosphate 1-phosphotransferase (EC 2.7.1.90) (6-phosphofructokinase, pyrophosphate dependent) (PPi-dependent phosphofructokinase) (PPi-PFK) (Pyrophosphate-dependent 6-phosphofructose-1-kinase)
Atu1931	Q8UE33	rplF	0.14398	0.0271752	0.0140918	TRUE	Large ribosomal subunit protein uL6 (50S ribosomal protein L6)
Atu4600	A9CGV8		0.143992	0.03523	0.0170411	TRUE	ABC transporter, nucleotide binding/ATPase protein
Atu0043	Q8UJ89	hisB	0.144633	0.0316089	0.015718	TRUE	Imidazoleglycerol-phosphate dehydratase (IGPD) (EC 4.2.1.19)
Atu1160	A9CJF2		0.144762	0.0189799	0.0109405	TRUE	RDD domain-containing protein
Atu1246	Q8UFZ8	rpsI	0.145121	0.0970295	0.0373879	TRUE	Small ribosomal subunit protein uS9 (30S ribosomal protein S9)
Atu1513	Q8UF86	uvrA	0.14526	0.0454749	0.0206046	TRUE	UvrABC system protein A (UvrA protein) (Excinuclease ABC subunit A)
Atu4018	Q7CTV5		0.145337	0.0223527	0.0122863	TRUE	histidine kinase (EC 2.7.13.3)
Atu1870	A9CII8	icdA	0.145528	0.0181501	0.010589	TRUE	Isocitrate dehydrogenase [NADP] (EC 1.1.1.42)
Atu0840	Q7D0K1		0.145999	0.0299091	0.0151037	TRUE	DNA ligase (ATP) (EC 6.5.1.1)
Atu4041	A9CFZ5	rluA	0.146089	0.133315	0.048605	TRUE	Ribosomal large subunit pseudouridine synthase A
Atu1118	Q7CZY2		0.146543	0.0389359	0.0183779	TRUE	ABC transporter, nucleotide binding/ATPase protein
Atu1115	Q7CZY5		0.146757	0.0242805	0.013001	TRUE	histidine kinase (EC 2.7.13.3)
Atu1927	Q7CY83	prlA secY	0.14677	0.0267573	0.0139372	TRUE	Protein translocase subunit SecY
Atu3362	A9CF28		0.146808	0.0197435	0.0112565	TRUE	Monooxygenase
Atu8129	Q8U5K1		0.146825	0.346293	0.10641	FALSE	SCP domain-containing protein
Atu3898	A9CFT8	glpR	0.146985	0.0333178	0.0163285	TRUE	Transcriptional regulator, DeoR family
Atu1243	A9CJC3	strB	0.147286	0.061423	0.0260806	TRUE	Streptomycin resistance protein
Atu0534	Q8UHX4	infA	0.147312	0.0632708	0.0266871	TRUE	Translation initiation factor IF-1
Atu2831	Q8UBM0	mnmG gidA	0.147832	0.106059	0.0402661	TRUE	tRNA uridine 5-carboxymethylaminomethyl modification enzyme MnmG (Glucose-inhibited division protein A)
Atu0790	A9CJW3		0.147886	0.0424953	0.0196022	TRUE	HAD family hydrolase
Atu0806	A9CJV4		0.148036	0.0527609	0.0231259	TRUE	DUF1499 domain-containing protein
Atu1097	Q7CZZ8	fabF	0.148096	0.0283771	0.0145385	TRUE	3-oxoacyl-[acyl-carrier-protein] synthase 2 (EC 2.3.1.179)
Atu0786	Q7D0P0		0.148113	0.0166589	0.00994006	TRUE	Peptidase, family M16
Atu2138	Q7CXS9		0.148195	0.0181963	0.0106088	TRUE	Dehydrogenase
Atu2205	A9CI64	petP	0.148419	0.0324102	0.0160024	TRUE	Transcriptional regulator, MarR family
Atu3591	Q7CSV2		0.148517	0.027189	0.0140969	TRUE	Short chain dehydrogenase
Atu0635	A9CK43		0.148952	0.133532	0.048669	TRUE	DUF2007 domain-containing protein
Atu1261	A9CJB5	lon	0.148969	0.045555	0.0206314	TRUE	Lon protease (EC 3.4.21.53) (ATP-dependent protease La)
Atu3043	A9CEL0		0.148984	0.0712802	0.0292634	TRUE	Hydantoinase beta subunit-like protein
Atu1045	A9CJK0		0.149069	0.0187622	0.0108491	TRUE	VOC domain-containing protein
Atu1951	Q8UE13	rpsL	0.149119	0.0933751	0.0362891	TRUE	Small ribosomal subunit protein uS12 (30S ribosomal protein S12)
Atu0936	Q7D0B5		0.149365	0.0410045	0.0190962	TRUE	Methyltransferase
Atu4835	A9CH73	zwf	0.149663	0.0198088	0.0112832	TRUE	Glucose-6-phosphate 1-dehydrogenase (G6PD) (EC 1.1.1.49)
Atu3925	A9CFU4		0.149726	0.031944	0.0158369	TRUE	FAD-dependent pyridine nucleotide-disulfide oxidoreductase
Atu4485	Q7CV27	bgl	0.149991	0.0551234	0.0239505	TRUE	Beta-glucosidase (EC 3.2.1.21)
Atu2262	Q7CXH6		0.149991	0.0958258	0.0370281	TRUE	Nudix hydrolase domain-containing protein
Atu0777	A9CJX0		0.1502	0.0685469	0.0283756	TRUE	Stress-response A/B barrel domain-containing protein
Atu1787	Q8UEH0	glmU	0.15043	0.0284971	0.0145828	TRUE	Bifunctional protein GlmU [Includes: UDP-N-acetylglucosamine pyrophosphorylase (EC 2.7.7.23) (N-acetylglucosamine-1-phosphate uridyltransferase); Glucosamine-1-phosphate N-acetyltransferase (EC 2.3.1.157)]
Atu1144	Q7CZW1	ppk	0.150898	0.0158847	0.00960698	TRUE	Polyphosphate kinase (EC 2.7.4.1) (ATP-polyphosphate phosphotransferase) (Polyphosphoric acid kinase)
Atu2306	A9CI17	map	0.151029	0.024407	0.0130465	TRUE	Methionine aminopeptidase (MAP) (MetAP) (EC 3.4.11.18) (Peptidase M)
Atu1929	Q8UE35	rpsE	0.151463	0.103465	0.0394365	TRUE	Small ribosomal subunit protein uS5 (30S ribosomal protein S5)
Atu1480	A9CJ09		0.151539	0.0239678	0.0128876	TRUE	Thioredoxin domain-containing protein
Atu4064	Q8U8M6	rpsU1	0.15174	0.154501	0.055062	FALSE	Small ribosomal subunit protein bS21A (30S ribosomal protein S21 1)
Atu0343	Q7D1N2	barA	0.152049	0.0761772	0.0308613	TRUE	histidine kinase (EC 2.7.13.3)
Atu0783	Q7D0P3		0.152202	0.0510559	0.0225277	TRUE	Zinc-ribbon domain-containing protein
Atu1181	Q7CZT4		0.153047	0.0356985	0.0172138	TRUE	HTH merR-type domain-containing protein
Atu1571	Q7CYY5	cysE	0.153168	0.0169067	0.010047	TRUE	Serine acetyltransferase (EC 2.3.1.30)
Atu0847	A9CJU1	ohr	0.153274	0.0185982	0.0107798	TRUE	Organic hydroperoxide resistance protein
Atu2154	A9CI86	tphA	0.153936	0.0480253	0.0214765	TRUE	MFS permease
Atu3755	Q7CT83	purK	0.154532	0.176627	0.0615575	FALSE	N5-carboxyaminoimidazole ribonucleotide synthase (N5-CAIR synthase) (EC 6.3.4.18) (5-(carboxyamino)imidazole ribonucleotide synthetase)
Atu3861	Q7CTH0		0.154702	0.0234254	0.0126886	TRUE	Acyl-CoA hydrolase
Atu1302	A9CJ95		0.154967	0.027575	0.0142401	TRUE	Zinc-finger protein
Atu1687	Q8UER8	trpD	0.155191	0.0205951	0.011601	TRUE	Anthranilate phosphoribosyltransferase (EC 2.4.2.18)
Atu1514	Q7CZ32		0.155319	0.0175803	0.0103427	TRUE	DUF72 domain-containing protein
Atu1785	A9CIM7		0.155604	0.0138632	0.00876035	TRUE	Acetyltransferase
Atu6022	A9CL05	hyuA	0.155611	0.0194367	0.0111303	TRUE	N-methylhydantoinase A/acetone carboxylase, beta subunit
Atu3608	A9CFG0		0.155631	0.0468024	0.0210509	TRUE	DUF218 domain-containing protein
Atu4606	Q7CVD9		0.155952	0.0507478	0.0224212	TRUE	Chloramphenicol acetyltransferase (EC 2.3.1.28)
Atu4474	Q8U7H5	gltX	0.156177	0.0284334	0.0145593	TRUE	Glutamate--tRNA ligase (EC 6.1.1.17) (Glutamyl-tRNA synthetase) (GluRS)
Atu5446	A9CL66		0.156349	0.0272602	0.0141231	TRUE	Cultivar specificity protein W78
Atu8180	Q8U536		0.156373	0.134284	0.0488894	TRUE	S-adenosyl-L-methionine methyltransferase
Atu4498	A9CGR1		0.157022	0.0383067	0.0181555	TRUE	Nickel/cobalt efflux system
Atu2233	Q7CXK1	ychF	0.157037	0.0394272	0.0185502	TRUE	Ribosome-binding ATPase YchF
Atu1107	A9CJH1		0.157222	0.0133574	0.00854521	TRUE	LPS export ABC transporter permease LptG
Atu2072	Q8UDP9	prmA	0.157242	0.043163	0.0198257	TRUE	Ribosomal protein L11 methyltransferase (L11 Mtase) (EC 2.1.1.-)
Atu0320	Q8UIH5	ubiE	0.157287	0.0147703	0.00913321	TRUE	Ubiquinone/menaquinone biosynthesis C-methyltransferase UbiE (EC 2.1.1.163) (EC 2.1.1.201) (2-methoxy-6-polyprenyl-1,4-benzoquinol methylase) (Demethylmenaquinone methyltransferase)
Atu5420	Q7D348	potF	0.15733	0.0384782	0.0182163	TRUE	ABC transporter, substrate binding protein (Putrescine)
Atu2724	A9CHG3		0.157385	0.0266571	0.0138999	TRUE	MFS permease
Atu2110	Q7CXV5	solA	0.157679	0.0137839	0.00872696	TRUE	Sarcosine oxidase
Atu0691	Q7D0X2		0.15773	0.0970027	0.0373799	TRUE	PNPLA domain-containing protein
Atu0708	A9CK06	nrt	0.157858	0.015227	0.00931877	TRUE	ABC transporter, nucleotide binding/ATPase protein
Atu4322	A9CGF4	rbsC	0.157996	0.0186984	0.0108222	TRUE	ABC transporter, membrane spanning protein (Ribose)
Atu1145	A9CJF9	ppx	0.158273	0.0392304	0.0184813	TRUE	exopolyphosphatase (EC 3.6.1.11)
Atu1942	Q8UE22	rpsS	0.158644	0.0435673	0.0199601	TRUE	Small ribosomal subunit protein uS19 (30S ribosomal protein S19)
Atu0971	A9CJN1		0.158929	0.134835	0.0490507	TRUE	histidine kinase (EC 2.7.13.3)
Atu1941	Q8UE23	rplV	0.159037	0.0484262	0.0216161	TRUE	Large ribosomal subunit protein uL22 (50S ribosomal protein L22)
Atu2585	Q7CWQ2		0.159791	0.0162149	0.00975002	TRUE	Mannosyltransferase
Atu2208	A9CI62	csaA	0.159838	0.0894176	0.0350777	TRUE	Secretion chaperone
Atu1280	A9CJA4	nuoK	0.160194	0.0433359	0.0198833	TRUE	NADH-quinone oxidoreductase subunit K (EC 7.1.1.-) (NADH dehydrogenase I subunit K) (NDH-1 subunit K)
Atu4375	A9CGI9		0.160404	0.219909	0.0734687	FALSE	Oxidoreductase /dehydrogenase protein
Atu2829	A9CHB3	parA	0.160686	0.135501	0.0492453	TRUE	Chromosome partitioning protein
Atu0130	Q7D250	cdd	0.161018	0.0576998	0.0248336	TRUE	Cytidine deaminase (EC 3.5.4.5) (Cytidine aminohydrolase)
Atu6162	A9CKU1		0.161041	0.203355	0.0690314	FALSE	Uncharacterized protein
Atu4521	A9CGS4		0.161045	0.0195357	0.0111712	TRUE	Transcriptional regulator, AraC family
Atu2636	A9CHK1	sucA	0.161188	0.0197537	0.0112607	TRUE	2-oxoglutarate dehydrogenase E1 component (EC 1.2.4.2) (Alpha-ketoglutarate dehydrogenase)
Atu1644	A9CIT8		0.161233	0.0141947	0.00889849	TRUE	ABC-type transport auxiliary lipoprotein component domain-containing protein
Atu0368	Q8UIC9	truA	0.161531	0.0118835	0.00789511	TRUE	tRNA pseudouridine synthase A (EC 5.4.99.12) (tRNA pseudouridine(38-40) synthase) (tRNA pseudouridylate synthase I) (tRNA-uridine isomerase I)
Atu2379	Q7CX74	noeK	0.161659	0.0126149	0.00822036	TRUE	Phosphomannomutase
Atu1670	A9CIS7	adhC	0.161675	0.024512	0.0130843	TRUE	S-(hydroxymethyl)glutathione dehydrogenase (EC 1.1.1.284)
Atu3630	Q8U9U5	accA	0.161733	0.0217943	0.0120722	TRUE	Acetyl-coenzyme A carboxylase carboxyl transferase subunit alpha (ACCase subunit alpha) (Acetyl-CoA carboxylase carboxyltransferase subunit alpha) (EC 2.1.3.15)
Atu1938	Q8UE26	rpmC	0.162129	0.152841	0.0545627	FALSE	Large ribosomal subunit protein uL29 (50S ribosomal protein L29)
Atu4473	Q8U7H6	lysS	0.162276	0.0435574	0.0199569	TRUE	Lysine--tRNA ligase (EC 6.1.1.6) (Lysyl-tRNA synthetase) (LysRS)
Atu2324	Q8UD04	allA	0.162358	0.0421647	0.0194909	TRUE	Ureidoglycolate lyase (EC 4.3.2.3) (Ureidoglycolatase)
Atu3743	Q8U9I5	rpmE	0.162533	0.0121849	0.00802728	TRUE	Large ribosomal subunit protein bL31 (50S ribosomal protein L31)
Atu2083	A9CIB2	recN	0.162651	0.0128738	0.00833463	TRUE	DNA repair protein RecN (Recombination protein N)
Atu0164	A9CKM7		0.163157	0.0227164	0.0124241	TRUE	Malate dehydrogenase
Atu2300	Q8UD28	der engA	0.163458	0.0328105	0.0161434	TRUE	GTPase Der (GTP-binding protein EngA)
Atu3107	Q7CRM1		0.163499	0.0688383	0.028467	TRUE	Transcriptional regulator, LacI family
Atu4044	Q7CTX8		0.163552	0.0213702	0.0119074	TRUE	Quaternary amine transport ATP-binding protein (EC 7.6.2.9)
Atu1374	Q8UFM3	rpsB	0.164137	0.0384483	0.0182057	TRUE	Small ribosomal subunit protein uS2 (30S ribosomal protein S2)
Atu4317	Q7CUM0		0.164211	0.0128874	0.00834058	TRUE	Transcriptional regulator, TetR family
Atu1547	Q7CZ03	mgtE	0.164992	0.0185454	0.0107575	TRUE	Magnesium transporter MgtE
Atu2487	A9CHR8	pdxK	0.165007	0.0111979	0.00758595	TRUE	pyridoxal kinase (EC 2.7.1.35)
Atu0829	Q8UH56	betB	0.165069	0.0361696	0.0173863	TRUE	Betaine aldehyde dehydrogenase (BADH) (EC 1.2.1.8)
Atu4069	A9CG08	soxA	0.16513	0.0126343	0.008229	TRUE	Sarcosine oxidase alpha subunit
Atu1676	Q7CYR8	pabB	0.165305	0.012301	0.00807984	TRUE	Para-aminobenzoate synthase component I
Atu0766	A9CJX4	ialB	0.16546	0.0119752	0.00793556	TRUE	Invasion associated locus B
Atu3712	Q7CT52	cpoB	0.166691	0.0433978	0.0199039	TRUE	Cell division coordinator CpoB
Atu2551	A9CHN6		0.16693	0.0121825	0.00802624	TRUE	Efflux pump membrane transporter
Atu0578	Q8UHV1	flbT	0.166978	0.0210911	0.0117978	TRUE	Probable flagellum biosynthesis repressor protein FlbT
Atu1312	Q7CZI9		0.167007	0.02047	0.0115509	TRUE	Type II toxin-antitoxin system ParD family antitoxin
Atu1937	Q8UE27	rpsQ	0.167295	0.0362434	0.0174132	TRUE	Small ribosomal subunit protein uS17 (30S ribosomal protein S17)
Atu2593	Q8UCA5	cutC	0.167805	0.0114847	0.00771673	TRUE	PF03932 family protein CutC
Atu5074	A9CLQ2	attL	0.168219	0.0120171	0.00795399	TRUE	Iron alcohol dehydrogenase
Atu0404	Q8UI94	pgi	0.168358	0.0161427	0.00971891	TRUE	Glucose-6-phosphate isomerase (GPI) (EC 5.3.1.9) (Phosphoglucose isomerase) (PGI) (Phosphohexose isomerase) (PHI)
Atu1035	Q8UGK2	rnc	0.168574	0.0178673	0.0104672	TRUE	Ribonuclease 3 (EC 3.1.26.3) (Ribonuclease III) (RNase III)
Atu1945	Q8UE19	rplD	0.168601	0.016737	0.00997337	TRUE	Large ribosomal subunit protein uL4 (50S ribosomal protein L4)
Atu1664	Q8UEU0	tig	0.168748	0.0324591	0.0160197	TRUE	Trigger factor (TF) (EC 5.2.1.8) (PPIase)
Atu1876	Q7CYB9	psuG	0.169146	0.0277215	0.014295	TRUE	Pseudouridine-5'-phosphate glycosidase (PsiMP glycosidase) (EC 4.2.1.70)
Atu2784	Q8UBR6	rpmA	0.169162	0.047608	0.0213305	TRUE	Large ribosomal subunit protein bL27 (50S ribosomal protein L27)
Atu3345	A9CF17	exsC	0.169454	0.0144479	0.00900254	TRUE	6-carboxy-5,6,7,8-tetrahydropterin synthase (EC 4.-.-.-)
Atu3353	A9CF23	manC	0.169505	0.00999745	0.00701424	TRUE	mannose-1-phosphate guanylyltransferase (EC 2.7.7.13)
Atu1774	A9CIN5	yepA	0.1696	0.02962	0.0149973	TRUE	Peptidoglycan-binding protein YepA (Yej-peptidoglycan binding protein A)
Atu0678	Q8UHK2	hisZ	0.169634	0.0258426	0.0135939	TRUE	ATP phosphoribosyltransferase regulatory subunit
Atu4878	A9CHA2		0.169831	0.0158355	0.00958555	TRUE	SnoaL-like domain-containing protein
Atu2102	P58745	rsmH mraW	0.169931	0.019278	0.0110646	TRUE	Ribosomal RNA small subunit methyltransferase H (EC 2.1.1.199) (16S rRNA m(4)C1402 methyltransferase) (rRNA (cytosine-N(4)-)-methyltransferase RsmH)
Atu0087	Q8UJ51	infB	0.169984	0.0600029	0.0256089	TRUE	Translation initiation factor IF-2
Atu1874	P33156	recA	0.170125	0.0141224	0.00886855	TRUE	Protein RecA (Recombinase A)
Atu0876	A9CJS9	sodBI	0.17056	0.0098666	0.00694945	TRUE	Superoxide dismutase (EC 1.15.1.1)
Atu2328	A9CI01		0.170849	0.0148295	0.00915701	TRUE	Chitooligosaccharide deacetylase (Nodulation protein B)
Atu1562	Q7CYZ3	secD secF	0.171162	0.0364534	0.0174897	TRUE	Multifunctional fusion protein [Includes: Protein translocase subunit SecD; Protein-export membrane protein SecF]
Atu4070	A9CG09	soxG	0.171215	0.0112149	0.00759377	TRUE	Sarcosine oxidase gamma subunit
Atu2612	Q8UC86	dxr	0.171708	0.0138176	0.00874116	TRUE	1-deoxy-D-xylulose 5-phosphate reductoisomerase (DXP reductoisomerase) (EC 1.1.1.267) (1-deoxyxylulose-5-phosphate reductoisomerase) (2-C-methyl-D-erythritol 4-phosphate synthase)
Atu0706	Q7D0V9	kdgR	0.17174	0.180938	0.0627897	FALSE	Transcriptional regulator, IclR family
Atu0742	A9CJY7		0.171964	0.0230369	0.0125443	TRUE	SnoaL-like domain-containing protein
Atu0135	Q8UJ06	upp	0.172254	0.0315268	0.0156887	TRUE	Uracil phosphoribosyltransferase (EC 2.4.2.9) (UMP pyrophosphorylase) (UPRTase)
Atu2590	Q7CWP7		0.172365	0.0323054	0.0159653	TRUE	Glycosyl transferase family 28 C-terminal domain-containing protein
Atu0937	A9CJP7		0.172516	0.0315727	0.0157051	TRUE	Copper transporting ATPase
Atu1899	Q7CYA2	rbsB	0.172537	0.154591	0.0550888	FALSE	ABC transporter, substrate binding protein (Ribose)
Atu1426	Q8UFH1	eno	0.17272	0.00962676	0.00682938	TRUE	Enolase (EC 4.2.1.11) (2-phospho-D-glycerate hydro-lyase) (2-phosphoglycerate dehydratase)
Atu0100	A9CKP8	kdsB	0.172876	0.013922	0.00878499	TRUE	3-deoxy-manno-octulosonate cytidylyltransferase (EC 2.7.7.38) (CMP-2-keto-3-deoxyoctulosonic acid synthase) (CKS) (CMP-KDO synthase)
Atu1375	Q8UFM2	tsf	0.173355	0.0300986	0.0151731	TRUE	Elongation factor Ts (EF-Ts)
Atu1821	Q7CYG4	nifS	0.173419	0.0109381	0.00746558	TRUE	Cysteine desulfurase (EC 2.8.1.7)
Atu1126	A9CJG6	moaE	0.173452	0.048975	0.0218065	TRUE	Molybdopterin synthase catalytic subunit (EC 2.8.1.12) (MPT synthase subunit 2) (Molybdenum cofactor biosynthesis protein E) (Molybdopterin-converting factor large subunit) (Molybdopterin-converting factor subunit 2)
Atu3765	Q7CT92	pepF	0.173882	0.0174026	0.010265	TRUE	Oligoendopeptidase F
Atu1657	A9CIT1	nadE	0.173973	0.0098914	0.00696177	TRUE	Glutamine-dependent NAD(+) synthetase (EC 6.3.5.1) (NAD(+) synthase [glutamine-hydrolyzing])
Atu5514	Q7D2W1	dnaJ	0.17429	0.0334953	0.016393	TRUE	Molecular chaperone, DnaJ family
Atu1447	Q7CZ83	ntrY	0.174608	0.0214262	0.0119293	TRUE	histidine kinase (EC 2.7.13.3)
Atu2822	Q8U525	garD	0.174744	0.018412	0.0107008	TRUE	D-galactarate dehydratase
Atu4483	Q8U7G6	xylA	0.174967	0.0150211	0.00923352	TRUE	Xylose isomerase (EC 5.3.1.5)
Atu2703	Q8UBZ5	rplS	0.17526	0.0515739	0.0227061	TRUE	Large ribosomal subunit protein bL19 (50S ribosomal protein L19)
Atu1843	Q8UEB7	purC1	0.17571	0.020102	0.0114025	TRUE	Phosphoribosylaminoimidazole-succinocarboxamide synthase 1 (EC 6.3.2.6) (SAICAR synthetase 1)
Atu2347	Q7CX97	gguA	0.176101	0.0132037	0.00847876	TRUE	ABC transporter, nucleotide binding/ATPase protein (Sugar)
Atu0748	A9CJY5		0.176162	0.0274147	0.0141799	TRUE	Deacetylase
Atu8196	Q8U4Y7		0.176198	0.0463027	0.0208799	TRUE	Uncharacterized protein
Atu0931	A9CJP9		0.176343	0.0119929	0.00794337	TRUE	Penicillin binding protein
Atu3483	Q8UA91	panB	0.176723	0.254241	0.0824926	FALSE	3-methyl-2-oxobutanoate hydroxymethyltransferase (EC 2.1.2.11) (Ketopantoate hydroxymethyltransferase) (KPHMT)
Atu0723	A9CJZ9		0.176844	0.00899872	0.00650659	TRUE	FAD dependent oxidoreductase
Atu1034	A9CJK6	sipf	0.177278	0.0125383	0.00818629	TRUE	Signal peptidase I (EC 3.4.21.89)
Atu3877	A9CFS4		0.177384	0.045161	0.0204995	TRUE	Aldo-keto reductase
Atu1451	Q8U5B2	hflx hflX	0.177411	0.0264553	0.0138246	TRUE	GTPase HflX (GTP-binding protein HflX)
Atu4599	Q7CVD3		0.177469	0.0881395	0.0346816	TRUE	Transcriptional regulator, IclR family
Atu3924	Q7CTM7	repA	0.177717	0.0168782	0.0100346	TRUE	Replication protein A
Atu5013	A9CLT3		0.177789	0.0089882	0.00650108	TRUE	Plasmid stabilization protein
Atu2263	A9CI40		0.17783	0.0138438	0.00875217	TRUE	Calcineurin-like phosphoesterase domain-containing protein
Atu2488	A9CHR7	cah	0.178157	0.0154561	0.00941957	TRUE	Carbonic anhydrase (EC 4.2.1.1) (Carbonate dehydratase)
Atu1856	A9CIJ1		0.178673	0.00876651	0.00638408	TRUE	Inositol monophosphatase family protein
Atu0082	A9CKQ7	pnp	0.178725	0.0187878	0.0108598	TRUE	Polyribonucleotide nucleotidyltransferase (EC 2.7.7.8) (Polynucleotide phosphorylase) (PNPase)
Atu4228	A9CG93	fwdC	0.178732	0.0298576	0.0150848	TRUE	Formyl-methanofuran dehydrogenase
Atu4710	Q7CVN4		0.178906	0.0694416	0.0286557	TRUE	MFS permease
Atu5087	A9CLP6		0.179343	0.0140034	0.00881901	TRUE	histidine kinase (EC 2.7.13.3)
Atu2096	Q8UDM6	murD	0.179488	0.0147673	0.00913202	TRUE	UDP-N-acetylmuramoylalanine--D-glutamate ligase (EC 6.3.2.9) (D-glutamic acid-adding enzyme) (UDP-N-acetylmuramoyl-L-alanyl-D-glutamate synthetase)
Atu1645	A9CIT7		0.179973	0.0101427	0.0070856	TRUE	ABC transporter, substrate binding protein
Atu1561	A9CIX6		0.180154	0.0151247	0.00927462	TRUE	Mth938-like domain-containing protein
Atu1943	Q8UE21	rplB	0.180192	0.0741799	0.0302147	TRUE	Large ribosomal subunit protein uL2 (50S ribosomal protein L2)
Atu0823	Q8UH62	cysA1	0.180284	0.0167676	0.00998638	TRUE	Sulfate/thiosulfate import ATP-binding protein CysA 1 (EC 7.3.2.3) (Sulfate-transporting ATPase 1)
Atu1958	Q8UE06	rplJ	0.180946	0.0179988	0.010524	TRUE	Large ribosomal subunit protein uL10 (50S ribosomal protein L10)
Atu1646	Q7CYT7		0.181192	0.00798251	0.00595716	TRUE	ABC transporter, nucleotide binding/ATPase protein
Atu1407	A9CJ43		0.181238	0.0239127	0.0128675	TRUE	Gluconate dehydrogenase
Atu3482	Q8UA92	panC	0.181253	0.0150745	0.00925471	TRUE	Pantothenate synthetase (PS) (EC 6.3.2.1) (Pantoate--beta-alanine ligase) (Pantoate-activating enzyme)
Atu2016	A9CIE0		0.181564	0.0146037	0.00906593	TRUE	Uncharacterized protein
Atu0211	A9CKK1		0.181602	0.0253577	0.0134091	TRUE	NlpC/P60 domain-containing protein
Atu0627	Q7D128	dlhH	0.181607	0.0829791	0.0330574	TRUE	Carboxymethylenebutenolidase
Atu1318	Q8UFS9	gatC	0.181677	0.0562135	0.0243262	TRUE	Aspartyl/glutamyl-tRNA(Asn/Gln) amidotransferase subunit C (Asp/Glu-ADT subunit C) (EC 6.3.5.-)
Atu1384	Q8UFL3	lpxA	0.181732	0.0280611	0.0144215	TRUE	Acyl-[acyl-carrier-protein]--UDP-N-acetylglucosamine O-acyltransferase (UDP-N-acetylglucosamine acyltransferase) (EC 2.3.1.129)
Atu4112	Q7CU32		0.18183	0.201091	0.0684133	FALSE	Proline dipeptidase
Atu4148	A9CG55	lspL	0.181997	0.014201	0.00890109	TRUE	UDP-glucuronic acid epimerase
Atu1925	Q8UE39	rpsM	0.182052	0.05448	0.0237274	TRUE	Small ribosomal subunit protein uS13 (30S ribosomal protein S13)
Atu1572	Q7CYY4		0.182104	0.00999619	0.00701362	TRUE	Hydrolase
Atu2139	A9CI93		0.182149	0.00766811	0.00577996	TRUE	Aldehyde dehydrogenase
Atu0821	A9CJU9	cysT	0.182184	0.00775265	0.00582795	TRUE	Sulfate transport system permease protein CysT
Atu0909	A9CJR3	mnhA	0.182994	0.149609	0.0535858	FALSE	Na+/H+ antiporter
Atu3633	A9CFH0		0.183302	0.0204545	0.0115446	TRUE	CobW C-terminal domain-containing protein
Atu1226	Q7CZQ0	exoD	0.183737	0.128187	0.0470872	TRUE	ExoD protein
Atu5546	Q7D2T4		0.183822	0.0372665	0.0177838	TRUE	Transcriptional regulator, LysR family
Atu0637	Q7D119	sohB	0.184221	0.0193612	0.0110991	TRUE	Proteinase sohB
Atu1091	Q8UGE7	rpsF	0.184231	0.0501491	0.0222135	TRUE	Small ribosomal subunit protein bS6 (30S ribosomal protein S6)
Atu4075	P0A3F2	glgA1 glgA	0.184341	0.00762302	0.00575426	TRUE	Glycogen synthase 1 (EC 2.4.1.21) (Starch [bacterial glycogen] synthase 1)
Atu1112	Q7CZY8		0.184766	0.0107482	0.00737643	TRUE	GGDEF domain-containing protein
Atu3709	Q8U9L9	glmM	0.184839	0.01725	0.010198	TRUE	Phosphoglucosamine mutase (EC 5.4.2.10)
Atu0184	Q8UIV7	glk	0.184841	0.0182852	0.0106468	TRUE	Glucokinase (EC 2.7.1.2) (Glucose kinase)
Atu1507	Q7CZ37	gyrA	0.184868	0.0147944	0.00914291	TRUE	DNA gyrase subunit A (EC 5.6.2.2)
Atu4104	Q7CU26	rpsA	0.185204	0.0286716	0.0146469	TRUE	30S ribosomal protein S1
Atu0254	A9CKH7	infC	0.185343	0.0382507	0.0181356	TRUE	translation initiation factor IF-3
Atu5474	Q7D2Z8		0.185533	0.0076141	0.00574916	TRUE	2-hydroxyacid dehydrogenase
Atu1605	P58429	sfsA	0.185546	0.00702157	0.00540701	TRUE	Sugar fermentation stimulation protein homolog
Atu0711	Q8UHH1	kup1	0.185582	0.0188831	0.0108999	TRUE	Probable potassium transport system protein Kup 1
Atu0736	A9CJZ1		0.185852	0.0121438	0.0080094	TRUE	Hemolysin
Atu1826	A9CIK7		0.185855	0.0123483	0.00810117	TRUE	Xaa-Pro dipeptidyl-peptidase-like domain-containing protein
Atu1948; Atu1966	Q8UE16	tufA	0.186033	0.0095761	0.00680379	TRUE	Elongation factor Tu (EF-Tu)
Atu3364	A9CF30		0.187309	0.00735457	0.00559966	TRUE	D-amino acid dehydrogenase
Atu0650	A9CK37		0.187474	0.0139099	0.00877993	TRUE	MipA/OmpV family protein
Atu0401	Q7D1J1	scrK	0.18755	0.012735	0.00827356	TRUE	Fructokinase
Atu5488	Q8UJI9		0.187944	0.0291453	0.0148214	TRUE	Cyclic nucleotide-binding domain-containing protein
Atu0738	Q7D0T0	mcpG	0.188191	0.190458	0.0654742	FALSE	Chemotaxis methyl-accepting protein
Atu0314	Q8UII1	dut	0.188241	0.00722961	0.00552702	TRUE	Deoxyuridine 5'-triphosphate nucleotidohydrolase (dUTPase) (EC 3.6.1.23) (dUTP pyrophosphatase)
Atu3970	Q7CTR4		0.188568	0.0156109	0.00948716	TRUE	ABC transporter, nucleotide binding/ATPase protein (Sugar)
Atu1258	Q8UFY6	clpP2	0.188609	0.0142912	0.00893827	TRUE	ATP-dependent Clp protease proteolytic subunit 2 (EC 3.4.21.92) (Endopeptidase Clp 2)
Atu0830	Q8UH55	betA	0.188847	0.0202499	0.0114623	TRUE	Oxygen-dependent choline dehydrogenase (CDH) (CHD) (EC 1.1.99.1) (Betaine aldehyde dehydrogenase) (BADH) (EC 1.2.1.8)
Atu3736	A9CFK9	tktA	0.189008	0.011217	0.0075947	TRUE	Transketolase (EC 2.2.1.1)
Atu1914	A9CIG3		0.189135	0.0113713	0.00766527	TRUE	Replication-associated recombination protein A
Atu1705	Q8UEQ0	tatB	0.189172	0.00925592	0.00664027	TRUE	Sec-independent protein translocase protein TatB
Atu2490	Q7CWX8	asd	0.189323	0.00824549	0.00610271	TRUE	Aspartate-semialdehyde dehydrogenase (ASA dehydrogenase) (ASADH) (EC 1.2.1.11) (Aspartate-beta-semialdehyde dehydrogenase)
Atu1588	Q7CYX5	hom	0.189616	0.0113226	0.00764308	TRUE	homoserine dehydrogenase (EC 1.1.1.3)
Atu2830	Q8UBM1	rsmG	0.190166	0.0245232	0.0130883	TRUE	Ribosomal RNA small subunit methyltransferase G (EC 2.1.1.170) (16S rRNA 7-methylguanosine methyltransferase) (16S rRNA m7G methyltransferase)
Atu2699	Q8UBZ9	rpsP	0.191208	0.0350346	0.0169688	TRUE	Small ribosomal subunit protein bS16 (30S ribosomal protein S16)
Atu2508	A9CHQ8		0.191544	0.0605469	0.0257902	TRUE	ABC transporter, nucleotide binding/ATPase protein (Sugar)
Atu1731	Q8UEM6	gpt	0.191555	0.0109593	0.00747547	TRUE	Xanthine-guanine phosphoribosyltransferase (XGPRT) (EC 2.4.2.-) (EC 2.4.2.22) (Xanthine phosphoribosyltransferase)
Atu2610	A9CHK7		0.192408	0.0252005	0.0133489	TRUE	FAD-dependent monooxygenase
Atu4847	A9CH82	rbsk deoK	0.19259	0.0663087	0.027667	TRUE	Deoxyribokinase (dRK) (EC 2.7.1.229) (ATP:2-deoxy-D-ribose 5-phosphotransferase)
Atu3506	Q7CSM8		0.192903	0.0110092	0.00749869	TRUE	DUF2934 domain-containing protein
Atu1924	Q8UE40	rpsK	0.193439	0.0225307	0.0123539	TRUE	Small ribosomal subunit protein uS11 (30S ribosomal protein S11)
Atu1041	A9CJK3		0.193865	0.0142859	0.00893609	TRUE	Methyltransferase
Atu2648	A9CHJ4		0.193906	0.0106332	0.00732198	TRUE	EVE domain-containing protein
Atu3593	Q7CSV3		0.195581	0.00958624	0.00680892	TRUE	Corrinoid adenosyltransferase (EC 2.5.1.17) (Cob(II)alamin adenosyltransferase) (Cob(II)yrinic acid a,c-diamide adenosyltransferase) (Cobinamide/cobalamin adenosyltransferase)
Atu0001	Q8UJC7		0.195655	0.0580365	0.0249477	TRUE	Putative pyruvate, phosphate dikinase regulatory protein (PPDK regulatory protein) (EC 2.7.11.32) (EC 2.7.4.27)
Atu0270	Q7D1T6		0.195754	0.0068308	0.00530303	TRUE	Mandelate racemase / muconate lactonizing enzyme family protein
Atu1959	Q8UE05	rplA	0.195764	0.0330187	0.0162193	TRUE	Large ribosomal subunit protein uL1 (50S ribosomal protein L1)
Atu1096	Q8UGE2	acpP	0.195923	0.0105999	0.00730615	TRUE	Acyl carrier protein AcpP (ACP)
Atu4695	Q7CVL9		0.196585	0.00706976	0.00543376	TRUE	ABC transporter, substrate binding protein (Oligopeptide)
Atu2057	Q7CXZ3	pcrA	0.196806	0.0234793	0.0127085	TRUE	DNA 3'-5' helicase (EC 5.6.2.4) (DNA 3'-5' helicase II)
Atu0007	A9CKT9	fxsA	0.197095	0.0183821	0.0106881	TRUE	Membrane protein FxsA
Atu1928.1	P68995	rpmD	0.197265	0.0458203	0.0207198	TRUE	Large ribosomal subunit protein uL30 (50S ribosomal protein L30)
Atu4877	A9CHA1		0.19775	0.00659586	0.00517892	TRUE	Short-chain dehydrogenase
Atu4475	A9CGQ3		0.197833	0.0365195	0.0175137	TRUE	Transporter
Atu2323	A9CI04		0.198066	0.016547	0.00989221	TRUE	5-hydroxyisourate hydrolase (HIU hydrolase) (HIUHase) (EC 3.5.2.17)
Atu0044	Q8UJ88	hslV	0.198156	0.025954	0.013636	TRUE	ATP-dependent protease subunit HslV (EC 3.4.25.2)
Atu1661	A9CIS9	sthA	0.198441	0.00786833	0.00589322	TRUE	Soluble pyridine nucleotide transhydrogenase (EC 1.6.1.1) (NAD(P)(+) transhydrogenase [B-specific])
Atu2749	A9CHE8		0.198501	0.00935527	0.00669135	TRUE	LPS-assembly lipoprotein
Atu1419	A9CJ36		0.19867	0.00714984	0.00548045	TRUE	Transcriptional regulator, GntR family
Atu4121	Q7CU40		0.198741	0.0064333	0.00509138	TRUE	Monooxygenase
[truncated: 646 more rows]

## Sheet: D13(Atu0048) vs wt
Locus	Uniprot ID	Gene name	Log2FC	p value	adj p value	Hit	Protein function (Uniprot)
[truncated: 1,240 more rows]
