# Supplementary material for: LD-transpeptidation is crucial for fitness and polar growth in Agrobacterium tumefaciens
Source: PLoS Genet. 2024 Oct 21;20(10):e1011449. doi: 10.1371/journal.pgen.1011449 (PMC11527210; doi:10.1371/journal.pgen.1011449)
Supplement: S5 Table — (XLSX) [file pgen.1011449.s016.xlsx]

## Sheet: S5_Table
Bacterial strains used in this study
Name	Description	Referencea
Agrobacterium tumefaciens C58 derivative strains:
Wild type	Wild type strain. Nopaline type strain; pTiC58; pAtC58	1
∆atu0048	Deletion mutant of LDT atu0048	This study
∆atu0669	Deletion mutant of LDT atu0669	This study
∆atu0844	Deletion mutant of LDT atu0844	This study
∆atu0845	Deletion mutant of LDT atu0845	This study
∆atu1164	Deletion mutant of LDT atu1164	This study
∆atu1293	Deletion mutant of LDT atu1293	This study
∆atu1615	Deletion mutant of LDT atu1615	This study
∆atu2133	Deletion mutant of LDT atu2133	This study
∆atu2336	Deletion mutant of LDT atu2336	This study
∆atu2764	Deletion mutant of LDT atu2764	This study
∆atu3331	Deletion mutant of LDT atu3331	This study
∆atu3332	Deletion mutant of LDT atu3332	This study
∆atu3631	Deletion mutant of LDT atu3631	This study
∆atu5196	Deletion mutant of LDT atu5196	This study
∆aopA2	Deletion mutant of atu1021	This study
∆aopB	Deletion mutant of atu1131	This study
∆aopA2 ∆aopB	Deletion mutant of atu1021 atu1131	This study
∆gr1	Multiple deletion mutant in group 1 LDTs: ∆atu1164 ∆atu1615 ∆atu1293 ∆atu2764 ∆atu3631 ∆atu3332	This study
∆gr3	Multiple deletion mutant in group 3 LDTs: ∆atu0048 ∆atu0669 ∆atu0844 ∆atu0845 ∆atu2336 ∆atu3331 ∆atu5196	This study
∆13 (Atu3331)	Multiple deletion mutant in LDTs: ∆atu0048 ∆atu0669 ∆atu0844 ∆atu0845 ∆atu1164 ∆atu1293 ∆atu1615 ∆atu2133 ∆atu2336 ∆atu2764 ∆atu3332 ∆atu3631 ∆atu5196	This study
∆13 (Atu0845)	Multiple deletion mutant in LDTs: ∆atu0048 ∆atu0669 ∆atu0844 ∆atu1164 ∆atu1293 ∆atu1615 ∆atu2133 ∆atu2336 ∆atu2764 ∆atu3331 ∆atu3332 ∆atu3631 ∆atu5196	This study
∆13 (Atu0048)	Multiple deletion mutant in LDTs: ∆atu0669 ∆atu0844 ∆atu0845 ∆atu1164 ∆atu1293 ∆atu1615 ∆atu2133 ∆atu2336 ∆atu2764 ∆atu3331 ∆atu3332 ∆atu3631 ∆atu5196	This study
C58ΔtetRA::a-attTn7, Atu0048-sfgfp	Strain expressing Atu0048-sfgfp from a pSRK replicative plasmid	This Study
C58ΔtetRA::a-attTn7, pTC140	Strain expressing Atu0669-sfgfp from a pSRK derived replicative plasmid	This Study
C58ΔtetRA::a-attTn7, Atu0844-sfgfp	Strain expressing Atu0844-sfgfp from a pSRK replicative plasmid	This Study
C58ΔtetRA::a-attTn7, Atu0845-sfgfp	Strain expressing Atu0845-sfgfp from a pSRK replicative plasmid	2
C58ΔtetRA::a-attTn7, Atu1164-sfgfp	Strain expressing Atu1164-sfgfp from a pSRK replicative plasmid	This Study
C58ΔtetRA::a-attTn7, Atu1293-sfgfp	Strain expressing Atu1293-sfgfp from a pSRK replicative plasmid	This Study
C58ΔtetRA::a-attTn7, Atu1615-sfgfp	Strain expressing Atu1615-sfgfp from a pSRK replicative plasmid	This Study
C58ΔtetRA::a-attTn7, pTC132	Strain expressing Atu2133-sfgfp from a pSRK derived replicative plasmid	This Study
C58ΔtetRA::a-attTn7, Atu2336-sfgfp	Strain expressing Atu2336-sfgfp from a pSRK replicative plasmid	This Study
C58ΔtetRA::a-attTn7, Atu2764-sfgfp	Strain expressing Atu2764-sfgfp from a pSRK replicative plasmid	This Study
C58ΔtetRA::a-attTn7, Atu3331-sfgfp	Strain expressing Atu3331-sfgfp from a pSRK replicative plasmid	This Study
C58ΔtetRA::a-attTn7, pTC130	Strain expressing Atu3332-sfgfp from a pSRK derived replicative plasmid	This Study
C58ΔtetRA::a-attTn7, Atu3631-sfgfp	Strain expressing Atu3631-sfgfp from a pSRK replicative plasmid	This Study
C58ΔtetRA::a-attTn7, Atu5196-sfgfp	Strain expressing Atu5196-sfgfp from a pSRK replicative plasmid	This Study
Escherichia coli derivative strains:
DH5α λPIR	endA1 hsdR17 glnV44 (= supE44) thi-1 recA1 gyrA96 relA1 φ80dlacΔ(lacZ)M15 Δ(lacZYA-argF) U169 zdg-232::Tn10 uidA::pir+	E. coli genetic stock
S17-1 λPIR	TpR SmR recA, thi, pro, hsdR-M+RP4: 2-Tc:Mu: Km Tn7 λpir	E. coli genetic stock
SM10 λPIR	thi thr leu tonA lacY supE recA::RP4-2-Tc::Mu Km λpir	E. coli genetic stock
a References
1 Watson B, Currier TC, Gordon MP, Chilton MD, Nester EW. Plasmid required for virulence of Agrobacterium tumefaciens. J Bacteriol. 1975;123(1):255-64.
2 Howell M, Aliashkevich A, Sundararajan K, Daniel JJ, Lariviere PJ, Goley ED, et al. Agrobacterium tumefaciens divisome proteins regulate the transition from polar growth to cell division. Mol Microbiol. 2019;111(4):1074-92.
