# Supplementary material for: LD-transpeptidation is crucial for fitness and polar growth in Agrobacterium tumefaciens
Source: PLoS Genet. 2024 Oct 21;20(10):e1011449. doi: 10.1371/journal.pgen.1011449 (PMC11527210; doi:10.1371/journal.pgen.1011449)
Supplement: S6 Table — (XLSX) [file pgen.1011449.s017.xlsx]

## Sheet: S6_Table
Plasmids used in this study
Plasmid	Description	Referencea
pNPTS139	pLITMUS39 based plasmid containing sacB, nptI and oriT, KanR	1
pNPTS139-Atu0048	KanR. DNA fragment inserted in BamHI. Used to delete atu0048	This study
pNPTS139-Atu0669	KanR. DNA fragment inserted in BamHI. Used to delete atu0669	This study
pNPTS139-Atu0844	KanR. DNA fragment inserted in BamHI. Used to delete atu0844	This study
pNPTS139-Atu0845	KanR. DNA fragment inserted in BamHI. Used to delete atu0845	This study
pNPTS139-Atu1164	KanR. DNA fragment inserted in BamHI. Used to delete atu1164	This study
pNPTS139-Atu1293	KanR. DNA fragment inserted in EcoRI. Used to delete atu1293	This study
pNPTS139-Atu1615	KanR. DNA fragment inserted in BamHI. Used to delete atu1615	This study
pNPTS139-Atu2133	KanR. DNA fragment inserted in BamHI. Used to delete atu2133	This study
pNPTS139-Atu2336	KanR. DNA fragment inserted in BamHI. Used to delete atu2336	This study
pNPTS139-Atu2764	KanR. DNA fragment inserted in BamHI. Used to delete atu2764	This study
pNPTS139-Atu3331	KanR. DNA fragment inserted in BamHI. Used to delete atu3331	This study
pNPTS139-Atu3332	KanR. DNA fragment inserted in EcoRI. Used to delete atu3332	This study
pNPTS139-Atu3631	KanR. DNA fragment inserted in HindIII. Used to delete atu3631	This study
pNPTS139-Atu5196	KanR. DNA fragment inserted in EcoRI. Used to delete atu5196	This study
pNPTS139-Atu3331-3332	KanR. DNA fragment inserted in HindIII. Used to delete atu3331-atu3332	This study
pNPTS139-Atu0844-0845	KanR. DNA fragment inserted in BamHI. Used to delete atu0844-atu0845	This study
pNPTS139-Atu1021	KanR. DNA fragment inserted in BamHI. Used to delete aopA2	This study
pSRKKm-Pcym	KanR. pSRKKm derivative plasmid containing the cym promoter for expression of proteins.	2
pNPTS139-Atu1311	KanR. DNA fragment inserted in BamHI. Used to delete aopB	This study
pSRKKm-Pcym-Atu0048-sfgfp	KanR. pSRKKm vector containing Atu0048-sfgfp under control of the cym promoter	This study
pTC140	KanR. pTC127 encoding Atu0669-sfgfp, with atu0669 cloned with NdeI & SmaI sites	3
pSRKKm-Pcym-Atu0844-sfgfp	KanR. pSRKKm vector containing Atu0844-sfgfp under control of the cym promoter	This study
pSRKKm-van-Atu0845-sfgfp	KanR. pSRKKm vector containing Atu0845-sfgfp under control of the constitutive van promoter	4
pSRKKm-Pcym-Atu1164-sfgfp	KanR. pSRKKm vector containing Atu1164-sfgfp under control of the cym promoter	This study
pSRKKm-Pcym-Atu1293-sfgfp	KanR. pSRKKm vector containing Atu1293-sfgfp under control of the cym promoter	This study
pSRKKm-Pcym-Atu1615-sfgfp	KanR. pSRKKm vector containing Atu1615-sfgfp under control of the cym promoter	This study
pTC132	KanR. pTC127 encoding Atu2133-sfgfp, with atu2133 cloned with NdeI & SmaI sites	3
pSRKKm-Pcym-Atu2336-sfgfp	KanR. pSRKKm vector containing Atu2336-sfgfp under control of the cym promoter	This study
pSRKKm-Pcym-Atu2764-sfgfp	KanR. pSRKKm vector containing Atu2764-sfgfp under control of the cym promoter	This study
pSRKKm-Pcym-Atu3331-sfgfp	KanR. pSRKKm vector containing Atu3331-sfgfp under control of the cym promoter	This study
pTC130	KanR. pTC127 encoding Atu3332-sfgfp, with atu3322 cloned with NdeI & SmaI sites	3
pSRKKm-Pcym-Atu3631-sfgfp	KanR. pSRKKm vector containing Atu3631-sfgfp under control of the cym promoter	This study
pSRKKm-Pcym-Atu5196-sfgfp	KanR. pSRKKm vector containing Atu5196-sfgfp under control of the cym promoter	This study
pSC189	KanR. Transposon delivery vector for insertional mutagenesis	5
a References
1 Fischer B, Rummel G, Aldridge P, Jenal U. The FtsH protease is involved in development, stress response and heat shock control in Caulobacter crescentus. Mol Microbiol. 2002;44(2):461-78.
2 Gilmore MC, Yadav AK, Espaillat A, Gust AA, Williams MA, Brown PJB, Cava F. A peptidoglycan N-deacetylase specific for anhydroMurNAc chain termini in Agrobacterium tumefaciens. J Biol Chem. 2024;300(2):105611.
3 Cameron TA, Anderson-Furgeson J, Zupan JR, Zik JJ, Zambryski PC. Peptidoglycan synthesis machinery in Agrobacterium tumefaciens during unipolar growth and cell division. mBio. 2014;5(3):e01219-14.
4 Howell M, Aliashkevich A, Sundararajan K, Daniel JJ, Lariviere PJ, Goley ED, et al. Agrobacterium tumefaciens divisome proteins regulate the transition from polar growth to cell division. Mol Microbiol. 2019;111(4):1074-92.
5 Chiang SL, Rubin EJ. Construction of a mariner-based transposon for epitope-tagging and genomic targeting. Gene. 2002;296(1-2):179-85.
