# Supplementary material for: LD-transpeptidation is crucial for fitness and polar growth in Agrobacterium tumefaciens
Source: PLoS Genet. 2024 Oct 21;20(10):e1011449. doi: 10.1371/journal.pgen.1011449 (PMC11527210; doi:10.1371/journal.pgen.1011449)
Supplement: S7 Table — (XLSX) [file pgen.1011449.s018.xlsx]

## Sheet: S7_Table
Primers used in this study
Name	Description	Sequence (5’-3’)
FCP2588	Atu0048_BamHI_P1fw	AAAAGGATCCCTCAGGGAATATGTCGGT
FCP2589	Atu0048_P2rev	GATGTAACTTGTCGTTCTCGCGGAAAAT
FCP2590	Atu0048_P3fw	CGAGAACGACAAGTTACATCAGATCAAG
FCP2591	Atu0048_BamHI_P4rv	AAAAGGATCCCAAGGTGCCTGACATCAA
FCP2592	Atu0669_BamHI_P1fw	AAAAGGATCCGGATGATGCCCTTGTC
FCP2593	Atu0669_P2rev	CCGTTGCTGCGGGTGGACTCTCT
FCP2594	Atu0669_P3fw	TCCACCCGCAGCAACGGTTCGG
FCP2595	Atu0669_ BamHI_P4rv	AAAAGGATCCGAGCGAGATACCGAAAT
FCP2596	Atu1164_BamHI_P1fw	AAAAGGATCCCTATGAACGCCACGTC
FCP2597	Atu1164_P2rev	AAAAAGCCCGATCTACCTACCAGCC
FCP2598	Atu1164_P3fw	GTAGGTAGATCGGGCTTTTTGCCGT
FCP2599	Atu1164_BamHI_P4rv	AAAAGGATCCCGCATATTTGTTGGTCATG
FCP2600	Atu1293_EcoRI_P1fw	AAAAGAATTCAGAAAAGCGGTATTGCC
FCP2601	Atu1293_P2rev	GTAAGCCCGACGCAATACACCA
FCP2602	Atu1293_P3fw	TATTGCGTCGGGCTTACGCCTTA
FCP2603	Atu1293_EcoRI_P4rv	AAAAGAATTCCTGGAGAAATTACGGGTG
FCP2811	Atu1615_BamHI_P1fw	AAAAGGATCCGAAGTTGCCGAGCG
FCP2605	Atu1615_P2rev	TTGTACTCCAACGCCCGAAAACGG
FCP2606	Atu1615_P3fw	GTTTTCGGGCGTTGGAGTACAATCGA
FCP2607	Atu1615_BamHI_P4rv	AAAAGGATCCGCTGTGCCGCTGCT
FCP2821	Atu2133_BamHI_P1fw	AAAAGGATCCGTCATCAAGGCTGAC
FCP2609	Atu2133_P2rev	GCCGTCGCTGATTCTGCTATCC
FCP2610	Atu2133_P3fw	GCAGAATCAGCGACGGCAAGAA
FCP2812	Atu2133_BamHI_P4rv	AAAAGGATCCCACGCTTTCCTCTT
FCP2813	Atu2336_BamHI_P1fw	AAAAGGATCCCTTGGCATGTCGGT
FCP2613	Atu2336_P2rev	CTCCCCGGTAACCCCCGCCA
FCP2614	Atu2336_P3fw	CGGGGGTTACCGGGGAGGC
FCP2615	Atu2336_BamHI_P4rv	AAAAGGATCCCCATGAAATAAGCGACAG
FCP2616	Atu2764_BamHI_P1fw	AAAAGGATCCTGAGCATGATTATCGG
FCP2617	Atu2764_P2rev	GCATGCACAGGTGCGGCCATTA
FCP2618	Atu2764_P3fw	GCCGCACCTGTGCATGCAGC
FCP2619	Atu2764_BamHI_P4rv	AAAAGGATCCCGAGGAACAAGAAGTC
FCP2814	Atu3331_BamHI_P1fw	AAAAGGATCCATGACCGACCAGCA
FCP2621	Atu3331_P2rev	CACCGCGTGATTGAAAAACCTCATTTA
FCP2622	Atu3331_P3fw	GTTTTTCAATCACGCGGTGGCGC
FCP2822	Atu3331_BamHI_P4rv	AAAAGGATCCAGACCAATCTTCTG
FCP2624	Atu3332_EcoRI_P1fw	AAAAGAATTCAAGGCGGGACAGCTTG
FCP2625	Atu3332_P2rev	CATTTACATCTTACCCCTGCGCT
FCP2626	Atu3332_P3fw	GGGGTAAGATGTAAATGAGGTTTTTC
FCP2627	Atu3332_EcoRI_P4rv	AAAAGAATTCCTCCATGCCGCCATTG
FCP2815	Atu3631_HindIII_P1fw	AAAAAAGCTTGATGTTATCGCCAAGG
FCP2629	Atu3631_P2rev	CGTGTCGCGCCCTTCTTGTCGA
FCP2630	Atu3631_P3fw	AAGAAGGGCGCGACACGGCC
FCP2897	Atu3631_HindIII_P4	AAAAAAGCTTTCGTGAAAGACCTGT​
FCP2816	Atu5196_EcoRI_P1fw	AAAAGAATTCGACGGCTTTCAGAGC
FCP2817	Atu5196_P2rev	CAATTTACCAGGAAGGCGACT
FCP2818	Atu5196_P3fw	CGCCTTCCTGGTAAATTGAGT
FCP2819	Atu5196_EcoRI_P4rv	AAAAGAATTCCAGGAGCGGTTCGT
FCP3388	Atu3331-3332_P1_HindIII_fw	AAAAAGCTTAAGGCGGGACAGCTTG
FCP3389	Atu3331-3332_P2_rev	CACCGCGTGATCTTACCCCTGCGCT
FCP3390	Atu3331-3332_P3_fw	GGGGTAAGATCACGCGGTGGCGC
FCP3391	Atu3331-3332_P4_HindIII_rev	AAAAAGCTTAGACCAATCTTCTG
FCP5911	P1_Atu1020_fw_BamHI	AAAAGGATCCCAACAGGAAGTGGCGT
FCP5912	P2_Atu1020_rv	TGTCAGATCAGAGGTTGACCTCCAGTCAAAGT
FCP5913	P3_Atu1020_fw	GACTGGAGGTCAACCTCTGATCTGACATCGT
FCP5914	P4_Atu1020_rv_BamHI	AAAAGGATCCGGTTGACCTCCAGTCAAACG
FCP5915	P1_Atu1021_fw_BamHI	AAAAGGATCCCGTGATGAGCAGTGGAAG
FCP5916	P2_Atu1021_rv	TGCGTCAGATCAGAGGTTGACCTCCAGTCAAACG
FCP5917	P3_Atu1021_fw	TGACTGGAGGTCAACCTCTGATCTGACGCAGTCA
FCP5918	P4_Atu1021_rv_BamHI	AAAAGGATCCTGCTGACCAGCGATGCC
FCP5919	P2_Atu1020-21_rv	GCGTCAGATCAGAGGTTGACCTCCAGTCAAAGT
FCP5920	P3_Atu1020-21_fw	GACTGGAGGTCAACCTCTGATCTGACGCAGTCA
FCP5921	P1_Atu1131_fw_BamHI	AAAAGGATCCCATGGATTCATTGGCAT
FCP5922	P2_Atu1131_rv	ATCCGAGAAGGAGTTATTCTCCTTTCAGGA
FCP5923	P3_Atu1131_fw	GAAAGGAGAATAACTCCTTCTCGGATCGGT
FCP5924	P4_Atu1131_rv_BamHI	AAAAGGATCCACAGCGTGACGATCATG
	Atu2336 For NdeI	CGACGCCATATGTCTATTTCACGTCGTGG
	Atu2336 BamHI for gfp fusion	CTACACGGATCCGGCTTGCAGCACCA
	Atu5196 For NdeI	CGACGCCATATGATGCAGAACCGAAAC
	Atu5196 KpnI for gfp fusion	CTACACGGTACCCACCGCCATCGGC
	Atu0048 For NdeI	CCACGCCATATGCGCATCCGCACC
	Atu0048 BamHI for gfp fusion	CATCACGGATCCCTGGATCACGACGAC
	Atu0844 For NdeI	CGACGCCATATGATAGCACTCCTTTTG
	Atu0844 BamHI for gfp fusion	CGGCACGGATCCGATAACCACAATCTG
	Atu3331 For NdeI	CTGCTCCATATGAACGAGACGACAACG
	Atu3331 BamHI for gfp fusion	CAGTACGGATCCATAGCTTTGCAC
	Atu1164 For NdeI	CAACCTCATATGACAAAGAAATCCCGTTTCC
	Atu1164 BamHI for gfp fusion	CAGTACGGATCCGTTGCGCGGCAAGAG
	Atu1293 For NdeI	CGAATCCATATGTCCCTTCGCCTCCG
	Atu1293 BamHI for gfp fusion	ATTCATGGTACCCACCGGGCCCTCTTT
	Atu3631 For NdeI	CAACCTCATATGGATCGCAACTCGCCG
	Atu3631 BamHI for gfp fusion	CAGTACGGATCCTTCCTTGGCCCAGAA
	Atu1615 For NdeI	TGACCACATATGCTGGGTGCTACG
	Atu1615 BamHI for gfp fusion	ACTAATGGATCCGATCGACGCGGC
	Atu2764 For KpnI	CGACTCGGTACCGTGCTGAAACGCGAG
	Atu2764 BamHI for gfp fusion	CGGCACGGATCCCAGGATACGGAT
