# Supplementary material for: LD-transpeptidation is crucial for fitness and polar growth in Agrobacterium tumefaciens
Source: PLoS Genet. 2024 Oct 21;20(10):e1011449. doi: 10.1371/journal.pgen.1011449 (PMC11527210; doi:10.1371/journal.pgen.1011449)
Supplement: S8 Table — (XLSX) [file pgen.1011449.s019.xlsx]

## Sheet: S8_Table
Bacterial strains used for Orthofinder analysis
Taxon	Assembly version	Strain	Species taxonomy ID
Acetobacter pomorum dm001	GCA 000193245.2	DM001	65959
Acidiphilium cryptum jf 5	GCA 000016725.1	JF-5	524
Acinetobacter baumannii atcc 19606 cip 70 34 jcm 6841	GCA 000162295.1	ATCC 19606	470
Agrobacterium fabrum str c58	GCA 000092025.1	C58	1176649
Asticcacaulis biprosthecum c19	GCA 000204015.1	C19	76891
Bartonella grahamii as4aup	GCA 000022725.1	as4aup	33045
Bdellovibrio bacteriovorus hd100	GCA 000196175.1	HD100	959
Bradyrhizobium diazoefficiens usda 110	GCA 000011365.1	USDA110	1355477
Brevundimonas subvibrioides atcc 15264	GCA 000144605.1	ATCC 15264	74313
Brucella suis 1330	GCA 000007505.1	1330	29461
Campylobacter jejuni subsp jejuni nctc 11168 atcc 700819	GCA 000009085.1	NCTC 11168	197
Caulobacter crescentus cb15	GCA 000006905.1	CB15	155892
Chromobacterium violaceum atcc 12472	GCA 000007705.1	ATCC 12472	536
Comamonas testosteroni atcc 11996	GCA 000241525.2	ATCC 11996	285
Coxiella burnetii rsa 493	GCA 000007765.2	RSA 493	777
Erythrobacter litoralis htcc2594	GCA 000013005.1	HTCC2594	39960
Escherichia coli str k 12 substr mg1655	GCA 000005845.2	K-12	562
Helicobacter pylori 26695	GCA 000008525.1	26695	210
Hirschia baltica atcc 49814	GCA 000023785.1	ATCC 49814	2724
Hyphomicrobium denitrificans atcc 51888	GCA 000143145.1	ATCC 51888	53399
Legionella pneumophila str 121004	GCA 000455845.1	121004	446
Magnetococcus marinus mc 1	GCA 000014865.1	MC-1	1124597
Magnetospirillum magneticum amb 1	GCA 000009985.1	AMB-1	84159
Mesorhizobium loti maff303099	GCA 000009625.1	MAFF303099	381
Myxococcus xanthus dk 1622	GCA 000012685.1	DK 1622	34
Neisseria meningitidis mc58	GCA 000008805.1	MC58	487
Novosphingobium nitrogenifigens dsm 19370	GCA 000192575.1	DSM 19370	378548
Parvularcula bermudensis htcc2503	GCA 000152825.2	HTCC2503	208216
Phenylobacterium zucineum hlk1	GCA 000017265.1	HLK1	284016
Photobacterium profundum ss9	GCA 000196255.1	ss9	74109
Pseudomonas aeruginosa mpao1 p2	GCA 000247455.2	MPAO1/P2	287
Pseudomonas protegens pf 5	GCA 000012265.1	Pf-5	380021
Ralstonia eutropha h16	GCA 000009285.2	H16	381666
Rhodobacter sphaeroides 2 4 1	GCA 000012905.2	2.4.1	1063
Rhodomicrobium vannielii atcc 17100	GCA 000166055.1	ATCC 17100	1069
Rhodospirillum rubrum atcc 11170	GCA 000013085.1	ATCC 11170	1085
Roseobacter denitrificans och 114	GCA 000014045.1	OCh 114	2434
Roseobacter litoralis och 149	GCA 000154785.2	Och 149	42443
Sagittula stellata e 37	GCA 000169415.1	E-37	52603
Sinorhizobium meliloti 1021	GCA 000006965.1	1021	382
Sphingobium chlorophenolicum l 1	GCA 000147835.3	L-1	46429
Stenotrophomonas rhizophila gca 001542955	GCA 001542955.1	Simmons01	216778
Vibrio cholerae o1 biovar el tor str n16961	GCA 000006745.1	N16961	666
Vibrio fischeri es114	GCA 000011805.1	ES114	668
Xanthomonas campestris pv campestris str atcc 33913	GCA 000007145.1	ATCC 33913	339
Xanthomonas oryzae pv oryzae kacc 10331	GCA 000007385.1	KACC10331	347
Xylella taiwanensis	GCA 000576405.1	PLS229	1444770
Yersinia pestis kim10	GCA 000006645.1	KIM	632
