# Supplementary material for: LD-transpeptidation is crucial for fitness and polar growth in Agrobacterium tumefaciens
Source: PLoS Genet. 2024 Oct 21;20(10):e1011449. doi: 10.1371/journal.pgen.1011449 (PMC11527210; doi:10.1371/journal.pgen.1011449)
Supplement: S9 Table — Numeric data used for plots in Figs 2, 3, 5, S2, S3, S4, S7 and S9. (XLSX) [file pgen.1011449.s020.xlsx]

## Sheet: Fig2
Fig 2A. Identity matrix (%).																	Fig 2B. Growth curves (OD600).																					Fig 2D. Cell length and width (µm).
	Atu2764	Atu3332	Atu3631	Atu1293	Atu1164	Atu1615	Atu2133	Atu0669	Atu2336	Atu0048	Atu0845	Atu5196	Atu3331	Atu0844				LB5									LB0											LB5 Length (µm)				LB5 Mean width (µm)
Atu2764	100	8.91	15.15	12.78	15.56	10.45	13.39	15.5	17.05	18.18	18.66	16.42	19.4	16.42			Time (h)	wt			Δgr1			Δgr3			wt			Δgr1			Δgr3					wt	Δgr1	Δgr3		wt	Δgr1	Δgr3
Atu3332	8.91	100	39.01	7.12	7.19	9.43	12.08	11.4	11.83	17	15	15.31	14.89	11.28			0.166667	0.093	0.092	0.095	0.091	0.108	0.095	0.09	0.092	0.093	0.094	0.095	0.097	0.097	0.117	0.095	0.094	0.094	0.097			1.24855	2.24539	1.20728		0.626401	0.610788	0.74182
Atu3631	15.15	39.01	100	8.71	6.89	10.74	14.97	12.33	11.88	14.96	16.94	13.19	13.66	14.87			0.333333	0.093	0.092	0.095	0.092	0.106	0.094	0.09	0.092	0.093	0.095	0.095	0.096	0.096	0.123	0.095	0.094	0.094	0.097			1.67061	1.44273	1.02572		0.70266	0.659555	0.813612
Atu1293	12.78	7.12	8.71	100	8.45	9.07	14.16	16.32	14.07	14.35	16.73	13.79	14.73	14.53			0.5	0.093	0.092	0.095	0.092	0.105	0.094	0.09	0.093	0.094	0.096	0.096	0.097	0.098	0.119	0.097	0.095	0.095	0.098			1.12187	1.47334	1.82382		0.774263	0.805827	1.22801
Atu1164	15.56	7.19	6.89	8.45	100	23	16.2	15.35	19.1	16.96	16.73	20.26	15.69	16.55			0.666667	0.093	0.093	0.096	0.092	0.106	0.094	0.091	0.094	0.094	0.097	0.097	0.098	0.099	0.118	0.098	0.097	0.096	0.1			1.28119	1.55169	2.23717		0.868376	0.743074	0.88875
Atu1615	10.45	9.43	10.74	9.07	23	100	14.48	20.31	20.3	18.88	17.72	17.02	16.67	16.72			0.833333	0.094	0.093	0.096	0.093	0.106	0.095	0.091	0.094	0.094	0.097	0.097	0.099	0.098	0.116	0.097	0.098	0.097	0.101			1.39755	2.65908	1.42763		0.760602	0.725909	0.949893
Atu2133	13.39	12.08	14.97	14.16	16.2	14.48	100	20.97	21.83	26.22	21.31	26.22	21.66	22.49			1	0.094	0.094	0.097	0.093	0.106	0.095	0.092	0.094	0.094	0.097	0.098	0.099	0.098	0.114	0.097	0.098	0.098	0.102			1.53238	1.97993	1.46146		0.633817	0.806206	1.01597
Atu0669	15.5	11.4	12.33	16.32	15.35	20.31	20.97	100	44.9	42.04	38.89	35.78	44.34	41.26			1.16667	0.095	0.094	0.097	0.094	0.106	0.095	0.092	0.094	0.094	0.097	0.098	0.099	0.097	0.113	0.097	0.098	0.098	0.102			1.056	2.48441	1.99063		0.632994	0.745737	0.823541
Atu2336	17.05	11.83	11.88	14.07	19.1	20.3	21.83	44.9	100	48.26	48.53	44.88	44.88	44.28			1.33333	0.096	0.094	0.098	0.094	0.107	0.096	0.092	0.094	0.094	0.097	0.098	0.099	0.097	0.113	0.097	0.099	0.098	0.102			2.68111	1.89949	2.62478		0.705128	0.6599	0.738119
Atu0048	18.18	17	14.96	14.35	16.96	18.88	26.22	42.04	48.26	100	50.45	45.74	47	42.17			1.5	0.096	0.094	0.098	0.094	0.107	0.096	0.093	0.095	0.095	0.097	0.097	0.099	0.097	0.113	0.097	0.099	0.098	0.102			1.19457	1.32269	2.288		0.827021	0.869795	0.813697
Atu0845	18.66	15	16.94	16.73	16.73	17.72	21.31	38.89	48.53	50.45	100	61.84	56.5	50			1.66667	0.097	0.095	0.099	0.095	0.108	0.097	0.093	0.095	0.095	0.097	0.097	0.099	0.098	0.113	0.097	0.1	0.099	0.102			2.0121	2.07446	1.63559		0.743324	0.780007	0.681679
Atu5196	16.42	15.31	13.19	13.79	20.26	17.02	26.22	35.78	44.88	45.74	61.84	100	53.48	50.43			1.83333	0.097	0.096	0.1	0.095	0.109	0.097	0.094	0.095	0.096	0.097	0.098	0.1	0.098	0.114	0.097	0.1	0.1	0.104			1.82894	1.50917	1.22374		0.829753	0.73879	0.972194
Atu3331	19.4	14.89	13.66	14.73	15.69	16.67	21.66	44.34	44.88	47	56.5	53.48	100	53.6			2	0.098	0.096	0.1	0.095	0.11	0.098	0.094	0.096	0.096	0.098	0.098	0.1	0.098	0.115	0.097	0.101	0.1	0.104			1.27094	2.19006	1.43749		0.67236	0.770331	0.837064
Atu0844	16.42	11.28	14.87	14.53	16.55	16.72	22.49	41.26	44.28	42.17	50	50.43	53.6	100			2.16667	0.098	0.097	0.101	0.096	0.112	0.098	0.094	0.097	0.097	0.098	0.099	0.101	0.098	0.116	0.098	0.102	0.102	0.106			1.63627	1.6362	1.92114		0.796252	0.756812	1.09419
																	2.33333	0.099	0.098	0.102	0.097	0.112	0.099	0.095	0.097	0.098	0.099	0.099	0.101	0.099	0.117	0.099	0.102	0.102	0.106			1.53737	2.01944	1.52859		0.713362	0.78225	0.90678
																	2.5	0.1	0.098	0.102	0.097	0.114	0.099	0.095	0.098	0.098	0.1	0.1	0.102	0.099	0.118	0.099	0.103	0.102	0.106			1.44577	1.93938	2.14431		0.870385	0.754476	1.48956
																	2.66667	0.1	0.099	0.103	0.097	0.114	0.099	0.095	0.098	0.098	0.099	0.1	0.102	0.1	0.12	0.099	0.102	0.102	0.106			1.1838	1.99562	1.67751		0.73261	0.752895	1.15458
																	2.83333	0.101	0.1	0.104	0.098	0.116	0.101	0.096	0.099	0.099	0.1	0.101	0.103	0.1	0.121	0.1	0.103	0.103	0.107			1.28617	1.70531	1.70993		0.875302	0.74441	0.78036
																	3	0.102	0.1	0.106	0.098	0.117	0.101	0.096	0.1	0.1	0.101	0.101	0.104	0.101	0.123	0.1	0.103	0.103	0.108			1.45929	1.49055	1.4588		0.699701	0.76016	0.967555
																	3.16667	0.103	0.102	0.107	0.1	0.119	0.102	0.097	0.1	0.1	0.102	0.102	0.105	0.101	0.125	0.101	0.104	0.104	0.108			1.71035	1.62424	2.03433		0.65655	0.68923	1.1894
																	3.33333	0.104	0.102	0.109	0.1	0.121	0.103	0.097	0.101	0.101	0.102	0.103	0.106	0.102	0.127	0.102	0.105	0.105	0.108			1.24668	1.71862	1.26144		0.755081	0.878797	0.758837
																	3.5	0.105	0.103	0.11	0.101	0.123	0.104	0.097	0.101	0.101	0.102	0.103	0.107	0.103	0.129	0.102	0.105	0.104	0.109			1.13513	1.57496	2.34187		0.564701	0.805429	0.851891
																	3.66667	0.106	0.105	0.111	0.102	0.124	0.105	0.098	0.102	0.102	0.104	0.104	0.108	0.104	0.131	0.103	0.105	0.105	0.109			1.74993	1.7497	2.60691		0.622094	0.900408	0.688576
																	3.83333	0.107	0.105	0.113	0.103	0.127	0.106	0.099	0.102	0.102	0.104	0.105	0.109	0.105	0.133	0.104	0.105	0.105	0.109			2.17538	1.57567	1.14202		0.631417	0.831401	0.72909
																	4	0.108	0.107	0.114	0.104	0.129	0.107	0.099	0.103	0.103	0.105	0.106	0.11	0.106	0.136	0.104	0.106	0.105	0.109			1.74529	1.36494	2.11849		0.787469	0.843641	0.920666
																	4.16667	0.11	0.108	0.117	0.105	0.132	0.109	0.099	0.103	0.104	0.107	0.107	0.112	0.107	0.139	0.105	0.106	0.106	0.11			0.894242	1.11009	1.33647		0.623317	0.509268	1.0289
																	4.33333	0.111	0.11	0.12	0.107	0.135	0.11	0.1	0.104	0.105	0.107	0.108	0.114	0.108	0.142	0.106	0.107	0.106	0.11			1.56773	1.86688	2.70344		0.714116	0.836847	0.843698
																	4.5	0.113	0.112	0.122	0.108	0.139	0.112	0.1	0.105	0.105	0.109	0.109	0.115	0.11	0.145	0.106	0.107	0.107	0.111			1.5473	1.48254	1.52824		0.81767	0.857348	0.865053
																	4.66667	0.115	0.113	0.124	0.109	0.142	0.113	0.1	0.106	0.106	0.11	0.11	0.116	0.111	0.148	0.108	0.107	0.107	0.111			1.26329	1.8383	1.23162		0.629788	0.731562	0.763243
																	4.83333	0.116	0.115	0.128	0.111	0.145	0.115	0.101	0.106	0.107	0.111	0.111	0.118	0.112	0.152	0.108	0.108	0.107	0.112			1.08755	2.53771	1.28771		0.69724	0.589283	1.09047
																	5	0.119	0.116	0.13	0.113	0.149	0.117	0.101	0.107	0.107	0.113	0.112	0.12	0.114	0.156	0.109	0.107	0.107	0.112			1.34652	1.91396	1.14383		0.996018	0.780747	0.801558
																	5.16667	0.122	0.12	0.135	0.115	0.154	0.12	0.102	0.108	0.108	0.114	0.114	0.123	0.116	0.161	0.111	0.108	0.108	0.113			1.72492	1.90114	1.36515		0.69464	0.704357	1.05079
																	5.33333	0.125	0.122	0.138	0.117	0.16	0.122	0.102	0.109	0.11	0.117	0.116	0.125	0.118	0.165	0.113	0.109	0.109	0.113			1.71199	1.31292	1.79905		0.780391	0.669157	0.839018
																	5.5	0.127	0.124	0.142	0.12	0.164	0.124	0.102	0.109	0.11	0.118	0.117	0.128	0.12	0.17	0.113	0.109	0.109	0.113			1.22558	1.83949	1.11931		0.8759	0.709643	0.719385
																	5.66667	0.13	0.128	0.147	0.123	0.171	0.128	0.103	0.11	0.111	0.12	0.119	0.13	0.122	0.175	0.116	0.109	0.109	0.114			1.1558	2.02205	1.38478		0.75564	0.779587	0.941709
																	5.83333	0.134	0.131	0.152	0.126	0.178	0.131	0.104	0.111	0.112	0.123	0.121	0.134	0.124	0.182	0.118	0.11	0.109	0.114			1.46153	1.5798	2.83455		0.642147	0.744275	0.811791
																	6	0.138	0.135	0.158	0.129	0.185	0.135	0.104	0.112	0.114	0.126	0.124	0.137	0.127	0.188	0.12	0.11	0.11	0.114			2.34315	1.51569	2.18762		0.667895	0.875374	0.728144
																	6.16667	0.142	0.139	0.164	0.132	0.192	0.138	0.105	0.113	0.115	0.128	0.126	0.141	0.13	0.195	0.122	0.11	0.11	0.115			1.99581	2.13421	2.32542		0.801527	0.738966	0.672937
																	6.33333	0.146	0.143	0.17	0.136	0.2	0.143	0.106	0.114	0.116	0.131	0.128	0.146	0.133	0.202	0.124	0.111	0.111	0.116			1.68964	1.66352	1.96202		0.812818	0.650136	0.776881
																	6.5	0.151	0.148	0.178	0.141	0.21	0.147	0.107	0.115	0.117	0.135	0.131	0.151	0.137	0.211	0.127	0.111	0.111	0.116			1.57529	1.57252	1.82958		0.655552	0.705271	0.732139
																	6.66667	0.157	0.153	0.186	0.145	0.22	0.153	0.108	0.116	0.118	0.137	0.134	0.154	0.14	0.218	0.129	0.112	0.112	0.116			1.40256	1.53996	2.04029		0.683921	0.739963	0.841112
																	6.83333	0.162	0.158	0.194	0.15	0.231	0.158	0.108	0.117	0.12	0.141	0.139	0.161	0.143	0.227	0.132	0.112	0.112	0.117			1.31949	2.35498	2.0736		0.751951	0.789698	0.646073
																	7	0.169	0.164	0.205	0.156	0.244	0.165	0.109	0.118	0.12	0.144	0.141	0.166	0.148	0.236	0.135	0.112	0.112	0.117			1.05341	1.74427	1.70493		0.67776	0.717031	1.03991
																	7.16667	0.176	0.172	0.217	0.162	0.256	0.172	0.109	0.119	0.122	0.148	0.145	0.173	0.152	0.247	0.138	0.112	0.112	0.117			2.3011	1.85993	1.75677		0.683591	0.654541	1.0392
																	7.33333	0.184	0.179	0.229	0.169	0.269	0.178	0.111	0.121	0.124	0.153	0.15	0.18	0.158	0.259	0.142	0.113	0.113	0.118			1.21132	1.19053	1.2185		0.952433	0.638963	0.94993
																	7.5	0.192	0.187	0.243	0.176	0.285	0.188	0.112	0.122	0.126	0.158	0.155	0.189	0.163	0.271	0.146	0.113	0.113	0.118			1.36756	1.57195	1.47173		0.663027	0.737119	0.842264
																	7.66667	0.202	0.196	0.258	0.183	0.301	0.196	0.112	0.124	0.127	0.162	0.16	0.195	0.169	0.283	0.15	0.113	0.113	0.118			1.86066	2.32158	1.97405		0.733275	0.665067	0.416473
																	7.83333	0.212	0.207	0.275	0.192	0.319	0.206	0.114	0.125	0.13	0.169	0.166	0.207	0.175	0.295	0.154	0.114	0.114	0.119			1.20593	1.2908	1.74811		0.93516	0.707035	0.825156
																	8	0.224	0.218	0.294	0.202	0.338	0.218	0.115	0.127	0.132	0.176	0.171	0.215	0.181	0.309	0.159	0.114	0.114	0.12			0.948491	1.96479	1.90021		0.637885	0.749686	0.699976
																	8.16667	0.236	0.229	0.316	0.213	0.357	0.23	0.116	0.129	0.134	0.182	0.177	0.224	0.189	0.324	0.164	0.114	0.114	0.12			1.50134	2.16334	1.70579		0.621561	0.7892	0.789355
																	8.33333	0.249	0.243	0.34	0.224	0.378	0.246	0.118	0.131	0.137	0.19	0.184	0.234	0.197	0.341	0.17	0.115	0.115	0.12			1.57251	1.81128	1.88621		0.746923	0.780158	0.740207
																	8.5	0.265	0.256	0.366	0.238	0.401	0.264	0.119	0.133	0.139	0.198	0.192	0.244	0.206	0.36	0.177	0.115	0.115	0.121			1.409	1.64146	2.06434		0.765064	0.704403	1.03156
																	8.66667	0.282	0.273	0.395	0.251	0.425	0.284	0.121	0.135	0.142	0.208	0.201	0.259	0.215	0.376	0.182	0.115	0.116	0.121			1.29208	2.08122	1.10479		0.707095	0.778671	0.804573
																	8.83333	0.3	0.29	0.424	0.267	0.451	0.305	0.123	0.138	0.145	0.217	0.209	0.27	0.224	0.395	0.19	0.115	0.115	0.121			1.73601	1.71431	1.27624		0.774387	0.903699	0.776435
																	9	0.321	0.311	0.456	0.283	0.473	0.326	0.125	0.14	0.148	0.226	0.218	0.281	0.234	0.413	0.198	0.116	0.116	0.122			2.15948	2.07553	1.49076		0.642107	0.676571	0.948774
																	9.16667	0.346	0.335	0.483	0.302	0.496	0.347	0.126	0.144	0.153	0.236	0.229	0.297	0.246	0.431	0.206	0.116	0.116	0.122			1.09357	1.47357	1.63031		0.657062	0.755245	0.888619
																	9.33333	0.374	0.362	0.512	0.324	0.519	0.369	0.128	0.146	0.157	0.247	0.239	0.311	0.257	0.451	0.215	0.116	0.116	0.122			1.21864	1.68417	1.3091		0.665699	0.691628	0.917323
																	9.5	0.405	0.391	0.541	0.349	0.541	0.392	0.131	0.149	0.161	0.261	0.25	0.333	0.27	0.466	0.224	0.117	0.117	0.123			1.46461	1.47041	1.63132		0.936993	0.90757	0.791474
																	9.66667	0.437	0.422	0.565	0.378	0.565	0.418	0.134	0.153	0.166	0.276	0.264	0.352	0.286	0.485	0.235	0.117	0.117	0.123			1.3835	2.82401	1.91551		0.744791	0.72817	1.30785
																	9.83333	0.469	0.456	0.591	0.408	0.59	0.444	0.136	0.157	0.171	0.289	0.276	0.366	0.297	0.498	0.246	0.117	0.117	0.124			1.31911	2.18695	1.10153		0.672427	0.651006	0.669455
																	10	0.5	0.486	0.619	0.438	0.613	0.47	0.139	0.161	0.176	0.308	0.292	0.389	0.317	0.517	0.258	0.117	0.117	0.124			1.79323	1.44537	1.09602		0.695836	0.652133	0.849894
																	10.1667	0.532	0.517	0.642	0.468	0.635	0.496	0.141	0.165	0.182	0.322	0.307	0.406	0.332	0.527	0.268	0.117	0.118	0.124			1.1482	1.63395	1.70738		0.811411	0.818455	0.688757
																	10.3333	0.561	0.547	0.668	0.5	0.657	0.525	0.145	0.17	0.188	0.338	0.324	0.423	0.35	0.538	0.282	0.118	0.118	0.125			1.63114	2.22709	1.73137		0.72777	0.593588	0.654684
																	10.5	0.591	0.574	0.692	0.53	0.677	0.554	0.148	0.175	0.195	0.357	0.342	0.442	0.37	0.552	0.296	0.118	0.118	0.125			1.42109	2.88347	1.9432		0.91381	0.664717	0.522254
																	10.6667	0.62	0.604	0.716	0.559	0.695	0.584	0.152	0.179	0.203	0.376	0.362	0.463	0.39	0.564	0.313	0.118	0.119	0.125			1.00691	1.8822	2.26477		0.66413	0.569488	0.831418
																	10.8333	0.647	0.63	0.738	0.586	0.713	0.612	0.156	0.185	0.211	0.394	0.38	0.48	0.41	0.573	0.329	0.118	0.119	0.125			1.58739	1.2754	1.90358		0.754257	0.685631	0.860999
																	11	0.672	0.655	0.759	0.61	0.73	0.637	0.16	0.191	0.22	0.412	0.399	0.497	0.428	0.584	0.346	0.119	0.119	0.126			1.79017	1.37775	1.23651		0.736421	0.571749	0.467043
																	11.1667	0.696	0.68	0.779	0.635	0.744	0.659	0.165	0.197	0.228	0.432	0.419	0.515	0.449	0.593	0.364	0.119	0.119	0.126			1.16738	2.08116	2.34686		0.702121	0.552933	0.727637
																	11.3333	0.718	0.704	0.795	0.657	0.758	0.68	0.169	0.205	0.238	0.45	0.439	0.529	0.466	0.599	0.383	0.119	0.12	0.126			1.13617	1.16514	2.51786		0.87757	0.574027	0.656892
																	11.5	0.738	0.727	0.813	0.677	0.771	0.708	0.174	0.213	0.249	0.468	0.459	0.545	0.484	0.608	0.402	0.12	0.12	0.127			1.20855	1.03984	1.38096		0.714282	0.620767	0.691464
																	11.6667	0.758	0.749	0.826	0.696	0.781	0.726	0.179	0.222	0.26	0.484	0.478	0.559	0.5	0.612	0.421	0.12	0.12	0.127			1.31926	1.52797	1.43529		0.697037	0.646718	0.537434
																	11.8333	0.776	0.767	0.843	0.715	0.789	0.742	0.187	0.232	0.272	0.499	0.497	0.572	0.515	0.62	0.441	0.12	0.12	0.127			1.24057	1.86082	1.3693		0.926544	0.613617	0.742718
																	12	0.794	0.785	0.858	0.729	0.794	0.754	0.193	0.242	0.284	0.514	0.514	0.587	0.528	0.624	0.464	0.12	0.12	0.128			1.37331	1.60347	1.76994		0.717977	0.697737	0.764449
																	12.1667	0.81	0.8	0.872	0.743	0.8	0.771	0.202	0.253	0.299	0.531	0.53	0.598	0.541	0.627	0.481	0.12	0.121	0.128			1.86714	1.28567	1.24851		0.722038	0.587289	0.795017
																	12.3333	0.826	0.818	0.883	0.755	0.802	0.788	0.21	0.265	0.315	0.545	0.544	0.609	0.551	0.626	0.496	0.12	0.121	0.128			1.59522	1.67028	1.29373		0.624218	0.73271	0.863282
																	12.5	0.839	0.833	0.897	0.768	0.804	0.802	0.22	0.279	0.333	0.559	0.559	0.618	0.566	0.646	0.511	0.121	0.121	0.128			1.75443	1.47605	1.52516		0.732201	0.775632	0.675531
																	12.6667	0.853	0.848	0.906	0.779	0.809	0.812	0.231	0.292	0.35	0.57	0.572	0.627	0.573	0.647	0.525	0.121	0.121	0.129			1.83746	1.4713	1.40936		0.698445	0.610561	0.669461
																	12.8333	0.866	0.86	0.916	0.79	0.811	0.823	0.243	0.305	0.37	0.583	0.585	0.633	0.581	0.661	0.537	0.121	0.121	0.129			1.03934	1.55183	1.40864		0.439069	0.881504	1.08687
																	13	0.88	0.871	0.927	0.798	0.815	0.834	0.257	0.321	0.389	0.593	0.6	0.638	0.595	0.679	0.547	0.121	0.122	0.129			1.33218	1.88762	1.62476		0.689033	0.687679	0.722773
																	13.1667	0.89	0.885	0.935	0.804	0.808	0.842	0.272	0.336	0.411	0.612	0.612	0.647	0.601	0.663	0.562	0.121	0.122	0.13			1.97006	2.11153	1.3231		0.685763	0.842986	0.726579
																	13.3333	0.901	0.895	0.942	0.809	0.812	0.852	0.287	0.352	0.433	0.623	0.629	0.655	0.607	0.658	0.574	0.121	0.122	0.13			1.43402	2.33578	1.61427		0.928461	0.861815	0.95933
																	13.5	0.909	0.906	0.949	0.815	0.808	0.861	0.301	0.369	0.455	0.629	0.632	0.653	0.618	0.67	0.587	0.122	0.122	0.13			1.11768	1.58874	1.98077		0.593265	0.698079	0.696012
																	13.6667	0.917	0.914	0.953	0.817	0.801	0.866	0.319	0.389	0.479	0.637	0.639	0.652	0.619	0.655	0.592	0.122	0.122	0.13			1.68396	1.14241	1.925		0.676433	0.725253	0.972523
																	13.8333	0.925	0.922	0.956	0.817	0.797	0.869	0.337	0.413	0.501	0.642	0.648	0.651	0.622	0.651	0.603	0.122	0.123	0.131			1.34053	1.23433	2.29166		0.711563	0.802955	0.909605
																	14	0.93	0.929	0.959	0.815	0.794	0.869	0.355	0.436	0.526	0.653	0.653	0.651	0.636	0.643	0.61	0.122	0.123	0.131			1.17018	1.05322	1.76455		0.665116	0.854172	1.16286
																	14.1667	0.933	0.935	0.962	0.814	0.791	0.865	0.372	0.459	0.551	0.66	0.661	0.657	0.66	0.628	0.624	0.123	0.123	0.131			1.6196	1.6791	1.16641		0.686615	0.827171	0.844748
																	14.3333	0.937	0.94	0.962	0.812	0.779	0.865	0.393	0.485	0.574	0.668	0.667	0.669	0.669	0.627	0.624	0.123	0.123	0.131			1.71925	1.44215	1.7624		0.678499	0.759785	0.719071
																	14.5	0.938	0.943	0.959	0.806	0.766	0.861	0.411	0.511	0.599	0.667	0.666	0.665	0.669	0.628	0.641	0.123	0.123	0.132			1.06316	2.50173	1.62239		0.691296	0.63075	0.711784
																	14.6667	0.937	0.946	0.959	0.803	0.763	0.852	0.433	0.534	0.617	0.667	0.664	0.667	0.664	0.607	0.657	0.123	0.124	0.132			1.12764	1.56814	2.40536		0.744391	0.744258	0.719068
																	14.8333	0.934	0.946	0.955	0.795	0.76	0.845	0.456	0.562	0.638	0.665	0.667	0.667	0.677	0.607	0.664	0.123	0.123	0.132			1.41865	1.99166	1.39259		0.740131	0.761886	0.6772
																	15	0.929	0.944	0.952	0.792	0.761	0.838	0.482	0.584	0.663	0.668	0.683	0.669	0.672	0.599	0.666	0.123	0.124	0.132			2.35334	1.69327	1.44866		0.697281	0.908921	0.556017
																	15.1667	0.924	0.941	0.95	0.78	0.762	0.835	0.509	0.605	0.679	0.666	0.677	0.658	0.665	0.59	0.668	0.124	0.124	0.133			2.37915	1.41753	1.20084		0.83475	0.871981	0.809467
																	15.3333	0.92	0.941	0.941	0.763	0.772	0.828	0.529	0.627	0.699	0.666	0.687	0.655	0.654	0.58	0.665	0.124	0.124	0.133			2.34544	2.51645	1.4445		0.622173	0.781655	0.773108
																	15.5	0.921	0.942	0.946	0.771	0.785	0.808	0.549	0.647	0.716	0.665	0.671	0.662	0.652	0.579	0.659	0.124	0.124	0.133			1.38362	1.7594	2.1057		0.661391	0.675685	0.825905
																	15.6667	0.921	0.945	0.975	0.774	0.78	0.799	0.566	0.667	0.731	0.661	0.686	0.66	0.643	0.565	0.664	0.124	0.124	0.134			1.22988	1.95574	1.58649		0.734882	0.615224	0.827237
																	15.8333	0.918	0.958	1.004	0.766	0.772	0.791	0.593	0.685	0.745	0.654	0.687	0.65	0.633	0.553	0.657	0.124	0.124	0.134			2.26983	2.15793	1.45377		0.643499	0.61601	0.957462
																	16	0.936	0.969	1.025	0.779	0.783	0.781	0.615	0.706	0.759	0.655	0.663	0.636	0.629	0.54	0.655	0.124	0.124	0.134			1.2001	1.10524	1.15323		0.819505	0.694961	0.597591
																	16.1667	0.933	0.972	1.041	0.788	0.769	0.779	0.633	0.717	0.77	0.644	0.683	0.642	0.606	0.532	0.639	0.125	0.125	0.134			2.12945	2.26917	1.26676		0.637235	0.661425	0.918691
																	16.3333	0.926	1	1.09	0.793	0.765	0.794	0.652	0.734	0.783	0.649	0.675	0.639	0.616	0.535	0.648	0.125	0.125	0.135			1.3098	1.83932	1.37712		0.83549	0.673097	1.09456
																	16.5	0.936	1	1.086	0.798	0.753	0.788	0.674	0.745	0.791	0.629	0.668	0.611	0.573	0.514	0.615	0.125	0.126	0.135			1.0065	1.80221	1.24029		0.692353	0.821207	0.749319
																	16.6667	0.969	1.043	1.071	0.796	0.749	0.775	0.693	0.756	0.801	0.62	0.663	0.62	0.587	0.514	0.623	0.125	0.126	0.135			1.38327	1.28092	1.73731		0.70772	0.651204	0.716112
																	16.8333	0.988	1.09	1.07	0.799	0.738	0.772	0.712	0.774	0.81	0.617	0.657	0.611	0.559	0.504	0.606	0.125	0.126	0.136			1.19096	1.45375	2.89077		0.899267	0.936339	0.817049
																	17	1.003	1.105	1.068	0.799	0.73	0.772	0.728	0.782	0.818	0.616	0.647	0.599	0.562	0.503	0.604	0.126	0.126	0.136			1.75718	2.03014	2.01574		0.79754	0.642738	0.708958
																	17.1667	1.019	1.133	1.071	0.784	0.727	0.778	0.743	0.79	0.828	0.612	0.619	0.591	0.554	0.503	0.606	0.126	0.126	0.136			1.47394	2.1149	1.50249		0.826225	0.582748	0.894294
																	17.3333	1.011	1.107	1.006	0.77	0.719	0.743	0.757	0.797	0.835	0.59	0.619	0.576	0.521	0.492	0.591	0.126	0.126	0.137			1.81271	1.88782	1.83433		0.729749	0.799678	0.75552
																	17.5	1.036	1.157	1.065	0.793	0.727	0.752	0.767	0.807	0.844	0.603	0.633	0.58	0.526	0.49	0.593	0.126	0.126	0.137			1.19384	2.02288	1.27059		0.69113	0.686639	0.819207
																	17.6667	1.039	1.132	1.003	0.773	0.71	0.725	0.779	0.814	0.848	0.589	0.597	0.549	0.499	0.477	0.569	0.126	0.126	0.137			1.29775	1.39361	1.87314		0.720942	0.784331	0.679062
																	17.8333	1.047	1.152	1.01	0.768	0.705	0.723	0.789	0.825	0.856	0.591	0.585	0.536	0.499	0.477	0.564	0.126	0.127	0.137			1.60663	1.96642	1.33496		0.771791	0.802126	0.749863
																	18	1.036	1.16	1.004	0.768	0.699	0.722	0.8	0.832	0.866	0.582	0.562	0.527	0.489	0.477	0.566	0.127	0.127	0.137			1.2312	1.81878	2.22429		0.671039	0.912866	0.691511
																	18.1667	1.057	1.161	1.006	0.766	0.689	0.725	0.809	0.841	0.867	0.577	0.552	0.517	0.483	0.476	0.565	0.127	0.127	0.138			1.47933	1.8769	1.41993		0.699409	0.790741	0.925916
																	18.3333	1.066	1.156	0.985	0.752	0.684	0.711	0.818	0.845	0.871	0.56	0.547	0.502	0.478	0.475	0.56	0.127	0.127	0.138			1.97942	1.71817	1.03848		0.634999	0.682875	0.726851
																	18.5	1.049	1.143	0.958	0.745	0.681	0.687	0.828	0.853	0.877	0.538	0.528	0.485	0.466	0.472	0.553	0.127	0.127	0.138			1.707	1.99092	1.3852		0.791711	0.663973	0.768366
																	18.6667	1.072	1.159	0.967	0.743	0.674	0.693	0.834	0.863	0.886	0.544	0.519	0.483	0.468	0.47	0.551	0.127	0.128	0.139			1.75745	2.9182	1.07275		0.653393	0.719585	0.787756
																	18.8333	1.068	1.153	0.96	0.738	0.675	0.68	0.839	0.868	0.885	0.542	0.508	0.481	0.472	0.474	0.543	0.128	0.128	0.139			1.33193	1.37301	2.46448		0.748169	0.706304	0.82352
																	19	1.076	1.158	0.956	0.744	0.682	0.698	0.841	0.869	0.892	0.53	0.486	0.468	0.466	0.467	0.545	0.128	0.128	0.14			1.02866	1.65162	2.05543		0.721837	0.674031	0.698774
																	19.1667	1.067	1.146	0.937	0.738	0.679	0.674	0.846	0.878	0.892	0.517	0.473	0.458	0.46	0.463	0.547	0.128	0.128	0.14			1.41559	1.43173	1.302		0.703226	0.675192	0.693955
																	19.3333	1.05	1.12	0.909	0.741	0.673	0.66	0.851	0.871	0.876	0.505	0.454	0.452	0.457	0.462	0.536	0.128	0.128	0.141			1.3567	2.10753	1.18583		0.739122	0.790523	0.717882
																	19.5	1.065	1.144	0.949	0.744	0.675	0.665	0.857	0.872	0.879	0.526	0.465	0.461	0.469	0.469	0.542	0.128	0.128	0.141			2.20812	1.52026	2.0862		0.501959	0.841113	0.739554
																	19.6667	1.056	1.138	0.933	0.751	0.675	0.664	0.852	0.868	0.873	0.514	0.448	0.449	0.463	0.467	0.53	0.128	0.129	0.141			1.89147	1.45667	1.4823		0.469008	0.577446	0.831232
																	19.8333	1.054	1.142	0.933	0.757	0.68	0.663	0.854	0.875	0.861	0.503	0.433	0.438	0.458	0.464	0.526	0.128	0.129	0.142			1.55498	2.11767	2.14364		0.661549	0.699447	0.961278
																	20	1.061	1.156	0.945	0.765	0.68	0.667	0.862	0.864	0.88	0.509	0.429	0.437	0.462	0.462	0.523	0.129	0.129	0.142			1.52126	2.35583	1.15516		0.65717	0.819954	0.801256
																																						1.59218	1.26185	2.60773		0.647278	0.676324	0.796897
																																						2.34857	1.54085	1.46068		0.624166	0.725836	0.81835
																																						1.76735	1.50868	1.19868		0.728002	0.760404	0.678859
																																						1.65783	1.67302	1.22471		0.520144	0.732607	0.7355
																																						1.60088	2.09364	1.21756		0.724577	0.772867	0.785575
																																						1.32247	1.63835	1.17198		0.668193	0.743324	1.08212
																																						1.77741	2.2825	2.3814		0.815799	0.71204	0.845316
																																						1.0829	1.5265	1.81524		0.57661	0.772885	0.663105
																																						1.86816	1.59413	1.73707		0.639296	0.709557	0.707305
																																						1.22708	1.46702	1.74165		0.816172	0.868201	0.550253
																																						1.96176	1.60194	1.47273		0.641615	0.926674	0.406109
																																						1.95637	1.28022	1.26087		0.512195	0.651672	0.769514
																																						1.7383	1.56061	1.1472		0.534657	0.685435	0.715432
																																						2.30811	1.44911	1.10415		0.557492	0.714219	0.76509
																																						1.71599	1.46048	1.29091		0.493178	0.824294	0.80462
																																						1.07124	1.53884	1.66772		0.539898	0.685987	0.742065
																																						1.50483	1.50246	2.10271		0.849678	0.692377	0.756421
																																						1.34429	1.50304	2.02937		0.617956	0.71063	0.734852
																																						1.47515	2.20594	2.03694		0.940754	0.595357	1.02881
																																						2.19526	1.41155	1.7416		0.702853	0.850445	0.630705
																																						1.44902	1.74636	2.1955		0.725851	0.689107	1.1201
																																						1.27691	1.43545	2.20918		0.544674	0.701641	0.558434
																																						1.18898	1.40131	1.1411		0.520388	0.62893	0.563726
																																						1.5234	1.30666	2.12079		0.581349	0.788766	1.28142
																																						1.2422	1.70174	1.70524		0.622077	0.653493	0.512072
																																						1.02294	2.64543	1.94706		0.646957	0.732157	0.906834
																																						1.17972	1.71648	1.28833		0.744128	0.528686	0.848383
																																						1.67162	2.39019	2.60336		0.606806	0.685716	1.00439
																																						2.44969	1.82608	1.62176		0.638693	0.59157	0.788986
																																						1.28504	1.69639	1.17792		0.543705	0.608508	0.61829
																																						1.01761	2.62955	1.40429		0.450392	0.665373	0.91258
																																						1.96769	1.8374	1.48976		0.651215	0.517792	0.755611
																																						1.32912	2.07264	1.33991		0.81629	0.616434	0.971075
																																						1.43365	1.86617	1.86085		0.704615	0.592688	0.927864
																																						1.97126	1.50674	2.04213		0.617935	0.694871	0.877711
																																						1.17164	1.44653	1.72088		0.819613	0.945041	0.747088
																																						1.16585	1.88365	1.81267		0.531502	0.738461	0.767782
																																						1.72554	1.40448	1.46105		0.676337	0.93534	0.868394
																																						1.32436	1.21869	1.68323		0.638521	0.687408	1.29537
																																						1.50639	1.99941	1.91435		0.531328	0.651573	1.2618
																																						1.65966	2.84834	1.76266		0.585682	0.555171	0.841488
																																						1.62389	1.43483	1.0423		0.755861	0.648734	0.408773
																																						1.45313	1.25944	1.52562		0.711213	0.886157	0.773492
																																						1.79278	2.51906	1.31195		0.806039	0.663539	0.733792
																																						1.48878	2.88284	2.26031		0.718348	0.665316	0.92525
																																						1.44834	1.29674	1.88925		0.751778	0.658743	1.14927
																																						1.65754	1.30896	1.67262		0.80681	0.879013	0.867777
																																						1.66604	1.60211	1.12769		0.691364	0.765096	0.666784
																																						1.05846	1.24931	1.40257		0.875521	0.783328	0.663585
																																						1.03391	1.20236	1.37035		0.828457	0.603282	0.787094
																																						1.72824	2.01048	1.42012		0.756711	0.651742	0.695264
																																						1.56868	1.76964	1.77433		0.731152	0.702254	0.811749
																																						1.37001	1.44501	2.17559		0.666669	0.893238	0.633687
																																						2.28938	1.43372	1.6565		0.663947	0.781909	0.645439
																																						1.43853	1.59848	1.58311		0.67559	0.83784	0.605399
																																						1.51492	1.4403	1.9154		0.798318	0.846368	0.938704
																																						1.39013	1.31182	2.55554		0.677412	0.811964	0.650617
																																						2.12124	1.545	1.70832		0.663874	0.663894	0.6615
																																						2.22743	1.8125	2.32719		0.620299	0.658212	1.40621
																																						1.2362	1.98284	1.05797		0.645153	0.707309	0.674049
																																						1.19199	1.76157	1.19371		0.710053	0.632757	0.910454
																																						1.1781	2.21097	1.47955		0.689371	0.80957	1.04874
																																						1.15817	1.4894	1.88084		0.665009	0.736371	0.500737
																																						1.21704	2.04069	2.51869		0.668715	0.754895	0.811933
																																						1.7161	1.94578	2.50272		0.970787	0.678784	0.741245
																																						1.50038	1.88378	1.77315		0.702864	0.667664	0.856435
																																						1.14094	1.1254	2.10815		0.66493	0.706834	0.679306
																																						1.01592	1.4472	1.12215		0.910601	0.704446	0.736584
																																						1.73378	2.27974	1.69055		0.749914	0.629324	0.751904
																																						1.72992	1.43902	1.30757		0.694726	0.768103	0.707059
																																						1.14812	1.57538	1.6345		0.656037	0.719424	0.476365
																																						1.56887	1.82034	1.9419		0.783057	0.704631	0.77477
																																						1.32435	2.00502	1.60724		0.684912	0.843783	0.847809
																																						1.84655	1.39935	1.7263		0.626821	0.80007	0.729897
																																						1.57519	2.90744	1.75606		0.692773	0.742651	0.599878
																																						1.32849	2.19304	1.57587		0.734275	0.61557	0.502226
																																						1.48879	1.34078	1.03628		0.64442	0.923973	0.836188
																																						1.72394	2.12151	1.57824		0.727992	0.647997	0.649094
																																						1.4096	1.51058	1.26144		0.59012	0.729986	0.488846
																																						1.72787	1.72494	1.56009		0.686522	0.856729	1.20674
																																						1.29492	1.33396	2.0121		0.655923	0.784564	1.18454
																																						1.85962	1.60564	1.67702		0.645999	0.700246	0.566524
																																						1.91076	2.18599	1.09648		0.74515	0.747235	0.766005
																																						1.32299	1.56087	1.53075		0.669839	0.687259	0.649374
																																						1.61721	1.41507	2.01817		0.821937	0.809984	1.0233
																																						1.51531	1.7878	1.02663		0.789967	0.64891	0.607989
																																						1.54497	2.02735	1.92832		0.834943	0.755479	0.630362
																																						1.25259	1.97398	1.57016		0.650715	0.711278	0.762064
																																						1.71175	1.96389	1.3065		0.722074	0.761645	0.938443
																																						1.18726	1.40762	1.90749		0.615117	0.760559	0.587751
																																						2.48377	2.4873	1.87746		0.743267	0.62902	0.443738
																																						1.66842	1.52106	1.33673		0.776159	0.794017	0.826627
																																						1.13965	1.58292	1.73658		0.620043	0.699904	0.710258
																																						1.42461	1.32577	1.72149		0.774848	0.63319	1.30751
																																						1.15482	1.56004	1.82675		0.618387	0.678732	1.35194
																																						1.89495	1.54841	1.19328		0.697197	0.879507	0.820197
																																						1.00032	1.61772	1.70264		0.637821	0.808311	1.28135
																																						2.07497	1.87983	2.16681		0.701285	0.662081	0.846455
																																						1.56327	1.13746	1.55153		0.723082	0.478062	0.656142
																																						1.72991	1.0776	1.21158		0.616646	1.03565	1.1058
																																						1.29212	2.43434	1.56417		0.697944	0.659546	0.980252
																																						1.35579	2.57703	2.63446		0.681939	0.639848	0.915659
																																						1.25136	1.57082	2.14247		0.918208	0.610124	1.4942
																																						1.12945	1.00007	1.45683		0.723238	0.686042	0.929386
																																						1.32453	1.69689	2.03715		0.776458	0.822024	1.19288
																																						1.23121	1.25689	2.34875		0.872463	0.54975	0.868108
																																						2.0951	1.55143	1.36574		0.725893	0.834777	1.03253
																																						1.24434	1.36344	1.62956		0.663246	0.563563	0.828936
																																						1.61404	1.38084	2.69958		0.83361	0.851683	0.877978
																																						1.34431	1.12908	1.27621		0.677652	0.498796	1.13574
																																						1.23557	1.30008	1.14384		0.752203	0.865027	0.801558
																																						1.12042	1.67603	1.80485		0.676697	0.722264	0.839326
																																						2.15639	2.0581	1.12313		0.687216	0.670015	0.716465
																																						1.8613	1.51996	2.29074		0.712576	0.587838	0.852609
																																						2.31742	2.16567	2.20159		0.692225	0.464627	0.756601
																																						1.12281	2.45362	2.32225		0.815332	0.391851	0.696547
																																						2.03506	1.01718	1.97339		0.660141	0.5984	0.77971
																																						1.79291	1.02458	1.62374		0.748214	0.454038	0.932189
																																						1.75528	2.44295	2.07229		0.729328	0.588749	0.655417
																																						1.26026	1.72298	1.70544		0.886353	0.662047	1.02702
																																						1.83069	2.4611	1.26578		0.730845	0.567011	0.716898
																																						1.15877	1.72033	1.22865		0.565509	0.659802	0.910522
																																						1.15659	1.7288	2.00447		0.840565	0.837086	0.413704
																																						2.36638	1.25235	1.9021		0.676466	0.785743	0.747242
																																						2.24775	1.55283	1.72241		0.708473	0.750987	0.860914
																																						1.04183	2.1975	1.89336		0.768011	0.623975	1.20715
																																						1.18959	2.08527	1.54351		0.639891	0.797327	0.826952
																																						1.5806	1.48268	1.10479		0.692169	0.719562	0.808065
																																						1.34383	2.16109	1.29267		0.603152	0.711258	0.770111
																																						1.52492	1.56525	1.49422		0.679445	0.833387	0.948907
																																						1.94579	1.40697	1.64337		0.645779	0.760189	0.897267
																																						1.19433	1.22975	1.47601		0.823694	0.868983	0.653576
																																						2.21885	1.59192	1.98831		0.64774	0.688274	0.897888
																																						2.14896	2.17634	1.34649		0.566988	0.724667	0.716739
																																						1.05844	2.58945	1.71285		0.46802	0.681266	0.750431
																																						1.05151	1.80089	1.90092		0.532655	0.770472	0.742337
																																						2.11607	1.33611	1.77667		0.435904	0.620549	0.770723
																																						1.42018	1.36869	1.2477		0.642119	0.680991	0.796965
																																						1.42389	2.24954	1.32219		0.77438	0.647316	0.864901
																																						1.46326	2.16953	1.24078		0.746292	0.715753	0.861998
																																						1.70843	1.33002	1.52146		0.580283	0.658848	0.679091
																																						1.43924	1.46863	1.44239		0.832278	0.847536	0.674187
																																						2.29338	1.20889	2.99739		0.65967	0.621159	0.768773
																																						1.01751	1.57141	1.32559		0.52382	0.741707	0.734711
																																						1.99506	1.8367	1.77569		0.824923	0.634656	1.19816
																																						1.39735		1.16207		0.656778		0.870755
																																						1.27266		1.42658		0.848		0.68597
																																						1.7156		1.76828		0.747705		0.723844
																																						1.45263		1.62844		0.766553		0.720241
																																						1.5481		2.41468		0.706134		0.718831
																																						1.29785		1.41114		0.622037		0.672272
																																						1.08716		1.46497		0.564982		0.560654
																																						1.53842		1.1998		0.579922		0.807482
																																						1.63214		1.45276		0.620138		0.747382
																																						1.64729		2.11232		0.719287		0.873141
																																						1.36437		1.15485		0.659217		0.558084
																																						1.09593		2.18216		0.72152		1.14722
																																						2.52702		1.83338		0.555773		1.35255
																																						1.27861		2.51469		0.61731		0.876939
																																						1.76833		1.84182		0.656232		0.724438
																																						1.06701		1.47522		0.524064		0.871448
																																								1.56331				0.746546
																																								2.61381				0.818864
																																								1.5998				0.758139

## Sheet: Fig3
Fig 3A. HADA incorporation.																																							Fig 3B. LD-crosslinked dimers (%).							Fig 3C. Relative PG amount (%).
strain	cell	INTENSITY	INTENSITY.ch1	INTENSITY.ch2	LOCATION	LOCATION.center	LOCATION.dist	LOCATION.half	LOCATION.pole	LOCATION.side	LOCATION.x	LOCATION.y	MEDIAL	POSITION	POSITION.channel	POSITION.frame	POSITION.position	POSITION.slice	PROFILE_MED	SHAPE	SHAPE.angularity	SHAPE.area	SHAPE.aspectRatio	SHAPE.circularity	SHAPE.curvature	SHAPE.feret	SHAPE.length	SHAPE.morphology	SHAPE.orientation	SHAPE.perimeter	SHAPE.pole	SHAPE.roundness	SHAPE.sinuosity	SHAPE.solidity	SHAPE.width	ZSCORE				Rep1	Rep2	Rep3	p-value				Rep1	Rep2	Rep3
wt	b15	38.3681	Stats[mean=39.385185 min=6.0 max=154.0 stdv=30.012432]	Stats[mean=98.48148 min=57.0 max=155.0 stdv=18.62387]	(x=13.60 y=92.74)	FALSE	93.7337	2	2	2	13.5998	92.7418	1	1	1	1	1	1	ip[width=29 height=7 bits=16 min=0.0 max=255.0]	1	0.0922675	2.38094	3.82099	0.467782	0.149322	3.60247	3.63417	1	132.513	7.99756	2	0.233592	1.01136	0.895662	0.694427	7.42187			wt	21.86	22.1	21.54	-			wt	103.245	94.246	102.509
wt	b26	42.3363	Stats[mean=39.38679 min=2.0 max=98.0 stdv=23.956139]	Stats[mean=93.48113 min=49.0 max=202.0 stdv=45.5199]	(x=22.72 y=27.12)	FALSE	35.3779	2	2	2	22.7192	27.1189	1	1	1	1	1	1	ip[width=21 height=7 bits=16 min=0.0 max=255.0]	1	0.0153566	1.84592	2.86071	0.620044	0.00868523	2.67	2.64367	1	88.2369	6.11646	2	0.329687	1.00017	0.953117	0.755969	7.14089			Δgr1	19.5	19.79		0.0068			Δgr1	106.087	89.4061
wt	b30	35.0606	Stats[mean=34.155556 min=1.0 max=135.0 stdv=30.736616]	Stats[mean=82.977776 min=42.0 max=130.0 stdv=19.509132]	(x=24.86 y=19.98)	FALSE	31.8973	2	2	2	24.865	19.9793	1	1	1	1	1	1	ip[width=18 height=7 bits=16 min=0.0 max=255.0]	1	0	1.62816	2.37374	0.722565	0.0036984	2.27058	2.22441	1	140.959	5.32127	2	0.402098	1.00001	0.982988	0.804932	7.65607			Δgr3	15.85	15.63	15.21	0.0005			Δgr3	54.9964	64.1936	56.294
wt	b53	33.7143	Stats[mean=32.682354 min=3.0 max=120.0 stdv=29.018143]	Stats[mean=96.564705 min=63.0 max=137.0 stdv=14.856013]	(x=50.77 y=29.29)	FALSE	58.6097	2	2	2	50.7663	29.2895	1	1	1	1	1	1	ip[width=17 height=7 bits=16 min=0.0 max=255.0]	1	0.11436	1.50285	2.18903	0.763318	0.145893	2.10819	2.07592	1	147.547	4.97404	2	0.430534	1.00355	0.994577	0.80617	7.7514
wt	b57	40.8727	Stats[mean=39.108974 min=8.0 max=116.0 stdv=21.929087]	Stats[mean=91.86539 min=58.0 max=143.0 stdv=21.875628]	(x=55.86 y=94.87)	FALSE	110.093	2	2	2	55.8608	94.8684	1	1	1	1	1	1	ip[width=31 height=7 bits=16 min=0.0 max=255.0]	1	0.177903	2.77417	3.15478	0.46029	0.289138	3.86667	3.88567	1	135.375	8.70273	2	0.236249	1.05452	0.805598	0.746312	7.24452
wt	b66	36.6555	Stats[mean=32.51852 min=8.0 max=94.0 stdv=21.58681]	Stats[mean=67.77778 min=45.0 max=117.0 stdv=20.748306]	(x=62.72 y=55.46)	FALSE	83.7187	2	2	2	62.7178	55.4554	1	1	1	1	1	1	ip[width=22 height=7 bits=16 min=0.0 max=255.0]	1	0.0353001	1.92889	3.14228	0.597022	0.0589008	2.81267	2.79502	1	153.412	6.37182	2	0.310442	1.00112	0.959182	0.745947	7.54314
wt	b79	48.5043	Stats[mean=45.761467 min=13.0 max=107.0 stdv=24.00189]	Stats[mean=106.74312 min=54.0 max=253.0 stdv=39.87722]	(x=80.35 y=126.73)	FALSE	150.056	2	2	2	80.3486	126.731	1	1	1	1	1	1	ip[width=25 height=6 bits=16 min=0.0 max=255.0]	1	0.0699054	1.89	3.70852	0.497645	0.0879282	3.14678	3.0772	1	140.831	6.90838	2	0.243018	1.00448	0.901431	0.647548	6.70414
wt	b90	32.2131	Stats[mean=31.20339 min=2.0 max=115.0 stdv=25.230751]	Stats[mean=84.20339 min=51.0 max=147.0 stdv=30.72474]	(x=93.25 y=38.08)	FALSE	100.721	2	2	2	93.2464	38.0756	1	1	1	1	1	1	ip[width=22 height=8 bits=16 min=0.0 max=255.0]	1	0.0888264	2.04458	2.73333	0.617108	0.135632	2.83471	2.75843	1	140.976	6.45248	2	0.323966	1.00495	0.933126	0.794253	7.85769
wt	b97	35.0233	Stats[mean=31.797468 min=5.0 max=104.0 stdv=22.631031]	Stats[mean=88.08861 min=62.0 max=163.0 stdv=26.671406]	(x=97.92 y=77.27)	FALSE	124.733	2	2	2	97.9179	77.2685	1	1	1	1	1	1	ip[width=17 height=7 bits=16 min=0.0 max=255.0]	1	0	1.42417	2.30217	0.750548	0.00362139	2.17051	2.03278	1	136.179	4.8831	2	0.3849	1.00001	0.993412	0.778691	7.65871
wt	b100	36.44	Stats[mean=40.651516 min=0.0 max=152.0 stdv=39.190853]	Stats[mean=80.106064 min=58.0 max=141.0 stdv=24.066017]	(x=101.42 y=102.55)	FALSE	144.235	2	2	2	101.425	102.552	1	1	1	1	1	1	ip[width=14 height=7 bits=16 min=0.0 max=255.0]	1	0	1.16278	2.19216	0.818273	0.00355936	1.75373	1.72669	1	90.0956	4.22575	2	0.481375	1.00001	1	0.768806	7.5584
wt	b109	32.0952	Stats[mean=31.43299 min=4.0 max=121.0 stdv=29.245693]	Stats[mean=129.16495 min=91.0 max=255.0 stdv=49.137917]	(x=110.47 y=37.57)	FALSE	116.689	2	2	2	110.473	37.5748	1	1	1	1	1	1	ip[width=19 height=7 bits=16 min=0.0 max=255.0]	1	0.101949	1.72917	2.4842	0.704823	0.136123	2.37393	2.3422	1	151.067	5.55243	2	0.39067	1.00369	0.976164	0.809076	7.86604
wt	b115	40.5843	Stats[mean=37.329113 min=8.0 max=134.0 stdv=26.16894]	Stats[mean=123.12658 min=91.0 max=227.0 stdv=35.935616]	(x=120.64 y=74.20)	FALSE	141.63	2	2	2	120.635	74.2043	1	1	1	1	1	1	ip[width=17 height=7 bits=16 min=0.0 max=255.0]	1	0	1.40833	2.3585	0.740197	0.00144756	2.06989	2.01398	1	10.6433	4.88972	2	0.418525	1.00003	0.987726	0.767455	7.26495
wt	b117	41.3178	Stats[mean=40.827957 min=12.0 max=114.0 stdv=25.183943]	Stats[mean=70.41936 min=43.0 max=117.0 stdv=19.367342]	(x=124.87 y=117.79)	FALSE	171.659	2	2	2	124.874	117.785	1	1	1	1	1	1	ip[width=23 height=6 bits=16 min=0.0 max=255.0]	1	0.00217817	1.74944	3.68179	0.52174	0.0123365	2.94543	2.87901	1	179.38	6.49124	2	0.256752	1.00005	0.937761	0.644616	7.21301
wt	b118	37.7273	Stats[mean=33.753624 min=1.0 max=114.0 stdv=27.74326]	Stats[mean=59.753624 min=39.0 max=112.0 stdv=15.527401]	(x=126.57 y=67.72)	FALSE	143.552	2	2	2	126.573	67.7241	1	1	1	1	1	1	ip[width=15 height=7 bits=16 min=0.0 max=255.0]	1	0	1.18722	2.07781	0.77623	0.000855087	1.92296	1.82904	1	119.653	4.38405	2	0.408791	1.00001	0.999532	0.734806	7.46725
wt	b120	44.5309	Stats[mean=38.657143 min=11.0 max=106.0 stdv=21.509611]	Stats[mean=81.5 min=60.0 max=145.0 stdv=23.23899]	(x=128.24 y=105.36)	FALSE	165.966	2	2	2	128.238	105.356	1	1	1	1	1	1	ip[width=17 height=6 bits=16 min=0.0 max=255.0]	1	0	1.26222	2.76134	0.708441	0.00764917	2.08273	2.01481	1	134.941	4.73174	2	0.370492	1.00002	0.989547	0.68654	6.98549
wt	b133	41.6377	Stats[mean=37.698414 min=5.0 max=100.0 stdv=23.995722]	Stats[mean=67.79365 min=53.0 max=79.0 stdv=5.1748734]	(x=7.67 y=82.60)	FALSE	82.953	2	2	2	7.66739	82.5979	1	2	1	2	2	1	ip[width=14 height=7 bits=16 min=0.0 max=255.0]	1	0.0307775	1.14793	2.01231	0.825751	0.04719	1.7075	1.70049	1	43.5734	4.17964	2	0.501309	1.00022	0.997707	0.774029	6.56624
wt	b134	48.54	Stats[mean=48.371136 min=15.0 max=112.0 stdv=24.607891]	Stats[mean=61.329895 min=32.0 max=100.0 stdv=16.451775]	(x=8.39 y=51.74)	FALSE	52.415	2	2	2	8.38871	51.7394	1	2	1	2	2	1	ip[width=20 height=7 bits=16 min=0.0 max=255.0]	1	0	1.67274	2.68576	0.646825	0.00136295	2.56472	2.45061	1	59.1952	5.70067	2	0.323788	1.00001	0.967156	0.741791	6.12276
wt	b136	36.5244	Stats[mean=32.61039 min=1.0 max=93.0 stdv=23.741568]	Stats[mean=46.857143 min=29.0 max=72.0 stdv=9.1647415]	(x=12.75 y=48.87)	FALSE	50.5064	2	2	2	12.7539	48.8695	1	2	1	2	2	1	ip[width=15 height=8 bits=16 min=0.0 max=255.0]	1	0.0175158	1.32823	1.90595	0.868945	0.00652414	1.77889	1.74523	1	81.7697	4.38274	2	0.534424	1.00004	1	0.888314	6.89478
wt	b140	38.7	Stats[mean=36.07143 min=6.0 max=114.0 stdv=25.25665]	Stats[mean=66.0119 min=39.0 max=117.0 stdv=22.83703]	(x=17.08 y=63.82)	FALSE	66.0626	2	2	2	17.0844	63.8153	1	2	1	2	2	1	ip[width=17 height=7 bits=16 min=0.0 max=255.0]	1	0.0383902	1.47837	2.22056	0.733016	0.049741	2.15407	2.09607	1	67.6568	5.0343	2	0.405672	1.00044	0.980179	0.780044	6.75499
wt	b142	37.1277	Stats[mean=36.31818 min=4.0 max=146.0 stdv=33.282677]	Stats[mean=39.875 min=18.0 max=73.0 stdv=12.945343]	(x=17.76 y=43.27)	FALSE	46.7728	2	2	2	17.7624	43.2689	1	2	1	2	2	1	ip[width=16 height=8 bits=16 min=0.0 max=255.0]	1	0.0108666	1.51691	1.77315	0.862798	0.00730423	1.96864	1.87001	1	124.033	4.70035	2	0.498352	1.00003	0.999771	0.938566	6.85601
wt	b144	39.1974	Stats[mean=40.657143 min=6.0 max=145.0 stdv=33.35661]	Stats[mean=48.37143 min=28.0 max=69.0 stdv=8.018405]	(x=19.73 y=97.69)	FALSE	99.6611	2	2	2	19.727	97.6892	1	2	1	2	2	1	ip[width=14 height=7 bits=16 min=0.0 max=255.0]	1	0	1.24222	1.71466	0.872098	0.0070335	1.73845	1.67833	1	53.9159	4.2308	2	0.523339	1.00001	1	0.864489	6.72303
wt	b148	41.3483	Stats[mean=37.469135 min=9.0 max=115.0 stdv=23.329748]	Stats[mean=78.82716 min=49.0 max=152.0 stdv=26.061844]	(x=23.83 y=100.98)	FALSE	103.748	2	2	2	23.8265	100.975	1	2	1	2	2	1	ip[width=17 height=7 bits=16 min=0.0 max=255.0]	1	0.105812	1.415	2.41278	0.730622	0.132381	2.18683	2.09112	1	48.5938	4.93329	2	0.376736	1.00296	0.998775	0.752215	6.58483
wt	b149	48.2301	Stats[mean=44.54369 min=9.0 max=106.0 stdv=24.079433]	Stats[mean=51.45631 min=24.0 max=91.0 stdv=17.559856]	(x=24.24 y=14.40)	FALSE	28.197	2	2	2	24.2442	14.3977	1	2	1	2	2	1	ip[width=20 height=7 bits=16 min=0.0 max=255.0]	1	0.309548	1.83477	2.20451	0.604817	0.369137	2.52982	2.52548	1	77.0429	6.17425	2	0.365017	1.03193	0.85039	0.764296	6.14267
wt	b157	49.6	Stats[mean=53.148148 min=14.0 max=167.0 stdv=36.023643]	Stats[mean=63.197533 min=31.0 max=101.0 stdv=16.948023]	(x=35.42 y=100.95)	FALSE	106.98	2	2	2	35.4173	100.948	1	2	1	2	2	1	ip[width=18 height=6 bits=16 min=0.0 max=255.0]	1	0.0432154	1.42653	2.64994	0.665403	0.0582701	2.30169	2.21541	1	99.6896	5.19042	2	0.342844	1.00061	0.966773	0.697223	6.05465
wt	b168	34.2526	Stats[mean=28.012049 min=3.0 max=95.0 stdv=25.284475]	Stats[mean=73.3735 min=50.0 max=107.0 stdv=12.952739]	(x=43.01 y=41.64)	FALSE	59.8665	2	2	2	43.0114	41.6415	1	2	1	2	2	1	ip[width=16 height=8 bits=16 min=0.0 max=255.0]	1	0.0451224	1.49604	1.83371	0.848741	0.0492545	1.96864	1.89298	1	117.487	4.7064	2	0.491496	1.00038	0.999397	0.918896	7.04074
wt	b181	37.764	Stats[mean=33.60241 min=7.0 max=90.0 stdv=24.059855]	Stats[mean=49.08434 min=24.0 max=65.0 stdv=9.161431]	(x=52.85 y=14.23)	FALSE	54.7295	2	2	2	52.846	14.2342	1	2	1	2	2	1	ip[width=16 height=8 bits=16 min=0.0 max=255.0]	1	0.015434	1.47135	1.97048	0.837825	0.00609675	1.96864	1.88674	1	148.688	4.69772	2	0.483385	1.00004	0.999599	0.893546	6.81513
wt	b183	46.7222	Stats[mean=41.42857 min=18.0 max=93.0 stdv=18.598227]	Stats[mean=69.031746 min=59.0 max=86.0 stdv=4.4648023]	(x=55.01 y=121.58)	FALSE	133.451	2	2	2	55.0128	121.584	1	2	1	2	2	1	ip[width=15 height=6 bits=16 min=0.0 max=255.0]	1	0.0082268	1.12639	2.06122	0.784549	0.00536893	1.78885	1.76048	1	116.787	4.24756	2	0.448176	1.00003	0.999507	0.725686	6.23955
wt	b192	36.2083	Stats[mean=39.25862 min=0.0 max=152.0 stdv=36.44868]	Stats[mean=57.74138 min=25.0 max=115.0 stdv=23.323853]	(x=61.10 y=33.43)	FALSE	69.6491	2	2	2	61.1038	33.4265	1	2	1	2	2	1	ip[width=21 height=8 bits=16 min=0.0 max=255.0]	1	0.0485731	2.00993	2.54814	0.651234	0.0656035	2.71948	2.63581	1	100.624	6.22769	2	0.346035	1.00135	0.944214	0.823224	6.91508
wt	b200	62.3548	Stats[mean=70.02273 min=38.0 max=129.0 stdv=26.958878]	Stats[mean=33.886364 min=16.0 max=63.0 stdv=12.147969]	(x=66.93 y=58.06)	FALSE	88.6051	2	2	2	66.93	58.0624	1	2	1	2	2	1	ip[width=21 height=6 bits=16 min=0.0 max=255.0]	1	0.113059	1.56056	3.15725	0.555349	0.165347	2.65665	2.60867	1	74.2583	5.94239	2	0.281528	1.00721	0.914537	0.635118	5.23513
wt	b203	47.3064	Stats[mean=54.236362 min=21.0 max=154.0 stdv=37.300564]	Stats[mean=73.472725 min=54.0 max=84.0 stdv=6.7518296]	(x=67.93 y=109.28)	FALSE	128.678	2	2	2	67.9348	109.284	1	2	1	2	2	1	ip[width=13 height=6 bits=16 min=0.0 max=255.0]	1	0	0.976944	1.89215	0.827457	0.00575244	1.60555	1.54854	1	40.6659	3.85183	2	0.482541	1.00005	0.998864	0.718561	6.20201
wt	b204	41.2478	Stats[mean=41.13889 min=8.0 max=116.0 stdv=26.75624]	Stats[mean=57.444443 min=31.0 max=100.0 stdv=18.551939]	(x=69.26 y=48.97)	FALSE	84.8205	2	2	2	69.2558	48.971	1	2	1	2	2	1	ip[width=21 height=7 bits=16 min=0.0 max=255.0]	1	0.0275537	1.93042	2.78621	0.629284	0.0305685	2.74874	2.66157	1	75.3374	6.20879	2	0.325308	1.00024	0.948543	0.782118	6.59129
wt	b209	46.3069	Stats[mean=51.032967 min=14.0 max=153.0 stdv=35.63938]	Stats[mean=76.83517 min=36.0 max=136.0 stdv=26.898272]	(x=74.36 y=71.28)	FALSE	103.003	2	2	2	74.3596	71.2757	1	2	1	2	2	1	ip[width=21 height=6 bits=16 min=0.0 max=255.0]	1	0.0870259	1.67194	3.04189	0.575757	0.128328	2.65665	2.61635	1	74.4385	6.04082	2	0.301623	1.0044	0.930006	0.678774	6.26623
wt	b211	41.7273	Stats[mean=40.565216 min=3.0 max=148.0 stdv=28.459072]	Stats[mean=73.26087 min=33.0 max=140.0 stdv=25.012907]	(x=75.09 y=20.35)	FALSE	77.7972	2	2	2	75.0894	20.3464	1	2	1	2	2	1	ip[width=19 height=7 bits=16 min=0.0 max=255.0]	1	0	1.61826	2.43835	0.675883	0.00358831	2.33238	2.32136	1	52.9469	5.48522	2	0.378757	1.00001	0.966008	0.759867	6.56048
wt	b215	50.25	Stats[mean=60.858696 min=20.0 max=160.0 stdv=40.873856]	Stats[mean=53.967392 min=22.0 max=85.0 stdv=14.849021]	(x=77.88 y=87.72)	FALSE	117.303	2	2	2	77.8816	87.7182	1	2	1	2	2	1	ip[width=22 height=6 bits=16 min=0.0 max=255.0]	1	0.110426	1.68306	3.38444	0.549365	0.167094	2.71948	2.74252	1	82.2594	6.20474	2	0.28976	1.00806	0.935608	0.651568	6.01289
wt	b219	41.1839	Stats[mean=44.86076 min=7.0 max=144.0 stdv=36.111202]	Stats[mean=60.253166 min=32.0 max=104.0 stdv=16.732027]	(x=81.24 y=63.88)	FALSE	103.346	2	2	2	81.241	63.8765	1	2	1	2	2	1	ip[width=17 height=7 bits=16 min=0.0 max=255.0]	1	0.0356929	1.38889	2.25732	0.720656	0.049979	2.15407	2.0857	1	67.7419	4.92124	2	0.381118	1.00045	0.985222	0.744044	6.59539
wt	b226	43.7903	Stats[mean=40.417393 min=11.0 max=104.0 stdv=22.437431]	Stats[mean=56.008698 min=18.0 max=100.0 stdv=21.538418]	(x=86.60 y=15.25)	FALSE	87.9364	2	2	2	86.6041	15.2496	1	2	1	2	2	1	ip[width=22 height=7 bits=16 min=0.0 max=255.0]	1	0.100182	2.05236	2.90684	0.622692	0.148558	2.81267	2.76376	1	151.737	6.43569	2	0.330314	1.00605	0.94151	0.795062	6.42793
wt	b228	41.3711	Stats[mean=45.923077 min=12.0 max=136.0 stdv=34.50869]	Stats[mean=72.98901 min=44.0 max=115.0 stdv=15.219501]	(x=88.13 y=108.85)	FALSE	140.055	2	2	2	88.1289	108.851	1	2	1	2	2	1	ip[width=19 height=7 bits=16 min=0.0 max=255.0]	1	0.0485215	1.59611	2.80909	0.64332	0.0750036	2.48014	2.39932	1	53.1538	5.58371	2	0.330385	1.00119	0.967014	0.716783	6.58337
wt	b233	44.732	Stats[mean=42.065216 min=10.0 max=90.0 stdv=19.928335]	Stats[mean=48.163044 min=31.0 max=81.0 stdv=14.073026]	(x=90.69 y=99.33)	FALSE	134.503	2	2	2	90.6882	99.3312	1	2	1	2	2	1	ip[width=21 height=6 bits=16 min=0.0 max=255.0]	1	0.0523269	1.60278	3.34996	0.568649	0.0776874	2.67997	2.60946	1	87.5428	5.9514	2	0.284135	1.00154	0.933959	0.655994	6.36743
wt	b236	40.3009	Stats[mean=45.54286 min=7.0 max=164.0 stdv=41.61662]	Stats[mean=55.714287 min=19.0 max=88.0 stdv=14.307552]	(x=91.52 y=6.78)	FALSE	91.7732	2	2	2	91.5224	6.78058	1	2	1	2	2	1	ip[width=20 height=7 bits=16 min=0.0 max=255.0]	1	0	1.8375	2.52207	0.689993	0.000492241	2.52982	2.44841	1	15.3634	5.78491	2	0.365559	1.00001	0.975277	0.818112	6.65213
wt	b237	40.5	Stats[mean=37.135136 min=10.0 max=105.0 stdv=22.421446]	Stats[mean=48.89189 min=26.0 max=80.0 stdv=12.151518]	(x=92.37 y=101.57)	FALSE	137.289	2	2	2	92.3661	101.571	1	2	1	2	2	1	ip[width=15 height=7 bits=16 min=0.0 max=255.0]	1	0.0122016	1.27917	2.00998	0.787528	0.0112625	1.89502	1.85619	1	47.717	4.51789	2	0.453533	1.00002	0.998699	0.774419	6.63934
wt	b242	39	Stats[mean=41.45946 min=5.0 max=138.0 stdv=35.31781]	Stats[mean=52.10811 min=20.0 max=74.0 stdv=9.295113]	(x=99.02 y=47.36)	FALSE	109.762	2	2	2	99.0184	47.3599	1	2	1	2	2	1	ip[width=16 height=7 bits=16 min=0.0 max=255.0]	1	0	1.28625	2.22288	0.766164	0.0103227	1.94136	1.91781	1	79.3207	4.59311	2	0.434532	1.00003	0.99946	0.756164	6.73571
wt	b243	46.5333	Stats[mean=44.803032 min=10.0 max=137.0 stdv=30.2905]	Stats[mean=61.621212 min=32.0 max=99.0 stdv=14.85392]	(x=99.80 y=119.44)	FALSE	155.65	2	2	2	99.8045	119.44	1	2	1	2	2	1	ip[width=15 height=6 bits=16 min=0.0 max=255.0]	1	0.0174627	1.18167	2.1557	0.758706	0.0150053	1.90904	1.85588	1	63.7341	4.42401	2	0.412832	1.00005	0.99672	0.715937	6.25169
wt	b246	40.6786	Stats[mean=48.012344 min=9.0 max=171.0 stdv=39.934475]	Stats[mean=57.506172 min=32.0 max=97.0 stdv=12.508121]	(x=103.10 y=124.87)	FALSE	161.931	2	2	2	103.098	124.87	1	2	1	2	2	1	ip[width=16 height=7 bits=16 min=0.0 max=255.0]	1	0	1.39222	1.97048	0.805285	0.00525453	1.96864	1.91461	1	31.949	4.66106	2	0.457388	1.00002	0.999601	0.825765	6.62786
wt	b250	51.3504	Stats[mean=51.944954 min=16.0 max=138.0 stdv=28.038609]	Stats[mean=45.944954 min=24.0 max=79.0 stdv=15.303616]	(x=105.24 y=74.86)	FALSE	129.151	2	2	2	105.241	74.8631	1	2	1	2	2	1	ip[width=24 height=6 bits=16 min=0.0 max=255.0]	1	0.039484	1.93972	3.71697	0.514139	0.048048	3.1127	3.05387	1	81.2676	6.88548	2	0.254903	1.00151	0.922701	0.669635	5.94218
wt	b252	42.3134	Stats[mean=38.49206 min=10.0 max=103.0 stdv=22.709152]	Stats[mean=59.26984 min=34.0 max=76.0 stdv=9.917736]	(x=104.73 y=56.03)	FALSE	118.773	2	2	2	104.727	56.0288	1	2	1	2	2	1	ip[width=13 height=7 bits=16 min=0.0 max=255.0]	1	0	1.06361	1.64924	0.896862	1.59646e-05	1.55492	1.49764	1	36.8704	3.86041	2	0.560114	1	1	0.82465	6.52282
wt	b256	38.4353	Stats[mean=42.18182 min=8.0 max=160.0 stdv=37.01235]	Stats[mean=70.207794 min=53.0 max=120.0 stdv=13.049841]	(x=107.54 y=98.46)	FALSE	145.806	2	2	2	107.543	98.4582	1	2	1	2	2	1	ip[width=16 height=7 bits=16 min=0.0 max=255.0]	1	0.0267441	1.35778	2.12132	0.775477	0.028611	2	1.96326	1	49.2283	4.69067	2	0.432194	1.00012	0.998774	0.77758	6.772
wt	b258	43.0118	Stats[mean=43.423077 min=11.0 max=133.0 stdv=29.689964]	Stats[mean=49.78205 min=32.0 max=77.0 stdv=10.553079]	(x=108.85 y=126.64)	FALSE	166.989	2	2	2	108.851	126.637	1	2	1	2	2	1	ip[width=17 height=6 bits=16 min=0.0 max=255.0]	1	0.0676197	1.35389	2.43238	0.703625	0.071335	2.15407	2.07581	1	111.798	4.91729	2	0.371514	1.00085	0.979896	0.716544	6.47795
wt	b261	58.5974	Stats[mean=62.74286 min=26.0 max=147.0 stdv=30.514755]	Stats[mean=61.25714 min=32.0 max=106.0 stdv=16.777042]	(x=109.92 y=77.89)	FALSE	134.724	2	2	2	109.925	77.8911	1	2	1	2	2	1	ip[width=16 height=6 bits=16 min=0.0 max=255.0]	1	0.0243243	1.2	2.22805	0.725873	0.0336209	1.96864	1.88949	1	31.3954	4.5579	2	0.394237	1.0002	0.981149	0.694386	5.47656
wt	b262	42.2025	Stats[mean=37.72973 min=12.0 max=97.0 stdv=20.512808]	Stats[mean=49.48649 min=22.0 max=84.0 stdv=14.96136]	(x=113.02 y=93.86)	FALSE	146.916	2	2	2	113.023	93.8617	1	2	1	2	2	1	ip[width=17 height=6 bits=16 min=0.0 max=255.0]	1	0.135085	1.27	2.49757	0.716948	0.179935	2.087	2.00203	1	156.08	4.71806	2	0.371253	1.00498	0.983649	0.705333	6.52995
wt	b263	38.7207	Stats[mean=38.91262 min=8.0 max=140.0 stdv=30.88248]	Stats[mean=58.475727 min=15.0 max=155.0 stdv=29.716585]	(x=113.53 y=1.80)	FALSE	113.54	2	2	2	113.525	1.80379	1	2	1	2	2	1	ip[width=20 height=7 bits=16 min=0.0 max=255.0]	1	0	1.85135	2.75482	0.668861	0.00182723	2.62974	2.50337	1	154.244	5.89768	2	0.340856	1	0.969762	0.799374	6.75366
wt	b264	52.2193	Stats[mean=50.695236 min=20.0 max=112.0 stdv=22.19586]	Stats[mean=51.47619 min=29.0 max=97.0 stdv=22.029741]	(x=117.14 y=74.45)	FALSE	138.797	2	2	2	117.14	74.4514	1	2	1	2	2	1	ip[width=24 height=6 bits=16 min=0.0 max=255.0]	1	0.0155694	1.87833	3.46429	0.512286	0.0231654	3.07824	3.0004	1	69.1514	6.78789	2	0.252393	1.00018	0.90028	0.661713	5.88636
wt	b266	52.4535	Stats[mean=51.4321 min=24.0 max=125.0 stdv=21.397394]	Stats[mean=45.469135 min=32.0 max=77.0 stdv=12.539025]	(x=117.14 y=129.48)	FALSE	174.603	2	2	2	117.137	129.479	1	2	1	2	2	1	ip[width=20 height=5 bits=16 min=0.0 max=255.0]	1	0.00835424	1.41778	3.82099	0.559103	0.0136319	2.54733	2.50836	1	87.8556	5.64499	2	0.278194	1.00004	0.96411	0.604716	5.87131
wt	b270	39.4026	Stats[mean=35.47826 min=9.0 max=101.0 stdv=23.828806]	Stats[mean=60.246376 min=41.0 max=131.0 stdv=18.226843]	(x=119.15 y=113.38)	FALSE	164.475	2	2	2	119.154	113.377	1	2	1	2	2	1	ip[width=16 height=7 bits=16 min=0.0 max=255.0]	1	0.0254895	1.235	2.2064	0.761505	0.0349954	1.96864	1.8823	1	119.323	4.51442	2	0.405736	1.00023	0.993742	0.735129	6.70985
wt	b271	38.0794	Stats[mean=36.142857 min=7.0 max=121.0 stdv=28.331434]	Stats[mean=37.55357 min=16.0 max=49.0 stdv=6.695778]	(x=118.80 y=92.21)	FALSE	150.386	2	2	2	118.8	92.2087	1	2	1	2	2	1	ip[width=12 height=7 bits=16 min=0.0 max=255.0]	1	0	1.00944	1.49752	0.940385	0.00800236	1.44222	1.35385	1	39.3481	3.67277	2	0.617916	1.00001	1	0.894616	6.79487
wt	b277	52.2556	Stats[mean=48.723576 min=12.0 max=96.0 stdv=19.827246]	Stats[mean=61.081303 min=28.0 max=110.0 stdv=27.570057]	(x=126.61 y=110.07)	FALSE	167.762	2	2	2	126.608	110.066	1	2	1	2	2	1	ip[width=27 height=7 bits=16 min=0.0 max=255.0]	1	0.0714576	2.185	3.47472	0.473781	0.123328	3.42799	3.36051	1	77.2899	7.61276	2	0.236746	1.00682	0.855558	0.681939	5.88402
wt	b299	46.5769	Stats[mean=50.22222 min=9.0 max=144.0 stdv=32.7718]	Stats[mean=45.626263 min=23.0 max=83.0 stdv=15.330766]	(x=6.92 y=70.22)	FALSE	70.5574	2	2	2	6.91508	70.2178	1	3	1	3	3	1	ip[width=21 height=7 bits=16 min=0.0 max=255.0]	1	0.0737347	1.73366	3.04686	0.5909	0.103769	2.71948	2.64654	1	74.7552	6.07198	2	0.298472	1.00298	0.950088	0.700174	6.14297
wt	b301	45.3627	Stats[mean=44.4 min=8.0 max=130.0 stdv=28.879574]	Stats[mean=42.2 min=18.0 max=79.0 stdv=13.691587]	(x=7.64 y=19.26)	FALSE	20.7184	2	2	2	7.63701	19.2595	1	3	1	3	3	1	ip[width=19 height=7 bits=16 min=0.0 max=255.0]	1	0	1.67213	2.51794	0.703651	0.00581455	2.37393	2.31362	1	52.3384	5.46463	2	0.377783	1.00002	0.97944	0.794529	6.22013
wt	b317	47.3571	Stats[mean=43.51351 min=18.0 max=108.0 stdv=20.194427]	Stats[mean=29.554054 min=14.0 max=42.0 stdv=4.200919]	(x=17.61 y=132.45)	FALSE	133.619	2	2	2	17.6084	132.454	1	3	1	3	3	1	ip[width=17 height=6 bits=16 min=0.0 max=255.0]	1	0	1.30431	2.45452	0.72139	0.00711797	2.08273	2.02409	1	40.0347	4.76661	2	0.382844	1.00001	0.998299	0.716984	6.09338
wt	b320	43.1417	Stats[mean=40.83471 min=11.0 max=102.0 stdv=22.213865]	Stats[mean=38.38843 min=14.0 max=64.0 stdv=13.678677]	(x=19.14 y=14.17)	FALSE	23.8131	2	2	2	19.1377	14.1709	1	3	1	3	3	1	ip[width=22 height=7 bits=16 min=0.0 max=255.0]	1	0.123834	2.10158	2.90667	0.631613	0.15526	2.86279	2.78723	1	148.917	6.46625	2	0.326496	1.00741	0.947836	0.816051	6.36128
wt	b327	42.3125	Stats[mean=47.095238 min=8.0 max=150.0 stdv=37.34108]	Stats[mean=38.819046 min=15.0 max=64.0 stdv=10.413362]	(x=24.04 y=5.73)	FALSE	24.717	2	2	2	24.0438	5.72933	1	3	1	3	3	1	ip[width=20 height=7 bits=16 min=0.0 max=255.0]	1	0	1.84835	2.56776	0.690144	0.0080379	2.49087	2.45536	1	15.4564	5.80133	2	0.379309	1.00003	0.975517	0.820207	6.41398
wt	b338	46.0135	Stats[mean=56.088234 min=12.0 max=166.0 stdv=43.496006]	Stats[mean=39.294117 min=20.0 max=62.0 stdv=9.625927]	(x=32.32 y=118.40)	FALSE	122.736	2	2	2	32.3171	118.405	1	3	1	3	3	1	ip[width=15 height=7 bits=16 min=0.0 max=255.0]	1	0	1.19792	2.15453	0.76738	0.00657508	1.90904	1.86003	1	63.8831	4.42907	2	0.41851	1.00001	0.998379	0.729126	6.17877
wt	b341	39.3176	Stats[mean=46.3375 min=12.0 max=168.0 stdv=39.942978]	Stats[mean=40.6625 min=25.0 max=66.0 stdv=8.4463215]	(x=35.63 y=123.80)	FALSE	128.83	2	2	2	35.63	123.805	1	3	1	3	3	1	ip[width=16 height=8 bits=16 min=0.0 max=255.0]	1	0.017854	1.41875	1.97048	0.819978	0.0140833	1.96864	1.91069	1	31.6865	4.66291	2	0.466103	1.00006	0.999706	0.860386	6.60431
wt	b343	51.4034	Stats[mean=49.61321 min=17.0 max=122.0 stdv=24.559576]	Stats[mean=33.38679 min=20.0 max=58.0 stdv=10.706092]	(x=37.83 y=73.79)	FALSE	82.9182	2	2	2	37.8303	73.7855	1	3	1	3	3	1	ip[width=24 height=6 bits=16 min=0.0 max=255.0]	1	0.00990907	1.92847	3.56651	0.529416	0.0123001	3.00814	2.98152	1	82.8129	6.76571	2	0.271349	1.0001	0.924188	0.682424	5.83624
wt	b344	41.791	Stats[mean=39.171875 min=5.0 max=99.0 stdv=23.409777]	Stats[mean=42.59375 min=30.0 max=54.0 stdv=6.18169]	(x=37.29 y=54.97)	FALSE	66.4276	2	2	2	37.289	54.9741	1	3	1	3	3	1	ip[width=13 height=7 bits=16 min=0.0 max=255.0]	1	0	1.1025	1.61455	0.90095	5.74787e-06	1.55492	1.5051	1	36.8701	3.92143	2	0.580594	1	0.999874	0.862221	6.44712
wt	b357	50.9896	Stats[mean=45.31325 min=20.0 max=92.0 stdv=18.644249]	Stats[mean=39.68675 min=27.0 max=60.0 stdv=10.845846]	(x=49.63 y=128.41)	FALSE	137.669	2	2	2	49.6325	128.411	1	3	1	3	3	1	ip[width=20 height=6 bits=16 min=0.0 max=255.0]	1	0.0150499	1.51417	3.45241	0.584984	0.0191062	2.54733	2.48796	1	87.6591	5.70321	2	0.297107	1.00008	0.966832	0.647808	5.86253
wt	b361	37.2692	Stats[mean=38.38889 min=9.0 max=114.0 stdv=29.18062]	Stats[mean=47.76389 min=34.0 max=79.0 stdv=11.390004]	(x=51.66 y=112.30)	FALSE	123.611	2	2	2	51.6617	112.298	1	3	1	3	3	1	ip[width=16 height=7 bits=16 min=0.0 max=255.0]	1	0	1.28139	2.19935	0.776501	0.00162044	1.96864	1.88844	1	121.424	4.5538	2	0.420976	1.00005	0.999134	0.763188	6.73449
wt	b371	50.0078	Stats[mean=56.02459 min=13.0 max=154.0 stdv=32.927284]	Stats[mean=48.18033 min=22.0 max=82.0 stdv=20.130571]	(x=59.11 y=108.96)	FALSE	123.964	2	2	2	59.1113	108.963	1	3	1	3	3	1	ip[width=26 height=7 bits=16 min=0.0 max=255.0]	1	0.0885473	2.15139	3.29352	0.47538	0.12103	3.33333	3.31109	1	75.7467	7.54126	2	0.246531	1.00682	0.851099	0.67928	5.92493
wt	b381	41.0719	Stats[mean=48.99371 min=6.0 max=196.0 stdv=42.847168]	Stats[mean=51.069183 min=20.0 max=102.0 stdv=13.032637]	(x=65.40 y=53.99)	FALSE	84.8091	2	2	2	65.403	53.9911	1	3	1	3	3	1	ip[width=30 height=7 bits=16 min=0.0 max=255.0]	1	0.206878	2.78708	2.92046	0.474148	0.310838	3.77359	3.8093	1	121.694	8.59455	2	0.249201	1.05821	0.804643	0.766527	6.49282
wt	b388	41.2613	Stats[mean=39.87619 min=11.0 max=110.0 stdv=24.620073]	Stats[mean=45.771427 min=25.0 max=81.0 stdv=17.726152]	(x=69.39 y=57.24)	FALSE	89.9535	2	2	2	69.3888	57.2435	1	3	1	3	3	1	ip[width=23 height=7 bits=16 min=0.0 max=255.0]	1	0.108485	1.82333	3.06024	0.552039	0.17674	2.82843	2.81331	1	83.7283	6.44248	2	0.290193	1.00925	0.911983	0.684016	6.48079
wt	b389	56.4861	Stats[mean=56.724636 min=20.0 max=124.0 stdv=23.468931]	Stats[mean=39.246376 min=24.0 max=67.0 stdv=9.714159]	(x=68.96 y=65.76)	FALSE	95.2848	2	2	2	68.9575	65.7575	1	3	1	3	3	1	ip[width=16 height=6 bits=16 min=0.0 max=255.0]	1	0	1.17625	2.33187	0.712484	0.00838245	1.98214	1.92992	1	75.1942	4.55478	2	0.381189	1.00012	0.993897	0.669652	5.51322
wt	b390	38.8537	Stats[mean=36.794872 min=6.0 max=96.0 stdv=23.521948]	Stats[mean=41.397434 min=33.0 max=52.0 stdv=4.2129664]	(x=69.21 y=82.55)	FALSE	107.724	2	2	2	69.2077	82.5517	1	3	1	3	3	1	ip[width=17 height=7 bits=16 min=0.0 max=255.0]	1	0.130577	1.37722	2.54951	0.717772	0.173457	2.03961	2.05487	1	88.7294	4.91036	2	0.421523	1.00503	0.981394	0.735284	6.6338
wt	b391	38.2473	Stats[mean=44.136364 min=2.0 max=162.0 stdv=42.09873]	Stats[mean=50.25 min=24.0 max=96.0 stdv=16.457014]	(x=69.37 y=26.47)	FALSE	74.2527	2	2	2	69.3741	26.4709	1	3	1	3	3	1	ip[width=17 height=8 bits=16 min=0.0 max=255.0]	1	0	1.50278	1.96246	0.787382	0.00352185	2.03525	2.00881	1	51.8624	4.89733	2	0.461925	1.00002	0.991705	0.839653	6.67233
wt	b394	51.9896	Stats[mean=55.366665 min=17.0 max=138.0 stdv=30.818588]	Stats[mean=32.377777 min=20.0 max=48.0 stdv=7.490185]	(x=72.27 y=36.03)	FALSE	80.75	2	2	2	72.2682	36.0259	1	3	1	3	3	1	ip[width=20 height=7 bits=16 min=0.0 max=255.0]	1	0.0264669	1.62125	2.88474	0.631369	0.00568356	2.4331	2.44534	1	83.0856	5.68052	2	0.348689	1.00036	0.960741	0.711558	5.79898
wt	b398	40.5241	Stats[mean=41.69872 min=14.0 max=137.0 stdv=29.716167]	Stats[mean=26.666666 min=21.0 max=33.0 stdv=2.7151506]	(x=75.39 y=83.53)	FALSE	112.521	2	2	2	75.3887	83.5311	1	3	1	3	3	1	ip[width=30 height=7 bits=16 min=0.0 max=255.0]	1	0	2.77833	4.13383	0.473592	0.000772565	3.88273	3.86545	1	165.18	8.58608	2	0.23465	1.00001	0.936692	0.755389	6.52764
wt	b400	47.3827	Stats[mean=58.0 min=15.0 max=168.0 stdv=42.70863]	Stats[mean=43.213333 min=24.0 max=74.0 stdv=13.264761]	(x=78.54 y=91.41)	FALSE	120.519	2	2	2	78.5426	91.4106	1	3	1	3	3	1	ip[width=17 height=6 bits=16 min=0.0 max=255.0]	1	0.0538943	1.30861	2.61244	0.683182	0.055454	2.18683	2.08956	1	42.9575	4.90616	2	0.34841	1.00052	0.973749	0.68216	6.09176
wt	b405	43.6078	Stats[mean=44.831577 min=13.0 max=134.0 stdv=31.598091]	Stats[mean=37.88421 min=20.0 max=57.0 stdv=8.347331]	(x=82.70 y=13.21)	FALSE	83.7482	2	2	2	82.6997	13.2108	1	3	1	3	3	1	ip[width=20 height=7 bits=16 min=0.0 max=255.0]	1	0.0432884	1.66837	2.70644	0.669388	0.0685196	2.4513	2.40349	1	69.263	5.59644	2	0.353515	1.00103	0.972494	0.759427	6.33166
wt	b407	43.2118	Stats[mean=40.20779 min=15.0 max=107.0 stdv=23.147886]	Stats[mean=37.87013 min=27.0 max=57.0 stdv=6.699078]	(x=84.42 y=82.80)	FALSE	118.253	2	2	2	84.4248	82.8029	1	3	1	3	3	1	ip[width=17 height=7 bits=16 min=0.0 max=255.0]	1	0.0261675	1.37389	2.27792	0.721978	0.0332244	2.10819	2.05806	1	39.8514	4.89011	2	0.39359	1.00018	0.985259	0.737019	6.35683
wt	b408	58.6197	Stats[mean=58.84058 min=33.0 max=113.0 stdv=17.532007]	Stats[mean=67.26087 min=56.0 max=98.0 stdv=11.152225]	(x=84.85 y=111.37)	FALSE	140.01	2	2	2	84.8474	111.372	1	3	1	3	3	1	ip[width=17 height=6 bits=16 min=0.0 max=255.0]	1	0.0455584	1.20222	2.77196	0.625977	0.0579554	2.14994	2.13108	1	58.4052	4.91268	2	0.331165	1.00063	0.96392	0.612044	5.37762
wt	b416	39.0833	Stats[mean=34.493507 min=7.0 max=92.0 stdv=22.426268]	Stats[mean=55.025974 min=35.0 max=74.0 stdv=7.167129]	(x=91.17 y=52.66)	FALSE	105.285	2	2	2	91.1713	52.6572	1	3	1	3	3	1	ip[width=16 height=7 bits=16 min=0.0 max=255.0]	1	0	1.36139	2.16102	0.792629	0.00014103	2	1.92017	1	124.922	4.64581	2	0.433344	1.00001	0.999592	0.803332	6.6192
wt	b418	39.9365	Stats[mean=34.649124 min=14.0 max=95.0 stdv=21.031008]	Stats[mean=45.122807 min=35.0 max=67.0 stdv=6.7323055]	(x=91.01 y=130.77)	FALSE	159.319	2	2	2	91.0075	130.767	1	3	1	3	3	1	ip[width=12 height=7 bits=16 min=0.0 max=255.0]	1	0	0.962778	1.90029	0.875731	2.02564e-06	1.52023	1.45736	1	172.405	3.71691	2	0.530414	1	1	0.768779	6.56498
wt	b421	46.0566	Stats[mean=46.54 min=16.0 max=122.0 stdv=24.275948]	Stats[mean=55.74 min=37.0 max=88.0 stdv=16.401293]	(x=93.21 y=125.36)	FALSE	156.216	2	2	2	93.2132	125.358	1	3	1	3	3	1	ip[width=22 height=6 bits=16 min=0.0 max=255.0]	1	0.0515607	1.75333	3.06551	0.557835	0.0817266	2.74874	2.72356	1	58.3727	6.28469	2	0.295466	1.00197	0.911349	0.683498	6.17603
wt	b428	40.2857	Stats[mean=41.4 min=10.0 max=149.0 stdv=34.224354]	Stats[mean=34.79091 min=17.0 max=57.0 stdv=9.780242]	(x=97.55 y=40.96)	FALSE	105.799	2	2	2	97.5483	40.9617	1	3	1	3	3	1	ip[width=23 height=7 bits=16 min=0.0 max=255.0]	1	0	1.95597	3.40184	0.591173	0.00119982	2.92727	2.81485	1	119.66	6.44806	2	0.290635	1.00001	0.963401	0.745346	6.54279
wt	b430	38.9487	Stats[mean=36.271427 min=5.0 max=117.0 stdv=30.55616]	Stats[mean=38.7 min=24.0 max=49.0 stdv=4.2846203]	(x=97.82 y=81.94)	FALSE	127.6	2	2	2	97.8152	81.9386	1	3	1	3	3	1	ip[width=15 height=7 bits=16 min=0.0 max=255.0]	1	0	1.23056	2	0.816625	0.00208931	1.88562	1.75963	1	44.5872	4.35155	2	0.44066	1.00006	0.99685	0.792983	6.62775
wt	b433	35.6493	Stats[mean=36.59722 min=0.0 max=130.0 stdv=34.840343]	Stats[mean=50.319443 min=31.0 max=72.0 stdv=7.959097]	(x=100.33 y=33.62)	FALSE	105.81	2	2	2	100.328	33.6186	1	3	1	3	3	1	ip[width=15 height=7 bits=16 min=0.0 max=255.0]	1	0	1.28347	1.90595	0.835408	0.00133026	1.77889	1.77695	1	76.596	4.39389	2	0.516415	1	1	0.824752	6.83744
wt	b438	46.0435	Stats[mean=47.870968 min=15.0 max=132.0 stdv=32.502956]	Stats[mean=48.467743 min=36.0 max=62.0 stdv=4.871186]	(x=105.30 y=118.80)	FALSE	158.748	2	2	2	105.302	118.796	1	3	1	3	3	1	ip[width=14 height=7 bits=16 min=0.0 max=255.0]	1	0	1.105	2.22361	0.814829	0.0110386	1.77889	1.69084	1	81.7717	4.12813	2	0.444606	1.00003	1	0.749825	6.17687
wt	b441	47.6796	Stats[mean=48.908165 min=16.0 max=109.0 stdv=24.722412]	Stats[mean=35.030613 min=22.0 max=54.0 stdv=7.7704887]	(x=106.30 y=74.59)	FALSE	129.862	2	2	2	106.302	74.592	1	3	1	3	3	1	ip[width=21 height=6 bits=16 min=0.0 max=255.0]	1	0.0430311	1.73444	3.19929	0.586926	0.0505769	2.71948	2.63555	1	81.0156	6.09388	2	0.298607	1.00066	0.942491	0.701326	6.07289
wt	b444	41	Stats[mean=37.485294 min=7.0 max=116.0 stdv=25.9888]	Stats[mean=50.47059 min=32.0 max=95.0 stdv=15.282876]	(x=107.99 y=92.51)	FALSE	142.199	2	2	2	107.992	92.5115	1	3	1	3	3	1	ip[width=15 height=6 bits=16 min=0.0 max=255.0]	1	0.0124551	1.17944	2.3022	0.762538	0.00641111	1.92296	1.832	1	63.2014	4.40872	2	0.406113	1.00004	0.995312	0.721579	6.49739
wt	b445	42.6301	Stats[mean=42.661537 min=13.0 max=144.0 stdv=31.449005]	Stats[mean=36.26154 min=29.0 max=55.0 stdv=4.96323]	(x=108.03 y=116.67)	FALSE	159.01	2	2	2	108.034	116.674	1	3	1	3	3	1	ip[width=15 height=7 bits=16 min=0.0 max=255.0]	1	0	1.15722	2.07018	0.790655	0.00315057	1.85233	1.79325	1	32.6981	4.28864	2	0.42943	1	0.99952	0.741833	6.39379
wt	b448	39.6191	Stats[mean=37.897434 min=5.0 max=118.0 stdv=29.758156]	Stats[mean=36.98718 min=25.0 max=60.0 stdv=6.437499]	(x=109.43 y=24.18)	FALSE	112.07	2	2	2	109.43	24.1807	1	3	1	3	3	1	ip[width=15 height=8 bits=16 min=0.0 max=255.0]	1	0.00597062	1.34611	1.78608	0.849342	0.00244063	1.85233	1.78959	1	48.485	4.46277	2	0.499524	1.00006	0.999072	0.863576	6.58515
wt	b450	41.4252	Stats[mean=40.98347 min=12.0 max=128.0 stdv=23.730074]	Stats[mean=48.595043 min=23.0 max=77.0 stdv=12.833276]	(x=110.31 y=66.24)	FALSE	128.673	2	2	2	110.312	66.2425	1	3	1	3	3	1	ip[width=24 height=7 bits=16 min=0.0 max=255.0]	1	0.0307881	2.15139	3.23032	0.575836	0.0374792	3.02288	3.00743	1	130.665	6.85196	2	0.29977	1.00079	0.958184	0.765399	6.47037
wt	b464	50.686	Stats[mean=57.175 min=21.0 max=152.0 stdv=32.51787]	Stats[mean=55.25 min=29.0 max=102.0 stdv=16.27182]	(x=125.09 y=89.60)	FALSE	153.871	2	2	2	125.093	89.5988	1	3	1	3	3	1	ip[width=19 height=6 bits=16 min=0.0 max=255.0]	1	0	1.44611	2.79771	0.607962	0.0112563	2.37393	2.35844	1	41.7602	5.46723	2	0.326719	1.00003	0.944485	0.657341	5.88182
wt	b465	43.3023	Stats[mean=47.13158 min=11.0 max=134.0 stdv=35.27316]	Stats[mean=6.7236843 min=3.0 max=12.0 stdv=1.866181]	(x=128.25 y=116.02)	FALSE	172.942	2	2	2	128.25	116.022	1	3	1	3	3	1	ip[width=18 height=6 bits=16 min=0.0 max=255.0]	1	0.145523	1.38222	2.59645	0.659018	0.196326	2.2784	2.21793	1	73.9093	5.13387	2	0.339022	1.00667	0.979142	0.675777	6.35107
wt	b473	39.3151	Stats[mean=42.36232 min=8.0 max=136.0 stdv=34.821804]	Stats[mean=83.014496 min=42.0 max=115.0 stdv=13.366434]	(x=2.05 y=92.70)	FALSE	92.7241	2	2	2	2.05107	92.7014	1	4	1	4	4	1	ip[width=14 height=7 bits=16 min=0.0 max=255.0]	1	0.0183367	1.16207	1.97944	0.819283	0.0298167	1.81353	1.70299	1	165.552	4.22187	2	0.449878	1.00011	0.999403	0.771927	6.98441
wt	b481	39.5729	Stats[mean=45.633335 min=3.0 max=148.0 stdv=39.596687]	Stats[mean=26.88889 min=11.0 max=49.0 stdv=8.090006]	(x=8.77 y=18.96)	FALSE	20.8924	2	2	2	8.77074	18.9623	1	4	1	4	4	1	ip[width=19 height=6 bits=16 min=0.0 max=255.0]	1	0.0335503	1.60077	3.04138	0.650195	0.0347833	2.4331	2.37062	1	86.202	5.56221	2	0.344284	1.00022	0.960183	0.729962	6.96696
wt	b483	37.5294	Stats[mean=39.532467 min=4.0 max=155.0 stdv=35.86986]	Stats[mean=62.272728 min=34.0 max=104.0 stdv=16.912807]	(x=8.64 y=83.14)	FALSE	83.5867	2	2	2	8.64348	83.1386	1	4	1	4	4	1	ip[width=17 height=7 bits=16 min=0.0 max=255.0]	1	0	1.38378	2.18626	0.754816	0.00137072	2.087	2.01187	1	60.6977	4.79975	2	0.404515	1.00002	0.993741	0.772244	7.10529
wt	b489	54.6204	Stats[mean=56.70297 min=29.0 max=123.0 stdv=23.465525]	Stats[mean=38.40594 min=20.0 max=74.0 stdv=14.545913]	(x=12.75 y=127.14)	FALSE	127.78	2	2	2	12.7474	127.143	1	4	1	4	4	1	ip[width=23 height=6 bits=16 min=0.0 max=255.0]	1	0.0540774	1.77215	3.45201	0.53304	0.0879257	2.92727	2.85147	1	55.9238	6.46362	2	0.263322	1.00226	0.922929	0.658517	5.94834
wt	b490	39.2065	Stats[mean=34.333332 min=3.0 max=100.0 stdv=24.779673]	Stats[mean=32.79762 min=16.0 max=51.0 stdv=7.1385255]	(x=13.04 y=1.79)	FALSE	13.1596	2	2	2	13.0368	1.79323	1	4	1	4	4	1	ip[width=17 height=7 bits=16 min=0.0 max=255.0]	1	0.0155506	1.53175	2.05121	0.795572	0.0122922	2.03961	2.00415	1	72.5642	4.9188	2	0.468818	1.0001	0.997259	0.857258	6.99176
wt	b491	35.6699	Stats[mean=33.042107 min=1.0 max=107.0 stdv=29.38552]	Stats[mean=42.305264 min=14.0 max=65.0 stdv=9.484673]	(x=15.41 y=10.77)	FALSE	18.7957	2	2	2	15.4064	10.7667	1	4	1	4	4	1	ip[width=18 height=7 bits=16 min=0.0 max=255.0]	1	0.0165481	1.64663	2.4661	0.730371	0.0184212	2.30169	2.23774	1	4.61873	5.32269	2	0.395743	1.00006	0.998368	0.813053	7.23116
wt	b492	45.1489	Stats[mean=43.11111 min=19.0 max=92.0 stdv=19.623102]	Stats[mean=60.266666 min=42.0 max=104.0 stdv=17.504927]	(x=16.01 y=115.87)	FALSE	116.975	2	2	2	16.0142	115.873	1	4	1	4	4	1	ip[width=19 height=6 bits=16 min=0.0 max=255.0]	1	0.0280919	1.56368	2.89742	0.648399	0.0293421	2.45855	2.38181	1	44.5626	5.50501	2	0.329383	1.00019	0.975184	0.709496	6.5895
wt	b500	40.2523	Stats[mean=37.72165 min=7.0 max=114.0 stdv=28.617718]	Stats[mean=58.113403 min=35.0 max=127.0 stdv=25.149502]	(x=20.89 y=110.50)	FALSE	112.458	2	2	2	20.8902	110.501	1	4	1	4	4	1	ip[width=21 height=7 bits=16 min=0.0 max=255.0]	1	0.190394	1.73597	2.72928	0.62981	0.262191	2.54733	2.54174	1	176.547	5.88534	2	0.34063	1.0167	0.931406	0.737191	6.92096
wt	b505	40.7248	Stats[mean=45.89423 min=7.0 max=162.0 stdv=38.062267]	Stats[mean=69.30769 min=24.0 max=119.0 stdv=22.200357]	(x=22.62 y=16.06)	FALSE	27.7458	2	2	2	22.624	16.062	1	4	1	4	4	1	ip[width=20 height=7 bits=16 min=0.0 max=255.0]	1	0.00355141	1.83672	2.70185	0.687556	0.00516915	2.54733	2.47078	1	41.5327	5.79392	2	0.360398	1.00002	0.995268	0.81177	6.88898
wt	b510	45.1322	Stats[mean=40.545456 min=16.0 max=107.0 stdv=19.741743]	Stats[mean=55.436363 min=32.0 max=122.0 stdv=23.051012]	(x=28.89 y=96.76)	FALSE	100.981	2	2	2	28.8934	96.7589	1	4	1	4	4	1	ip[width=23 height=6 bits=16 min=0.0 max=255.0]	1	0.115514	1.96708	3.20802	0.55838	0.149123	2.95146	2.92312	1	14.1946	6.65352	2	0.287514	1.00674	0.915751	0.716264	6.59063
wt	b513	42.8795	Stats[mean=41.384617 min=11.0 max=121.0 stdv=26.7612]	Stats[mean=78.26923 min=39.0 max=134.0 stdv=21.824966]	(x=30.64 y=26.62)	FALSE	40.5889	2	2	2	30.6381	26.6227	1	4	1	4	4	1	ip[width=16 height=7 bits=16 min=0.0 max=255.0]	1	0.0186927	1.34236	2.07716	0.790395	0.0072993	1.98214	1.89468	1	68.191	4.61974	2	0.43502	1.00016	0.995212	0.798287	6.74312
wt	b514	47.2143	Stats[mean=47.68421 min=16.0 max=133.0 stdv=28.352642]	Stats[mean=69.11842 min=55.0 max=95.0 stdv=6.480673]	(x=31.16 y=124.75)	FALSE	128.58	2	2	2	31.1626	124.746	1	4	1	4	4	1	ip[width=17 height=6 bits=16 min=0.0 max=255.0]	1	0.0190592	1.31083	2.49717	0.712852	0.02436	2.10819	2.04818	1	72.1613	4.80705	2	0.375526	1.0001	0.992847	0.71356	6.44969
wt	b516	41.0083	Stats[mean=36.504505 min=11.0 max=96.0 stdv=20.628258]	Stats[mean=70.41441 min=43.0 max=126.0 stdv=19.599846]	(x=35.48 y=107.42)	FALSE	113.124	2	2	2	35.4755	107.418	1	4	1	4	4	1	ip[width=24 height=6 bits=16 min=0.0 max=255.0]	1	0.0379137	1.97111	3.66835	0.537263	0.0599581	3.1127	3.02044	1	134.495	6.78995	2	0.259028	1.00125	0.958142	0.691612	6.86979
wt	b517	45.6937	Stats[mean=47.588783 min=8.0 max=130.0 stdv=30.380901]	Stats[mean=53.38318 min=24.0 max=100.0 stdv=20.12585]	(x=36.73 y=8.39)	FALSE	37.6787	2	2	2	36.7323	8.39162	1	4	1	4	4	1	ip[width=22 height=7 bits=16 min=0.0 max=255.0]	1	0	1.83873	3.04928	0.555741	0.00309369	2.85346	2.78362	1	49.7764	6.44804	2	0.287532	1.00001	0.897566	0.701738	6.55262
wt	b518	44.4154	Stats[mean=37.910713 min=11.0 max=90.0 stdv=20.63737]	Stats[mean=109.51786 min=99.0 max=129.0 stdv=6.0422482]	(x=36.44 y=96.34)	FALSE	103	2	2	2	36.4393	96.3392	1	4	1	4	4	1	ip[width=13 height=6 bits=16 min=0.0 max=255.0]	1	0.0382531	0.982778	1.92958	0.817573	0.0290492	1.61107	1.58316	1	66.4373	3.8866	2	0.482098	1.00025	0.999717	0.703149	6.63915
wt	b526	36.5862	Stats[mean=33.12963 min=6.0 max=134.0 stdv=25.63551]	Stats[mean=55.685184 min=38.0 max=112.0 stdv=18.14307]	(x=42.61 y=84.01)	FALSE	94.1971	2	2	2	42.6134	84.0071	1	4	1	4	4	1	ip[width=20 height=8 bits=16 min=0.0 max=255.0]	1	0.00935145	1.89417	2.19216	0.716936	0.0127018	2.48014	2.43496	1	35.4946	5.76201	2	0.39208	1.00004	0.985761	0.858559	7.16914
wt	b534	47.5041	Stats[mean=46.05263 min=14.0 max=108.0 stdv=21.499472]	Stats[mean=113.57895 min=50.0 max=227.0 stdv=43.08253]	(x=48.83 y=42.51)	FALSE	64.7382	2	2	2	48.8285	42.5067	1	4	1	4	4	1	ip[width=24 height=6 bits=16 min=0.0 max=255.0]	1	0.010294	2.02049	3.68845	0.530738	0.0158351	3.14678	3.0603	1	143.509	6.9166	2	0.259796	1.0002	0.931427	0.701678	6.43007
wt	b539	36.6504	Stats[mean=42.245613 min=4.0 max=171.0 stdv=39.206863]	Stats[mean=60.070175 min=23.0 max=114.0 stdv=21.855406]	(x=52.50 y=31.39)	FALSE	61.1673	2	2	2	52.4995	31.3887	1	4	1	4	4	1	ip[width=21 height=8 bits=16 min=0.0 max=255.0]	1	0.0564044	2.04521	2.4865	0.650984	0.0781608	2.74874	2.66067	1	43.7061	6.28331	2	0.344652	1.00164	0.949512	0.826879	7.16479
wt	b540	40.3529	Stats[mean=36.32558 min=9.0 max=114.0 stdv=28.670311]	Stats[mean=66.790695 min=59.0 max=78.0 stdv=4.015198]	(x=52.32 y=121.13)	FALSE	131.944	2	2	2	52.3172	121.128	1	4	1	4	4	1	ip[width=10 height=6 bits=16 min=0.0 max=255.0]	1	0	0.76	1.53659	0.938064	0.00536861	1.22927	1.17228	1	74.1065	3.19077	2	0.640365	1	1	0.770963	6.91415
wt	b541	45.6129	Stats[mean=52.91228 min=13.0 max=187.0 stdv=38.227905]	Stats[mean=73.447365 min=36.0 max=136.0 stdv=28.725769]	(x=54.78 y=114.88)	FALSE	127.269	2	2	2	54.7752	114.878	1	4	1	4	4	1	ip[width=25 height=7 bits=16 min=0.0 max=255.0]	1	0.0376814	2.06611	3.39651	0.499455	0.0432741	3.25508	3.18818	1	49.9255	7.20997	2	0.248279	1.00101	0.895282	0.682847	6.55809
wt	b544	37.6351	Stats[mean=40.028572 min=7.0 max=140.0 stdv=31.963734]	Stats[mean=11.671429 min=7.0 max=18.0 stdv=2.171765]	(x=57.29 y=130.31)	FALSE	142.348	2	2	2	57.2944	130.308	1	4	1	4	4	1	ip[width=15 height=7 bits=16 min=0.0 max=255.0]	1	0.00905421	1.19611	2.07781	0.762501	0.00258993	1.92296	1.82755	1	141.036	4.43987	2	0.411852	1.00002	0.99148	0.730809	7.09813
wt	b550	41.8376	Stats[mean=38.851852 min=15.0 max=113.0 stdv=20.750774]	Stats[mean=92.76852 min=57.0 max=148.0 stdv=26.500082]	(x=61.45 y=75.22)	FALSE	97.1299	2	2	2	61.4516	75.2191	1	4	1	4	4	1	ip[width=23 height=6 bits=16 min=0.0 max=255.0]	1	0.0809465	1.92528	3.2017	0.582709	0.112085	2.86279	2.82832	1	26.2978	6.44356	2	0.299106	1.00357	0.941137	0.73161	6.81365
wt	b557	39.7037	Stats[mean=35.24 min=9.0 max=94.0 stdv=20.941902]	Stats[mean=91.89333 min=69.0 max=156.0 stdv=25.047293]	(x=66.31 y=112.64)	FALSE	130.712	2	2	2	66.3095	112.644	1	4	1	4	4	1	ip[width=17 height=6 bits=16 min=0.0 max=255.0]	1	0	1.30889	2.61051	0.704173	0.0120378	2.14994	2.071	1	59.4448	4.833	2	0.360547	1.00003	0.990332	0.703405	6.9581
wt	b568	43.7391	Stats[mean=42.19672 min=11.0 max=118.0 stdv=30.720144]	Stats[mean=101.540985 min=69.0 max=118.0 stdv=10.070706]	(x=74.18 y=109.74)	FALSE	132.461	2	2	2	74.1779	109.744	1	4	1	4	4	1	ip[width=14 height=6 bits=16 min=0.0 max=255.0]	1	0.00668669	1.06583	2.01231	0.833213	0.00538192	1.7075	1.62484	1	136.969	4.00933	2	0.465455	1.00001	1	0.756162	6.68493
wt	b569	38.6757	Stats[mean=47.191177 min=6.0 max=161.0 stdv=42.34339]	Stats[mean=11.25 min=7.0 max=15.0 stdv=2.0027966]	(x=77.46 y=107.11)	FALSE	132.186	2	2	2	77.4586	107.113	1	4	1	4	4	1	ip[width=15 height=7 bits=16 min=0.0 max=255.0]	1	0.0153744	1.17194	2.13727	0.813718	0.0132508	1.81353	1.7361	1	45.6342	4.25424	2	0.453699	1.00005	1	0.767864	7.02769
wt	b571	41.6585	Stats[mean=45.7973 min=11.0 max=145.0 stdv=34.56064]	Stats[mean=97.74324 min=80.0 max=134.0 stdv=15.522904]	(x=80.83 y=121.96)	FALSE	146.312	2	2	2	80.8257	121.96	1	4	1	4	4	1	ip[width=17 height=6 bits=16 min=0.0 max=255.0]	1	0	1.335	2.57992	0.689595	0.0130257	2.15407	2.09851	1	26.4496	4.93229	2	0.366331	1.00006	0.986858	0.698633	6.82577
wt	b574	38.181	Stats[mean=49.141415 min=3.0 max=168.0 stdv=47.132687]	Stats[mean=53.29293 min=17.0 max=116.0 stdv=19.489532]	(x=82.41 y=13.33)	FALSE	83.4817	2	2	2	82.4108	13.3282	1	4	1	4	4	1	ip[width=20 height=7 bits=16 min=0.0 max=255.0]	1	0.0629911	1.73816	2.71171	0.639509	0.0882476	2.58887	2.52959	1	52.9389	5.84422	2	0.330203	1.0019	0.966745	0.74716	7.06118
wt	b577	40.9107	Stats[mean=39.67347 min=12.0 max=109.0 stdv=25.64614]	Stats[mean=100.734695 min=86.0 max=127.0 stdv=7.5822587]	(x=82.84 y=119.39)	FALSE	145.319	2	2	2	82.8417	119.394	1	4	1	4	4	1	ip[width=12 height=6 bits=16 min=0.0 max=255.0]	1	0.0212563	0.879444	1.79161	0.85024	0.0411911	1.52023	1.45204	1	37.495	3.60528	2	0.484504	1.00014	1	0.684645	6.8764
wt	b578	44.9278	Stats[mean=47.674156 min=11.0 max=153.0 stdv=33.591724]	Stats[mean=82.764046 min=47.0 max=145.0 stdv=24.169865]	(x=84.42 y=100.29)	FALSE	131.088	2	2	2	84.4216	100.285	1	4	1	4	4	1	ip[width=20 height=6 bits=16 min=0.0 max=255.0]	1	0	1.5525	3.06736	0.608185	0.00325325	2.56472	2.46295	1	61.5605	5.66374	2	0.300513	1.00001	0.953266	0.677825	6.60446
wt	b581	46.1321	Stats[mean=57.326733 min=15.0 max=177.0 stdv=41.839005]	Stats[mean=63.752476 min=33.0 max=121.0 stdv=18.09166]	(x=87.75 y=73.95)	FALSE	114.749	2	2	2	87.7454	73.9469	1	4	1	4	4	1	ip[width=22 height=6 bits=16 min=0.0 max=255.0]	1	0.0267078	1.77194	3.34073	0.567137	0.0358657	2.83471	2.73431	1	44.6077	6.26594	2	0.280766	1.00036	0.933558	0.68878	6.52294
wt	b582	35.398	Stats[mean=35.966293 min=1.0 max=128.0 stdv=33.985775]	Stats[mean=62.08989 min=34.0 max=105.0 stdv=16.202301]	(x=88.34 y=39.74)	FALSE	96.8708	2	2	2	88.3447	39.7386	1	4	1	4	4	1	ip[width=19 height=7 bits=16 min=0.0 max=255.0]	1	0.211894	1.62236	2.73168	0.662596	0.272431	2.4331	2.3855	1	81.3075	5.54695	2	0.348928	1.01512	0.954798	0.742121	7.24957
wt	b603	38.2111	Stats[mean=36.22353 min=10.0 max=92.0 stdv=21.337635]	Stats[mean=77.52941 min=57.0 max=138.0 stdv=19.095367]	(x=106.72 y=73.78)	FALSE	129.742	2	2	2	106.719	73.7832	1	4	1	4	4	1	ip[width=19 height=7 bits=16 min=0.0 max=255.0]	1	0.0219014	1.51528	2.4331	0.667543	0.0228266	2.29395	2.28721	1	50.1573	5.34086	2	0.366634	1.0001	0.985546	0.723041	7.05914
wt	b606	38.5102	Stats[mean=35.52174 min=5.0 max=110.0 stdv=26.420305]	Stats[mean=59.836956 min=27.0 max=113.0 stdv=21.78934]	(x=108.48 y=55.87)	FALSE	122.023	2	2	2	108.479	55.8739	1	4	1	4	4	1	ip[width=19 height=7 bits=16 min=0.0 max=255.0]	1	0.00532304	1.61889	2.57521	0.638862	0.010667	2.45855	2.39453	1	36.2902	5.643	2	0.341013	1.00004	0.938033	0.726182	7.0389
wt	b620	42.8242	Stats[mean=39.17073 min=16.0 max=101.0 stdv=21.070608]	Stats[mean=65.64634 min=36.0 max=111.0 stdv=19.65654]	(x=119.86 y=107.54)	FALSE	161.038	2	2	2	119.865	107.544	1	4	1	4	4	1	ip[width=19 height=6 bits=16 min=0.0 max=255.0]	1	0.0193367	1.48056	2.77013	0.650764	0.0306356	2.32857	2.29645	1	22.5099	5.34694	2	0.347662	1.00019	0.96628	0.696617	6.74687
wt	b627	40.5385	Stats[mean=37.608246 min=5.0 max=84.0 stdv=22.01541]	Stats[mean=75.74227 min=30.0 max=120.0 stdv=19.511898]	(x=127.64 y=29.64)	FALSE	131.041	2	2	2	127.644	29.6425	1	4	1	4	4	1	ip[width=22 height=6 bits=16 min=0.0 max=255.0]	1	0.0926319	1.77139	3.06246	0.552683	0.112125	2.80317	2.77587	1	65.7716	6.34635	2	0.287028	1.00475	0.90576	0.677826	6.9016
wt	b635	39.9905	Stats[mean=74.80412 min=9.0 max=225.0 stdv=61.76748]	Stats[mean=31.896908 min=17.0 max=57.0 stdv=10.498496]	(x=0.96 y=123.70)	FALSE	123.705	2	2	2	0.955349	123.702	1	5	1	5	5	1	ip[width=21 height=7 bits=16 min=0.0 max=255.0]	1	0.019474	1.75926	3.04861	0.615149	0.00671941	2.69979	2.60791	1	160.694	5.99487	2	0.307312	1.00022	0.969641	0.728347	5.18187
wt	b637	37.5273	Stats[mean=33.5 min=1.0 max=95.0 stdv=24.285925]	Stats[mean=87.36 min=56.0 max=106.0 stdv=8.615979]	(x=2.54 y=96.01)	FALSE	96.0454	2	2	2	2.53651	96.0119	1	5	1	5	5	1	ip[width=11 height=6 bits=16 min=0.0 max=255.0]	1	0	0.842153	1.69967	0.900289	3.40537e-06	1.35974	1.32586	1	5.19441	3.42854	2	0.57995	1	1	0.741614	5.30762
wt	b648	39.687	Stats[mean=36.31068 min=4.0 max=116.0 stdv=24.98432]	Stats[mean=78.06796 min=45.0 max=114.0 stdv=19.30725]	(x=11.84 y=123.32)	FALSE	123.887	2	2	2	11.8389	123.32	1	5	1	5	5	1	ip[width=24 height=7 bits=16 min=0.0 max=255.0]	1	0.0838108	1.90097	3.33832	0.521727	0.0958028	3.04047	2.98321	1	160.447	6.76661	2	0.261821	1.00561	0.903164	0.672613	5.19737
wt	b651	33.7167	Stats[mean=35.4 min=3.0 max=138.0 stdv=32.60686]	Stats[mean=99.89091 min=48.0 max=120.0 stdv=16.76159]	(x=13.83 y=101.55)	FALSE	102.486	2	2	2	13.8278	101.549	1	5	1	5	5	1	ip[width=12 height=7 bits=16 min=0.0 max=255.0]	1	0	0.976111	1.70913	0.888008	1.62599e-05	1.52023	1.4572	1	44.9997	3.7166	2	0.53776	1	1	0.788334	5.50215
wt	b654	38.8545	Stats[mean=41.476635 min=3.0 max=130.0 stdv=29.74906]	Stats[mean=66.66355 min=26.0 max=123.0 stdv=24.525667]	(x=15.59 y=63.07)	FALSE	64.9654	2	2	2	15.5868	63.0678	1	5	1	5	5	1	ip[width=22 height=8 bits=16 min=0.0 max=255.0]	1	0.0871062	1.84229	2.76046	0.576039	0.128417	2.78408	2.71156	1	76.5014	6.33954	2	0.302625	1.00448	0.900769	0.721068	5.23986
wt	b658	39.704	Stats[mean=46.474575 min=7.0 max=149.0 stdv=36.851913]	Stats[mean=76.08475 min=26.0 max=143.0 stdv=31.407053]	(x=19.57 y=100.75)	FALSE	102.635	2	2	2	19.5697	100.752	1	5	1	5	5	1	ip[width=25 height=7 bits=16 min=0.0 max=255.0]	1	0.301875	2.12569	2.67493	0.515154	0.4423	2.99629	3.16014	1	111.418	7.2009	2	0.301469	1.08248	0.806099	0.707696	5.1965
wt	b661	41.98	Stats[mean=42.634407 min=10.0 max=125.0 stdv=26.813278]	Stats[mean=69.83871 min=27.0 max=105.0 stdv=15.034229]	(x=20.50 y=122.65)	FALSE	124.347	2	2	2	20.4991	122.646	1	5	1	5	5	1	ip[width=21 height=6 bits=16 min=0.0 max=255.0]	1	0	1.65875	3.03209	0.578145	0.00990891	2.69979	2.6045	1	121.594	6.0045	2	0.289754	1.00002	0.924882	0.679153	5.08031
wt	b665	35.5844	Stats[mean=34.61111 min=1.0 max=112.0 stdv=28.851028]	Stats[mean=50.11111 min=23.0 max=80.0 stdv=10.42418]	(x=23.29 y=43.75)	FALSE	49.5658	2	2	2	23.2882	43.7542	1	5	1	5	5	1	ip[width=15 height=7 bits=16 min=0.0 max=255.0]	1	0.0172946	1.25993	2.02031	0.800933	0.0179436	1.88562	1.81792	1	95.8495	4.44611	2	0.451179	1.00005	0.996211	0.784111	5.4068
wt	b670	38.9863	Stats[mean=38.23077 min=6.0 max=122.0 stdv=31.340754]	Stats[mean=37.23077 min=20.0 max=44.0 stdv=4.9332075]	(x=24.94 y=84.85)	FALSE	88.4359	2	2	2	24.9437	84.8453	1	5	1	5	5	1	ip[width=14 height=6 bits=16 min=0.0 max=255.0]	1	0	1.14396	2.13727	0.807088	0.00473081	1.81353	1.72772	1	138.007	4.22036	2	0.442865	1.00003	0.999939	0.750392	5.23313
wt	b673	30.0127	Stats[mean=25.985916 min=0.0 max=109.0 stdv=26.667526]	Stats[mean=85.77465 min=61.0 max=139.0 stdv=19.57053]	(x=27.11 y=70.39)	FALSE	75.4296	2	2	2	27.1077	70.3903	1	5	1	5	5	1	ip[width=14 height=7 bits=16 min=0.0 max=255.0]	1	0.0217159	1.2625	1.7178	0.868813	0.0191864	1.73845	1.67763	1	152.311	4.27324	2	0.531882	1.00009	0.999395	0.864367	5.69124
wt	b677	32.9663	Stats[mean=32.86747 min=1.0 max=123.0 stdv=28.740967]	Stats[mean=86.69879 min=43.0 max=131.0 stdv=19.98886]	(x=29.22 y=46.60)	FALSE	55.0073	2	2	2	29.2206	46.6042	1	5	1	5	5	1	ip[width=16 height=7 bits=16 min=0.0 max=255.0]	1	0.0102308	1.46556	2.20846	0.775682	0.00641187	2.10819	1.99732	1	118.283	4.87264	2	0.419851	1.00001	0.994815	0.815748	5.54045
wt	b678	37.4857	Stats[mean=31.603174 min=7.0 max=92.0 stdv=20.453362]	Stats[mean=66.031746 min=45.0 max=78.0 stdv=5.6052055]	(x=29.91 y=124.06)	FALSE	127.611	2	2	2	29.9073	124.057	1	5	1	5	5	1	ip[width=15 height=6 bits=16 min=0.0 max=255.0]	1	0	1.13625	2.22337	0.775134	0.00369095	1.85712	1.78434	1	151.989	4.29194	2	0.419474	1.00001	0.999023	0.721193	5.30974
wt	b682	36.3409	Stats[mean=43.738094 min=6.0 max=159.0 stdv=41.998886]	Stats[mean=53.583332 min=24.0 max=96.0 stdv=14.464921]	(x=32.19 y=130.25)	FALSE	134.173	2	2	2	32.1886	130.254	1	5	1	5	5	1	ip[width=17 height=7 bits=16 min=0.0 max=255.0]	1	0.128039	1.44875	2.3484	0.750692	0.164311	2.17051	2.08112	1	172.571	4.9246	2	0.391544	1.00453	0.999904	0.776671	5.36818
wt	b685	38.7397	Stats[mean=33.924244 min=9.0 max=96.0 stdv=21.066423]	Stats[mean=83.56061 min=55.0 max=104.0 stdv=7.716374]	(x=34.77 y=120.80)	FALSE	125.705	2	2	2	34.7698	120.801	1	5	1	5	5	1	ip[width=14 height=7 bits=16 min=0.0 max=255.0]	1	0.00793093	1.13764	2.01474	0.813227	0.00558407	1.78885	1.73207	1	33.5835	4.19277	2	0.452652	1.00002	0.999756	0.75498	5.24572
wt	b688	31.6667	Stats[mean=34.776318 min=0.0 max=140.0 stdv=37.768276]	Stats[mean=86.27631 min=35.0 max=111.0 stdv=22.177826]	(x=36.33 y=5.78)	FALSE	36.7818	2	2	2	36.3256	5.77514	1	5	1	5	5	1	ip[width=15 height=7 bits=16 min=0.0 max=255.0]	1	0.0367681	1.34563	1.94545	0.816925	0.0409257	1.85712	1.83493	1	25.0956	4.54963	2	0.49677	1.00032	0.998956	0.823595	5.6068
wt	b697	37.8208	Stats[mean=36.2451 min=6.0 max=107.0 stdv=24.126087]	Stats[mean=77.382355 min=30.0 max=130.0 stdv=23.841908]	(x=41.78 y=100.80)	FALSE	109.114	2	2	2	41.7784	100.799	1	5	1	5	5	1	ip[width=22 height=6 bits=16 min=0.0 max=255.0]	1	0.0738208	1.76778	3.11736	0.558109	0.109097	2.82528	2.7649	1	164.112	6.30898	2	0.281977	1.00329	0.937813	0.678008	5.29264
wt	b698	35.4657	Stats[mean=33.784615 min=4.0 max=117.0 stdv=32.16291]	Stats[mean=129.43077 min=61.0 max=154.0 stdv=18.615324]	(x=44.01 y=73.38)	FALSE	85.5631	2	2	2	44.0115	73.376	1	5	1	5	5	1	ip[width=13 height=7 bits=16 min=0.0 max=255.0]	1	0.041818	1.13486	1.70495	0.874642	0.0798656	1.62754	1.58587	1	119.245	4.03795	2	0.545493	1.00069	1	0.821863	5.41286
wt	b699	28.8409	Stats[mean=30.440475 min=0.0 max=121.0 stdv=32.491463]	Stats[mean=100.92857 min=33.0 max=177.0 stdv=29.788729]	(x=43.81 y=43.50)	FALSE	61.7369	2	2	2	43.8108	43.4978	1	5	1	5	5	1	ip[width=16 height=7 bits=16 min=0.0 max=255.0]	1	0.0292506	1.41465	2.10245	0.782369	0.0386933	2.10819	1.9656	1	161.971	4.76677	2	0.405268	1.00033	0.998236	0.816859	5.75106
wt	b703	32.5714	Stats[mean=32.32558 min=5.0 max=125.0 stdv=26.895634]	Stats[mean=46.11628 min=28.0 max=80.0 stdv=11.1074095]	(x=46.63 y=100.24)	FALSE	110.557	2	2	2	46.6252	100.244	1	5	1	5	5	1	ip[width=18 height=7 bits=16 min=0.0 max=255.0]	1	0.107774	1.54278	2.39817	0.693681	0.156856	2.29395	2.25865	1	146.502	5.2866	2	0.373288	1.00462	0.985363	0.751501	5.56061
wt	b705	36.3776	Stats[mean=34.685394 min=7.0 max=115.0 stdv=24.916494]	Stats[mean=104.786514 min=72.0 max=184.0 stdv=29.197008]	(x=47.20 y=113.83)	FALSE	123.233	2	2	2	47.2028	113.835	1	5	1	5	5	1	ip[width=20 height=6 bits=16 min=0.0 max=255.0]	1	0.0077658	1.59056	3.05806	0.613863	0.0137362	2.57509	2.47966	1	159.426	5.70615	2	0.305403	1.00004	0.971991	0.687884	5.36631
wt	b711	33.7625	Stats[mean=29.605635 min=1.0 max=107.0 stdv=29.839321]	Stats[mean=68.92958 min=31.0 max=82.0 stdv=11.976553]	(x=52.24 y=13.09)	FALSE	53.8566	2	2	2	52.2419	13.0887	1	5	1	5	5	1	ip[width=14 height=7 bits=16 min=0.0 max=255.0]	1	0.0130399	1.23	1.87899	0.854872	0.0113946	1.75373	1.69506	1	174.627	4.25213	2	0.509204	1.00003	1	0.834608	5.49981
wt	b712	30.5895	Stats[mean=28.879122 min=5.0 max=96.0 stdv=23.600769]	Stats[mean=95.47253 min=60.0 max=166.0 stdv=28.126436]	(x=53.04 y=52.46)	FALSE	74.6044	2	2	2	53.0422	52.4628	1	5	1	5	5	1	ip[width=18 height=7 bits=16 min=0.0 max=255.0]	1	0.0967077	1.57583	2.45294	0.703325	0.130287	2.2784	2.24923	1	164.188	5.30618	2	0.386509	1.00307	0.981403	0.768967	5.66179
wt	b717	34.9932	Stats[mean=36.54074 min=0.0 max=167.0 stdv=35.108097]	Stats[mean=103.51852 min=37.0 max=178.0 stdv=42.519505]	(x=56.52 y=65.85)	FALSE	86.7804	2	2	2	56.5156	65.8545	1	5	1	5	5	1	ip[width=27 height=7 bits=16 min=0.0 max=255.0]	1	0.0976427	2.44764	3.57941	0.494334	0.0714971	3.46153	3.44353	1	103.484	7.88803	2	0.260088	1.00571	0.861971	0.745234	5.43698
wt	b720	32.8454	Stats[mean=28.54023 min=0.0 max=132.0 stdv=29.208076]	Stats[mean=66.51724 min=45.0 max=112.0 stdv=15.628583]	(x=57.38 y=86.30)	FALSE	103.634	2	2	2	57.3845	86.2958	1	5	1	5	5	1	ip[width=17 height=7 bits=16 min=0.0 max=255.0]	1	0	1.54194	2.32555	0.76988	0.00221276	2.17051	2.09753	1	175.34	5.01681	2	0.416731	1.00002	0.99928	0.836237	5.54663
wt	b721	26.1545	Stats[mean=24.182692 min=0.0 max=128.0 stdv=30.576265]	Stats[mean=62.240383 min=32.0 max=96.0 stdv=14.26551]	(x=59.60 y=1.58)	FALSE	59.6168	2	2	2	59.5958	1.58195	1	5	1	5	5	1	ip[width=18 height=8 bits=16 min=0.0 max=255.0]	1	0.0435353	1.81844	1.99907	0.796397	0.0515055	2.23507	2.1967	1	163.388	5.35661	2	0.463474	1.00045	0.993298	0.936623	5.88819
wt	b723	37.0143	Stats[mean=32.112904 min=7.0 max=113.0 stdv=25.684788]	Stats[mean=66.59677 min=45.0 max=101.0 stdv=8.576483]	(x=60.50 y=125.51)	FALSE	139.33	2	2	2	60.5027	125.508	1	5	1	5	5	1	ip[width=14 height=6 bits=16 min=0.0 max=255.0]	1	0.0136552	1.10611	2.00009	0.829711	0.0151537	1.73845	1.66718	1	153.717	4.09299	2	0.465996	1.00005	0.999498	0.765657	5.33381
wt	b724	31.6437	Stats[mean=30.72152 min=2.0 max=121.0 stdv=33.45565]	Stats[mean=68.1519 min=30.0 max=112.0 stdv=17.833338]	(x=62.72 y=68.25)	FALSE	92.6953	2	2	2	62.7209	68.2532	1	5	1	5	5	1	ip[width=16 height=7 bits=16 min=0.0 max=255.0]	1	0.0273803	1.38903	2.0454	0.821782	0.0448164	1.90904	1.88861	1	171.94	4.60874	2	0.485277	1.00027	1	0.852342	5.60797
wt	b729	34.0267	Stats[mean=38.460316 min=0.0 max=147.0 stdv=44.77068]	Stats[mean=108.111115 min=55.0 max=139.0 stdv=19.926567]	(x=64.82 y=48.88)	FALSE	81.1846	2	2	2	64.8214	48.8786	1	5	1	5	5	1	ip[width=14 height=7 bits=16 min=0.0 max=255.0]	1	0	1.15319	2.19216	0.845115	0.00248195	1.75373	1.67665	1	7.43205	4.14093	2	0.477407	1	1	0.797927	5.48632
wt	b730	38.7917	Stats[mean=41.015152 min=6.0 max=131.0 stdv=30.769861]	Stats[mean=70.27273 min=56.0 max=100.0 stdv=8.692252]	(x=65.61 y=128.99)	FALSE	144.717	2	2	2	65.6087	128.99	1	5	1	5	5	1	ip[width=15 height=6 bits=16 min=0.0 max=255.0]	1	0.0505168	1.16722	2.08141	0.776785	0.0687777	1.85712	1.79794	1	116.875	4.34542	2	0.430908	1.00054	0.9981	0.735185	5.24307
wt	b732	34.1928	Stats[mean=35.763157 min=3.0 max=147.0 stdv=33.375786]	Stats[mean=28.657894 min=20.0 max=46.0 stdv=5.0426254]	(x=66.69 y=83.60)	FALSE	106.942	2	2	2	66.6929	83.5986	1	5	1	5	5	1	ip[width=16 height=7 bits=16 min=0.0 max=255.0]	1	0	1.35056	2.08003	0.794997	0.0129989	1.94136	1.89626	1	9.49143	4.62039	2	0.456257	1.00003	0.995292	0.805562	5.47784
wt	b736	38.2143	Stats[mean=35.068375 min=9.0 max=112.0 stdv=24.248259]	Stats[mean=67.606834 min=36.0 max=120.0 stdv=19.511251]	(x=68.90 y=62.37)	FALSE	92.943	2	2	2	68.9048	62.3742	1	5	1	5	5	1	ip[width=23 height=7 bits=16 min=0.0 max=255.0]	1	0.0434109	2.06431	3.17756	0.580258	0.0598209	2.95146	2.9221	1	159.718	6.68623	2	0.301725	1.00189	0.950624	0.754741	5.27255
wt	b737	32.7913	Stats[mean=29.580952 min=3.0 max=122.0 stdv=27.57918]	Stats[mean=115.99048 min=53.0 max=184.0 stdv=30.57195]	(x=69.21 y=25.29)	FALSE	73.6811	2	2	2	69.2066	25.2856	1	5	1	5	5	1	ip[width=22 height=6 bits=16 min=0.0 max=255.0]	1	0.00277519	1.89215	3.10351	0.601427	0.00987381	2.81267	2.7637	1	151.413	6.2877	2	0.304529	1.00003	0.972447	0.740698	5.54939
wt	b742	35.7302	Stats[mean=32.267857 min=6.0 max=109.0 stdv=27.000668]	Stats[mean=80.10714 min=63.0 max=128.0 stdv=16.844398]	(x=71.66 y=114.64)	FALSE	135.192	2	2	2	71.6582	114.639	1	5	1	5	5	1	ip[width=13 height=6 bits=16 min=0.0 max=255.0]	1	0	0.985	1.74417	0.869924	0	1.56063	1.48088	1	153.436	3.77209	2	0.51493	1	1	0.767091	5.39936
wt	b744	32.9623	Stats[mean=32.030304 min=1.0 max=129.0 stdv=28.320488]	Stats[mean=74.22222 min=37.0 max=127.0 stdv=22.914461]	(x=73.75 y=37.93)	FALSE	82.9324	2	2	2	73.7518	37.9269	1	5	1	5	5	1	ip[width=20 height=7 bits=16 min=0.0 max=255.0]	1	0.110129	1.74194	2.47762	0.682179	0.168276	2.50511	2.40989	1	155.295	5.66465	2	0.353421	1.00622	0.973455	0.788727	5.54066
wt	b748	37.0206	Stats[mean=34.41573 min=7.0 max=138.0 stdv=29.379496]	Stats[mean=63.16854 min=44.0 max=104.0 stdv=16.220943]	(x=77.37 y=88.47)	FALSE	117.526	2	2	2	77.3698	88.4665	1	5	1	5	5	1	ip[width=19 height=6 bits=16 min=0.0 max=255.0]	1	0.158738	1.53028	2.72043	0.657482	0.21996	2.4037	2.32434	1	143.862	5.40814	2	0.337225	1.00973	0.96717	0.717305	5.33348
wt	b752	32.8404	Stats[mean=30.352272 min=2.0 max=114.0 stdv=26.756905]	Stats[mean=87.23864 min=50.0 max=148.0 stdv=23.761745]	(x=82.02 y=78.51)	FALSE	113.544	2	2	2	82.0223	78.5148	1	5	1	5	5	1	ip[width=19 height=6 bits=16 min=0.0 max=255.0]	1	0.0992936	1.55472	2.51291	0.669158	0.13521	2.4037	2.31376	1	144.413	5.4034	2	0.342612	1.00354	0.96901	0.732504	5.54688
wt	b756	44.9821	Stats[mean=48.683674 min=12.0 max=148.0 stdv=36.247887]	Stats[mean=71.21429 min=29.0 max=129.0 stdv=24.60293]	(x=84.15 y=29.52)	FALSE	89.1739	2	2	2	84.1452	29.5225	1	5	1	5	5	1	ip[width=20 height=7 bits=16 min=0.0 max=255.0]	1	0.153331	1.77889	2.63416	0.692528	0.230393	2.45855	2.42284	1	9.71835	5.68147	2	0.374716	1.01181	0.977785	0.805386	4.92705
wt	b759	35.6	Stats[mean=38.61017 min=1.0 max=144.0 stdv=40.390343]	Stats[mean=46.20339 min=27.0 max=56.0 stdv=6.6014094]	(x=85.51 y=87.83)	FALSE	122.576	2	2	2	85.505	87.828	1	5	1	5	5	1	ip[width=13 height=7 bits=16 min=0.0 max=255.0]	1	0	1.06917	1.89215	0.87217	1.0372e-05	1.60555	1.52736	1	41.9866	3.92489	2	0.528093	1	0.998962	0.804681	5.406
wt	b761	32.4825	Stats[mean=27.971153 min=3.0 max=87.0 stdv=21.851866]	Stats[mean=77.72115 min=55.0 max=126.0 stdv=20.015265]	(x=85.63 y=71.50)	FALSE	111.56	2	2	2	85.633	71.5021	1	5	1	5	5	1	ip[width=22 height=6 bits=16 min=0.0 max=255.0]	1	0.11574	1.86583	3.12984	0.588213	0.175863	2.78408	2.74091	1	167.09	6.31356	2	0.306492	1.00839	0.934084	0.726559	5.56515
wt	b764	28.6667	Stats[mean=24.68493 min=0.0 max=103.0 stdv=25.448683]	Stats[mean=82.561646 min=51.0 max=125.0 stdv=12.268961]	(x=88.27 y=53.54)	FALSE	103.243	2	2	2	88.2746	53.541	1	5	1	5	5	1	ip[width=15 height=7 bits=16 min=0.0 max=255.0]	1	0.0414865	1.28819	1.92354	0.836649	0.0529167	1.81353	1.78022	1	130.922	4.3987	2	0.498703	1.00034	1	0.828348	5.75995
wt	b769	37.4545	Stats[mean=44.975 min=8.0 max=167.0 stdv=41.776978]	Stats[mean=103.1375 min=51.0 max=157.0 stdv=21.887367]	(x=91.46 y=112.50)	FALSE	144.98	2	2	2	91.4557	112.495	1	5	1	5	5	1	ip[width=18 height=6 bits=16 min=0.0 max=255.0]	1	0.0426839	1.40167	2.71314	0.669904	0.0582799	2.17051	2.19272	1	1.20247	5.12768	2	0.378819	1.0006	0.973755	0.694042	5.31133
wt	b776	32.9076	Stats[mean=38.568806 min=5.0 max=142.0 stdv=37.36268]	Stats[mean=48.348625 min=23.0 max=101.0 stdv=18.500439]	(x=97.39 y=67.70)	FALSE	118.608	2	2	2	97.3918	67.6961	1	5	1	5	5	1	ip[width=22 height=7 bits=16 min=0.0 max=255.0]	1	0.101295	1.97861	2.85286	0.615498	0.141054	2.74874	2.75103	1	170.997	6.35582	2	0.33343	1.00504	0.941822	0.772591	5.54345
wt	b779	34.0263	Stats[mean=34.166668 min=5.0 max=117.0 stdv=29.788929]	Stats[mean=89.166664 min=40.0 max=122.0 stdv=15.150885]	(x=99.49 y=45.54)	FALSE	109.412	2	2	2	99.4858	45.5356	1	5	1	5	5	1	ip[width=15 height=7 bits=16 min=0.0 max=255.0]	1	0.0304619	1.24056	1.98977	0.816051	0.0340196	1.85712	1.78512	1	166.013	4.37073	2	0.457981	1.00017	1	0.792119	5.48634
wt	b786	33.156	Stats[mean=30.20792 min=5.0 max=111.0 stdv=25.5489]	Stats[mean=84.95049 min=36.0 max=157.0 stdv=31.42304]	(x=104.36 y=51.70)	FALSE	116.469	2	2	2	104.365	51.7025	1	5	1	5	5	1	ip[width=20 height=7 bits=16 min=0.0 max=255.0]	1	0.0444871	1.78667	2.65393	0.669564	0.0663416	2.49087	2.46352	1	165.726	5.79069	2	0.366649	1.00102	0.97558	0.786503	5.53077
wt	b794	35.8496	Stats[mean=38.62963 min=7.0 max=135.0 stdv=29.754633]	Stats[mean=83.23148 min=32.0 max=174.0 stdv=34.296566]	(x=109.01 y=58.10)	FALSE	123.527	2	2	2	109.008	58.1047	1	5	1	5	5	1	ip[width=22 height=7 bits=16 min=0.0 max=255.0]	1	0.109622	1.94833	2.99927	0.61322	0.169696	2.74874	2.71156	1	19.9239	6.31871	2	0.328327	1.00759	0.938453	0.766158	5.39327
wt	b799	34.2895	Stats[mean=30.514706 min=0.0 max=111.0 stdv=30.04151]	Stats[mean=55.85294 min=28.0 max=84.0 stdv=11.06462]	(x=110.19 y=3.08)	FALSE	110.238	2	2	2	110.195	3.07613	1	5	1	5	5	1	ip[width=13 height=7 bits=16 min=0.0 max=255.0]	1	0	1.20573	1.6469	0.897723	7.03114e-06	1.67066	1.57749	1	143.13	4.10827	2	0.550025	1	0.999554	0.894016	5.47291
wt	b804	37.6154	Stats[mean=41.855423 min=8.0 max=178.0 stdv=35.340897]	Stats[mean=75.686745 min=43.0 max=129.0 stdv=17.519278]	(x=112.75 y=106.09)	FALSE	154.814	2	2	2	112.751	106.088	1	5	1	5	5	1	ip[width=18 height=6 bits=16 min=0.0 max=255.0]	1	0	1.50222	2.78	0.678412	0.00549829	2.35891	2.25071	1	134.785	5.27503	2	0.343734	1.00002	0.992658	0.72639	5.30312
wt	b812	38.044	Stats[mean=34.92683 min=7.0 max=139.0 stdv=26.03169]	Stats[mean=86.89024 min=62.0 max=158.0 stdv=26.790457]	(x=117.28 y=112.55)	FALSE	162.55	2	2	2	117.281	112.552	1	5	1	5	5	1	ip[width=20 height=6 bits=16 min=0.0 max=255.0]	1	0.110467	1.465	3.15099	0.598448	0.15475	2.44767	2.43015	1	152.136	5.54639	2	0.311344	1.00531	0.950956	0.647391	5.28124
wt	b815	36.0388	Stats[mean=34.758335 min=2.0 max=127.0 stdv=28.077322]	Stats[mean=81.85 min=48.0 max=117.0 stdv=20.888922]	(x=119.24 y=102.88)	FALSE	157.482	2	2	2	119.236	102.876	1	5	1	5	5	1	ip[width=25 height=7 bits=16 min=0.0 max=255.0]	1	0.0754918	2.13111	3.24294	0.521775	0.0672546	3.29309	3.14853	1	147.572	7.16418	2	0.250212	1.00522	0.882651	0.721119	5.38361
wt	b818	29.9891	Stats[mean=26.511906 min=0.0 max=124.0 stdv=31.03884]	Stats[mean=50.13095 min=31.0 max=73.0 stdv=6.674497]	(x=120.02 y=20.05)	FALSE	121.681	2	2	2	120.018	20.0494	1	5	1	5	5	1	ip[width=16 height=8 bits=16 min=0.0 max=255.0]	1	0	1.4916	2.0454	0.839794	0.00157994	1.90904	1.89912	1	179.282	4.72437	2	0.521111	1.00002	1.00009	0.902543	5.69244
wt	b821	31.1667	Stats[mean=37.76699 min=5.0 max=134.0 stdv=35.803715]	Stats[mean=112.07767 min=57.0 max=204.0 stdv=31.355547]	(x=122.50 y=41.43)	FALSE	129.315	2	2	2	122.498	41.4325	1	5	1	5	5	1	ip[width=20 height=7 bits=16 min=0.0 max=255.0]	1	0.0549546	1.75056	2.56783	0.657864	0.0834791	2.49087	2.46157	1	9.3783	5.78262	2	0.359239	1.00166	0.963167	0.768083	5.63232
wt	b825	33.6493	Stats[mean=30.929577 min=3.0 max=114.0 stdv=25.165352]	Stats[mean=93.07042 min=55.0 max=120.0 stdv=8.9798565]	(x=124.35 y=69.75)	FALSE	142.581	2	2	2	124.355	69.7501	1	5	1	5	5	1	ip[width=14 height=7 bits=16 min=0.0 max=255.0]	1	0.00948524	1.2375	1.90046	0.841715	0.04599	1.81353	1.72193	1	20.9832	4.29828	2	0.479078	1.00039	0.999551	0.819873	5.50558
wt	b829	35.3359	Stats[mean=37.637096 min=1.0 max=141.0 stdv=32.16278]	Stats[mean=82.21774 min=23.0 max=125.0 stdv=26.038296]	(x=128.59 y=3.03)	FALSE	128.625	2	2	2	128.589	3.03142	1	5	1	5	5	1	ip[width=25 height=7 bits=16 min=0.0 max=255.0]	1	0.0382441	2.20011	3.31361	0.557745	0.0557366	3.1241	3.08789	1	43.9194	7.0406	2	0.287015	1.00116	0.932296	0.757552	5.41948
wt	b834	32.4538	Stats[mean=31.666666 min=0.0 max=125.0 stdv=28.613497]	Stats[mean=74.07317 min=35.0 max=148.0 stdv=33.429928]	(x=132.47 y=15.94)	FALSE	133.423	2	2	2	132.468	15.9351	1	5	1	5	5	1	ip[width=24 height=8 bits=16 min=0.0 max=255.0]	1	0.114635	2.1966	2.91477	0.582553	0.181426	3.02288	2.9721	1	46.3985	6.88355	2	0.306069	1.01099	0.91361	0.787782	5.56661
wt	b846	46.598	Stats[mean=48.340206 min=15.0 max=129.0 stdv=30.54501]	Stats[mean=40.463917 min=19.0 max=61.0 stdv=9.556915]	(x=4.05 y=13.08)	FALSE	13.6879	2	2	2	4.0495	13.0752	1	6	1	6	6	1	ip[width=20 height=7 bits=16 min=0.0 max=255.0]	1	0.00547566	1.70813	2.64045	0.667977	0.0151278	2.4513	2.43049	1	69.4091	5.66871	2	0.36194	1.00007	0.972079	0.767694	6.46616
wt	b849	46.4302	Stats[mean=45.341465 min=12.0 max=134.0 stdv=27.967892]	Stats[mean=73.5 min=48.0 max=113.0 stdv=14.196374]	(x=5.79 y=82.71)	FALSE	82.9086	2	2	2	5.7915	82.7061	1	6	1	6	6	1	ip[width=17 height=7 bits=16 min=0.0 max=255.0]	1	0	1.43663	2.48452	0.728219	0.00216752	2.10819	2.08965	1	39.2492	4.97905	2	0.411565	1.00001	0.988248	0.759596	6.47687
wt	b850	60.4815	Stats[mean=62.328766 min=32.0 max=138.0 stdv=24.117222]	Stats[mean=102.57534 min=71.0 max=145.0 stdv=16.488985]	(x=6.19 y=111.31)	FALSE	111.487	2	2	2	6.18994	111.315	1	6	1	6	6	1	ip[width=18 height=6 bits=16 min=0.0 max=255.0]	1	0.00534058	1.31056	2.7613	0.657388	0.00906129	2.21911	2.14201	1	59.8662	5.0052	2	0.338851	1.00002	0.977343	0.66112	5.5801
wt	b858	42.0233	Stats[mean=38.379745 min=8.0 max=119.0 stdv=25.060595]	Stats[mean=116.21519 min=66.0 max=153.0 stdv=13.85055]	(x=12.55 y=52.54)	FALSE	54.0214	2	2	2	12.5525	52.5428	1	6	1	6	6	1	ip[width=16 height=7 bits=16 min=0.0 max=255.0]	1	0.0183147	1.37101	2.11933	0.787744	0.0167153	2.03525	1.93349	1	124.47	4.67662	2	0.421421	1.00009	0.999696	0.799565	6.75813
wt	b861	45.3438	Stats[mean=38.68421 min=10.0 max=100.0 stdv=24.268703]	Stats[mean=30.473684 min=25.0 max=39.0 stdv=3.4387772]	(x=12.34 y=130.68)	FALSE	131.259	2	2	2	12.3362	130.678	1	6	1	6	6	1	ip[width=13 height=7 bits=16 min=0.0 max=255.0]	1	0.0137063	1.00069	1.90029	0.875189	0.021354	1.52023	1.50288	1	177.192	3.79057	2	0.551304	1.00004	1	0.777338	6.54621
wt	b864	47.3113	Stats[mean=54.07767 min=19.0 max=156.0 stdv=35.256676]	Stats[mean=67.50485 min=48.0 max=103.0 stdv=17.330622]	(x=14.54 y=125.32)	FALSE	126.159	2	2	2	14.5384	125.319	1	6	1	6	6	1	ip[width=22 height=7 bits=16 min=0.0 max=255.0]	1	0.0251454	1.81181	3.25647	0.567954	0.0286453	2.81267	2.77097	1	61.3044	6.33146	2	0.291598	1.00049	0.927578	0.698379	6.42063
wt	b871	42.7107	Stats[mean=46.096493 min=12.0 max=168.0 stdv=37.501144]	Stats[mean=68.41228 min=29.0 max=113.0 stdv=20.47265]	(x=18.93 y=40.84)	FALSE	45.0159	2	2	2	18.9339	40.8405	1	6	1	6	6	1	ip[width=23 height=7 bits=16 min=0.0 max=255.0]	1	0.00990612	1.99132	3.09216	0.60191	0.0155567	2.88444	2.8125	1	119.426	6.44777	2	0.304739	1.00007	0.973833	0.759339	6.71425
wt	b873	40.2597	Stats[mean=37.48611 min=8.0 max=113.0 stdv=25.916983]	Stats[mean=78.041664 min=61.0 max=98.0 stdv=8.505901]	(x=19.21 y=81.84)	FALSE	84.0652	2	2	2	19.213	81.8402	1	6	1	6	6	1	ip[width=15 height=7 bits=16 min=0.0 max=255.0]	1	0.0165602	1.23146	2.00998	0.819864	0.0149988	1.89502	1.75429	1	45.012	4.34454	2	0.436617	1.00005	0.995285	0.799285	6.87068
wt	b875	40.0375	Stats[mean=37.972603 min=3.0 max=125.0 stdv=33.32457]	Stats[mean=87.12329 min=45.0 max=125.0 stdv=16.53443]	(x=21.70 y=33.53)	FALSE	39.9407	2	2	2	21.7028	33.5298	1	6	1	6	6	1	ip[width=15 height=7 bits=16 min=0.0 max=255.0]	1	0.012245	1.31278	1.94307	0.846773	0.00829758	1.81353	1.77806	1	76.4892	4.41384	2	0.50822	1.00003	1	0.845536	6.88486
wt	b879	47.1429	Stats[mean=41.51613 min=16.0 max=87.0 stdv=18.88771]	Stats[mean=83.03226 min=71.0 max=111.0 stdv=8.663032]	(x=26.63 y=118.71)	FALSE	121.658	2	2	2	26.6315	118.708	1	6	1	6	6	1	ip[width=14 height=7 bits=16 min=0.0 max=255.0]	1	0	1.12264	2.22361	0.820025	0.00870811	1.77889	1.69244	1	82.8885	4.14774	2	0.451703	1.00002	0.999876	0.763705	6.43139
wt	b881	51.0769	Stats[mean=55.113403 min=22.0 max=141.0 stdv=29.893866]	Stats[mean=70.484535 min=49.0 max=106.0 stdv=17.10331]	(x=27.68 y=74.46)	FALSE	79.4377	2	2	2	27.6844	74.4575	1	6	1	6	6	1	ip[width=22 height=6 bits=16 min=0.0 max=255.0]	1	0.00323121	1.72556	3.31988	0.573715	0.012258	2.74874	2.68706	1	81.2676	6.14782	2	0.290785	1.00007	0.942283	0.687272	6.18031
wt	b882	42.8784	Stats[mean=38.9375 min=9.0 max=116.0 stdv=25.81182]	Stats[mean=87.125 min=53.0 max=150.0 stdv=25.74262]	(x=29.39 y=92.41)	FALSE	96.9745	2	2	2	29.388	92.4143	1	6	1	6	6	1	ip[width=15 height=6 bits=16 min=0.0 max=255.0]	1	0.02226	1.16514	2.1152	0.770004	0.0401637	1.85712	1.80538	1	66.0424	4.36061	2	0.430139	1.00027	0.994429	0.724755	6.70355
wt	b883	45.0133	Stats[mean=42.130436 min=14.0 max=121.0 stdv=27.72444]	Stats[mean=60.101448 min=51.0 max=79.0 stdv=5.6520295]	(x=29.39 y=116.56)	FALSE	120.212	2	2	2	29.3917	116.564	1	6	1	6	6	1	ip[width=15 height=7 bits=16 min=0.0 max=255.0]	1	0.00950071	1.22292	2.13431	0.792183	0.00723394	1.89502	1.82694	1	32.4127	4.40444	2	0.433589	1.00002	0.999546	0.758027	6.56729
wt	b885	42.9524	Stats[mean=35.666668 min=6.0 max=99.0 stdv=23.635733]	Stats[mean=69.5 min=44.0 max=110.0 stdv=11.189784]	(x=30.79 y=24.09)	FALSE	39.0958	2	2	2	30.7946	24.0868	1	6	1	6	6	1	ip[width=15 height=7 bits=16 min=0.0 max=255.0]	1	0	1.33024	1.92354	0.840365	0.00144109	1.81353	1.79498	1	48.1936	4.46002	2	0.514982	1.00001	1	0.845853	6.69883
wt	b887	45.1417	Stats[mean=44.216667 min=12.0 max=126.0 stdv=25.243748]	Stats[mean=103.25833 min=69.0 max=155.0 stdv=23.306326]	(x=31.73 y=66.13)	FALSE	73.3439	2	2	2	31.7287	66.1258	1	6	1	6	6	1	ip[width=24 height=7 bits=16 min=0.0 max=255.0]	1	0.0095661	2.14104	3.23722	0.577031	0.0121641	3.04047	2.97486	1	129.503	6.82839	2	0.294886	1.00007	0.95278	0.766879	6.5591
wt	b893	35.9684	Stats[mean=38.0 min=2.0 max=150.0 stdv=38.08041]	Stats[mean=11.011628 min=6.0 max=16.0 stdv=2.0320618]	(x=40.43 y=55.55)	FALSE	68.6996	2	2	2	40.4269	55.5454	1	6	1	6	6	1	ip[width=17 height=7 bits=16 min=0.0 max=255.0]	1	0.0497833	1.56778	2.32555	0.751171	0.0446396	2.17051	2.13054	1	84.6626	5.12127	2	0.423712	1.00041	0.986196	0.816992	7.14455
wt	b899	50.5833	Stats[mean=51.617283 min=23.0 max=129.0 stdv=25.643015]	Stats[mean=107.012344 min=65.0 max=187.0 stdv=35.69786]	(x=46.45 y=89.48)	FALSE	100.818	2	2	2	46.4537	89.4784	1	6	1	6	6	1	ip[width=19 height=6 bits=16 min=0.0 max=255.0]	1	0	1.40222	2.79771	0.603751	0.00377018	2.37393	2.3509	1	43.7507	5.40237	2	0.316804	1	0.956151	0.640567	6.21181
wt	b900	41.3908	Stats[mean=45.987343 min=11.0 max=143.0 stdv=36.89399]	Stats[mean=9.632912 min=6.0 max=13.0 stdv=1.4778467]	(x=49.58 y=115.89)	FALSE	126.05	2	2	2	49.5783	115.891	1	6	1	6	6	1	ip[width=18 height=7 bits=16 min=0.0 max=255.0]	1	0.116373	1.44028	2.62517	0.661828	0.167913	2.32857	2.24251	1	74.228	5.22944	2	0.338204	1.00516	0.973709	0.700923	6.79849
wt	b906	45.7917	Stats[mean=41.734375 min=16.0 max=106.0 stdv=23.109293]	Stats[mean=126.984375 min=98.0 max=220.0 stdv=33.86176]	(x=55.07 y=127.73)	FALSE	139.101	2	2	2	55.0734	127.734	1	6	1	6	6	1	ip[width=15 height=7 bits=16 min=0.0 max=255.0]	1	0.0171098	1.13222	2.16943	0.803017	0.0196193	1.81353	1.73529	1	34.7369	4.20929	2	0.438321	1.00006	0.999755	0.744486	6.51762
wt	b913	43.4019	Stats[mean=41.942307 min=13.0 max=98.0 stdv=23.731028]	Stats[mean=68.11539 min=25.0 max=125.0 stdv=23.420307]	(x=61.32 y=40.68)	FALSE	73.5884	2	2	2	61.3249	40.6756	1	6	1	6	6	1	ip[width=21 height=7 bits=16 min=0.0 max=255.0]	1	0.0102155	1.82778	3.04204	0.59766	0.00302361	2.69979	2.65798	1	73.3883	6.19925	2	0.31928	1.00006	0.928395	0.733661	6.67014
wt	b916	42.5909	Stats[mean=37.737705 min=12.0 max=92.0 stdv=22.36806]	Stats[mean=86.11475 min=76.0 max=99.0 stdv=4.854889]	(x=62.97 y=88.33)	FALSE	108.477	2	2	2	62.9729	88.3273	1	6	1	6	6	1	ip[width=13 height=7 bits=16 min=0.0 max=255.0]	1	0	1.04917	1.86645	0.853149	0.0138248	1.67066	1.56794	1	34.5829	3.93111	2	0.478605	1.00005	0.999735	0.771013	6.7219
wt	b917	38.46	Stats[mean=42.574467 min=7.0 max=143.0 stdv=35.581043]	Stats[mean=83.223404 min=44.0 max=151.0 stdv=28.940485]	(x=63.67 y=71.04)	FALSE	95.3998	2	2	2	63.6732	71.0412	1	6	1	6	6	1	ip[width=20 height=7 bits=16 min=0.0 max=255.0]	1	0.0476958	1.64694	2.55375	0.593734	0.0671333	2.58887	2.5338	1	60.5155	5.90403	2	0.312875	1.00129	0.919581	0.693755	6.98554
wt	b918	45.9115	Stats[mean=44.40566 min=12.0 max=123.0 stdv=24.428234]	Stats[mean=94.35849 min=38.0 max=177.0 stdv=37.971966]	(x=63.62 y=120.77)	FALSE	136.505	2	2	2	63.6189	120.774	1	6	1	6	6	1	ip[width=22 height=7 bits=16 min=0.0 max=255.0]	1	0.021072	1.86722	2.91654	0.587061	0.0287786	2.82528	2.74289	1	161.502	6.3221	2	0.29784	1.00033	0.931541	0.730495	6.50997
wt	b922	42.3028	Stats[mean=39.247524 min=3.0 max=122.0 stdv=28.17176]	Stats[mean=84.069305 min=31.0 max=191.0 stdv=37.044098]	(x=67.17 y=11.97)	FALSE	68.2305	2	2	2	67.1718	11.973	1	6	1	6	6	1	ip[width=20 height=7 bits=16 min=0.0 max=255.0]	1	0.137447	1.77396	2.74791	0.652763	0.179608	2.56472	2.50973	1	94.5745	5.84385	2	0.343379	1.00754	0.957513	0.766333	6.74029
wt	b924	45.4767	Stats[mean=50.79452 min=19.0 max=153.0 stdv=35.23057]	Stats[mean=78.89041 min=45.0 max=159.0 stdv=30.057611]	(x=67.15 y=98.17)	FALSE	118.936	2	2	2	67.1464	98.1689	1	6	1	6	6	1	ip[width=19 height=6 bits=16 min=0.0 max=255.0]	1	0.0299784	1.37056	3.45254	0.616169	0.0397107	2.30169	2.30704	1	177.057	5.28693	2	0.329392	1.00029	0.97703	0.64174	6.53772
wt	b928	43.6588	Stats[mean=41.0375 min=14.0 max=95.0 stdv=20.719614]	Stats[mean=82.2 min=62.0 max=141.0 stdv=20.04135]	(x=70.31 y=78.29)	FALSE	105.222	2	2	2	70.306	78.2858	1	6	1	6	6	1	ip[width=17 height=7 bits=16 min=0.0 max=255.0]	1	0.0364222	1.39917	2.29239	0.717453	0.0478988	2.14994	2.10925	1	61.8222	4.95043	2	0.385415	1.0004	0.990755	0.73751	6.65374
wt	b930	41.5882	Stats[mean=43.42105 min=6.0 max=146.0 stdv=41.479748]	Stats[mean=90.96491 min=66.0 max=111.0 stdv=9.625051]	(x=74.95 y=2.26)	FALSE	74.9889	2	2	2	74.9548	2.26031	1	6	1	6	6	1	ip[width=13 height=7 bits=16 min=0.0 max=255.0]	1	0	1.04434	1.90029	0.888771	1.36794e-05	1.52023	1.50195	1	8.74597	3.84264	2	0.575346	1	1	0.808855	6.78589
wt	b932	46.3971	Stats[mean=43.484375 min=19.0 max=115.0 stdv=21.494919]	Stats[mean=83.1875 min=28.0 max=112.0 stdv=12.30934]	(x=79.16 y=132.51)	FALSE	154.353	2	2	2	79.1616	132.508	1	6	1	6	6	1	ip[width=15 height=6 bits=16 min=0.0 max=255.0]	1	0.0406264	1.08	2.2661	0.763559	0.0337878	1.85712	1.76491	1	20.3971	4.21595	2	0.398708	1.00018	0.998459	0.685783	6.47898
wt	b938	41.5694	Stats[mean=39.484375 min=5.0 max=129.0 stdv=33.681984]	Stats[mean=75.015625 min=38.0 max=109.0 stdv=9.432285]	(x=84.81 y=106.01)	FALSE	135.755	2	2	2	84.8051	106.007	1	6	1	6	6	1	ip[width=14 height=7 bits=16 min=0.0 max=255.0]	1	0.00683108	1.11222	2.0694	0.808565	0.00372176	1.85233	1.71468	1	59.1943	4.15761	2	0.412731	1.00001	1	0.745679	6.78709
wt	b940	34.2088	Stats[mean=33.23077 min=5.0 max=115.0 stdv=27.478508]	Stats[mean=61.68132 min=29.0 max=100.0 stdv=13.92111]	(x=87.47 y=15.21)	FALSE	88.7791	2	2	2	87.4663	15.2112	1	6	1	6	6	1	ip[width=16 height=8 bits=16 min=0.0 max=255.0]	1	0	1.54042	1.94563	0.815457	0.00232203	2.087	1.98084	1	28.3221	4.87218	2	0.450303	1	0.999549	0.883788	7.25686
wt	b941	43.2113	Stats[mean=40.666668 min=9.0 max=98.0 stdv=25.166115]	Stats[mean=102.65151 min=56.0 max=123.0 stdv=16.110668]	(x=89.97 y=30.99)	FALSE	95.1541	2	2	2	89.9679	30.9853	1	6	1	6	6	1	ip[width=15 height=6 bits=16 min=0.0 max=255.0]	1	0.00816856	1.15625	2.1311	0.800674	0.00847541	1.85233	1.75395	1	120.089	4.25993	2	0.429069	1.00002	0.99916	0.750966	6.68231
wt	b951	40.8333	Stats[mean=37.913044 min=8.0 max=119.0 stdv=28.432447]	Stats[mean=83.68116 min=65.0 max=123.0 stdv=13.513058]	(x=102.11 y=54.66)	FALSE	115.816	2	2	2	102.106	54.6598	1	6	1	6	6	1	ip[width=16 height=7 bits=16 min=0.0 max=255.0]	1	0.0326822	1.22306	2.21237	0.748156	0.0281217	1.92296	1.89084	1	53.4351	4.53244	2	0.421129	1.00021	0.993233	0.724841	6.83407
wt	b953	44.2836	Stats[mean=44.79032 min=18.0 max=142.0 stdv=29.163269]	Stats[mean=78.064514 min=65.0 max=116.0 stdv=10.237942]	(x=103.72 y=98.13)	FALSE	142.785	2	2	2	103.718	98.1329	1	6	1	6	6	1	ip[width=15 height=6 bits=16 min=0.0 max=255.0]	1	0.0276575	1.08333	2.24213	0.772144	0.0218592	1.81353	1.76546	1	17.775	4.19891	2	0.419395	1.00016	0.997443	0.70367	6.61387
wt	b956	44.8228	Stats[mean=39.71831 min=13.0 max=114.0 stdv=23.023083]	Stats[mean=65.64789 min=53.0 max=95.0 stdv=10.530362]	(x=107.52 y=77.81)	FALSE	132.718	2	2	2	107.519	77.8053	1	6	1	6	6	1	ip[width=16 height=7 bits=16 min=0.0 max=255.0]	1	0.0277004	1.26972	2.22645	0.763254	0.0253803	1.98214	1.90437	1	74.1145	4.5722	2	0.41148	1.00051	0.999344	0.74967	6.57946
wt	b958	47.7683	Stats[mean=48.97468 min=14.0 max=127.0 stdv=28.529776]	Stats[mean=83.64557 min=62.0 max=142.0 stdv=19.105]	(x=108.64 y=99.15)	FALSE	147.081	2	2	2	108.635	99.153	1	6	1	6	6	1	ip[width=18 height=6 bits=16 min=0.0 max=255.0]	1	0.0456295	1.34111	2.71314	0.665362	0.0668454	2.17051	2.16486	1	83.335	5.03278	2	0.362453	1.0009	0.97496	0.674763	6.39147
wt	b960	41.3542	Stats[mean=36.402298 min=7.0 max=96.0 stdv=21.755224]	Stats[mean=82.126434 min=38.0 max=135.0 stdv=15.784747]	(x=110.02 y=34.62)	FALSE	115.338	2	2	2	110.021	34.6177	1	6	1	6	6	1	ip[width=18 height=7 bits=16 min=0.0 max=255.0]	1	0.0577815	1.57611	2.37363	0.73247	0.0677105	2.26667	2.20848	1	63.5582	5.2	2	0.39059	1.0009	0.993608	0.799704	6.80083
wt	b961	39.4881	Stats[mean=32.37838 min=4.0 max=97.0 stdv=23.335377]	Stats[mean=57.39189 min=40.0 max=98.0 stdv=15.262828]	(x=110.19 y=71.75)	FALSE	131.49	2	2	2	110.191	71.7457	1	6	1	6	6	1	ip[width=16 height=7 bits=16 min=0.0 max=255.0]	1	0	1.32444	2.13509	0.773708	0.00720862	1.98214	1.92147	1	74.0341	4.63803	2	0.429214	1.00003	0.998534	0.774957	6.91992
wt	b963	47.1081	Stats[mean=41.39394 min=15.0 max=120.0 stdv=22.09203]	Stats[mean=72.878784 min=55.0 max=126.0 stdv=18.089958]	(x=111.93 y=117.49)	FALSE	162.272	2	2	2	111.928	117.492	1	6	1	6	6	1	ip[width=16 height=6 bits=16 min=0.0 max=255.0]	1	0.104146	1.17167	2.65165	0.700653	0.133179	2	1.95106	1	40.1535	4.58411	2	0.372953	1.00256	0.979563	0.66001	6.4336
wt	b966	39.8841	Stats[mean=36.142857 min=12.0 max=99.0 stdv=21.633202]	Stats[mean=62.539684 min=36.0 max=118.0 stdv=17.359413]	(x=116.82 y=89.81)	FALSE	147.355	2	2	2	116.819	89.8147	1	6	1	6	6	1	ip[width=14 height=7 bits=16 min=0.0 max=255.0]	1	0.0426017	1.11556	1.86645	0.820043	0.0445505	1.67066	1.66558	1	34.086	4.13459	2	0.50889	1.00035	0.998012	0.765829	6.89465
wt	b975	43.1772	Stats[mean=53.0 min=8.0 max=168.0 stdv=46.474586]	Stats[mean=115.02778 min=54.0 max=174.0 stdv=20.273462]	(x=126.05 y=86.32)	FALSE	152.774	2	2	2	126.052	86.3178	1	6	1	6	6	1	ip[width=15 height=7 bits=16 min=0.0 max=255.0]	1	0	1.22444	2.20018	0.775297	0.00530688	1.96864	1.86435	1	30.6349	4.45493	2	0.402268	1.00001	0.999093	0.743051	6.68448
wt	b980	40.48	Stats[mean=44.8 min=10.0 max=149.0 stdv=35.77004]	Stats[mean=95.52857 min=53.0 max=111.0 stdv=9.903479]	(x=132.21 y=68.88)	FALSE	149.074	2	2	2	132.208	68.879	1	6	1	6	6	1	ip[width=15 height=7 bits=16 min=0.0 max=255.0]	1	0	1.23111	1.92354	0.833113	0.000156944	1.81353	1.74237	1	37.6439	4.30925	2	0.476605	1.00001	0.999774	0.804407	6.85662
wt	b989	34.7634	Stats[mean=30.697674 min=4.0 max=106.0 stdv=26.186691]	Stats[mean=86.51163 min=64.0 max=127.0 stdv=15.461332]	(x=4.39 y=42.48)	FALSE	42.7096	2	2	2	4.39485	42.4829	1	7	1	7	7	1	ip[width=16 height=8 bits=16 min=0.0 max=255.0]	1	0.0343371	1.53155	1.84629	0.846306	0.0128554	1.98214	1.9021	1	120.84	4.76878	2	0.496332	1.00034	0.998766	0.930567	6.9979
wt	b1002	38.191	Stats[mean=34.78313 min=5.0 max=108.0 stdv=27.549976]	Stats[mean=61.55422 min=33.0 max=78.0 stdv=8.695742]	(x=14.25 y=15.07)	FALSE	20.7384	2	2	2	14.2477	15.0694	1	7	1	7	7	1	ip[width=16 height=8 bits=16 min=0.0 max=255.0]	1	0.0366603	1.46075	1.94064	0.831548	0.0492557	1.96864	1.88553	1	146.752	4.69839	2	0.4799	1.00052	0.99943	0.885125	6.78418
wt	b1005	49.973	Stats[mean=49.196968 min=19.0 max=135.0 stdv=28.422213]	Stats[mean=76.166664 min=69.0 max=87.0 stdv=4.0746245]	(x=16.38 y=122.47)	FALSE	123.559	2	2	2	16.3844	122.468	1	7	1	7	7	1	ip[width=15 height=6 bits=16 min=0.0 max=255.0]	1	0.011148	1.14535	2.22337	0.778517	0.00945223	1.85712	1.79058	1	116.918	4.29971	2	0.422832	1.00004	0.999757	0.726125	6.04954
wt	b1009	41.3167	Stats[mean=37.792793 min=6.0 max=108.0 stdv=27.016869]	Stats[mean=45.612614 min=19.0 max=79.0 stdv=13.562094]	(x=18.05 y=4.13)	FALSE	18.5198	2	2	2	18.0536	4.12921	1	7	1	7	7	1	ip[width=21 height=7 bits=16 min=0.0 max=255.0]	1	0.0255568	1.95426	2.74791	0.682379	0.0353957	2.56472	2.56419	1	0	5.99907	2	0.378281	1.00031	0.985344	0.830911	6.58929
wt	b1015	36.8667	Stats[mean=39.60177 min=0.0 max=150.0 stdv=35.89283]	Stats[mean=78.30974 min=33.0 max=150.0 stdv=29.967566]	(x=22.51 y=34.27)	FALSE	41.0048	2	2	2	22.5144	34.2709	1	7	1	7	7	1	ip[width=21 height=8 bits=16 min=0.0 max=255.0]	1	0.0594639	1.98806	2.47795	0.64256	0.0818329	2.71948	2.63463	1	100.361	6.23537	2	0.342269	1.00181	0.930266	0.811832	6.86676
wt	b1019	65.2234	Stats[mean=64.78409 min=35.0 max=115.0 stdv=19.382685]	Stats[mean=49.829544 min=29.0 max=92.0 stdv=16.83539]	(x=28.36 y=58.93)	FALSE	65.3991	2	2	2	28.3631	58.9286	1	7	1	7	7	1	ip[width=21 height=6 bits=16 min=0.0 max=255.0]	1	0.106379	1.53097	3.12802	0.544179	0.151995	2.65665	2.61022	1	74.3632	5.9459	2	0.276191	1.00636	0.896397	0.622851	5.09864
wt	b1021	47.2222	Stats[mean=45.22807 min=18.0 max=120.0 stdv=23.627329]	Stats[mean=102.350876 min=84.0 max=117.0 stdv=8.836797]	(x=29.34 y=110.14)	FALSE	113.984	2	2	2	29.3421	110.143	1	7	1	7	7	1	ip[width=13 height=6 bits=16 min=0.0 max=255.0]	1	0	0.996389	1.91808	0.832294	6.98101e-05	1.62754	1.57184	1	44.2881	3.87865	2	0.478934	1	0.999861	0.728159	6.22106
wt	b1022	43.8421	Stats[mean=48.626167 min=11.0 max=148.0 stdv=34.6594]	Stats[mean=72.49533 min=35.0 max=117.0 stdv=21.873295]	(x=30.70 y=49.80)	FALSE	58.5045	2	2	2	30.6962	49.8048	1	7	1	7	7	1	ip[width=21 height=7 bits=16 min=0.0 max=255.0]	1	0	1.90667	2.6341	0.623447	0.00186972	2.65665	2.65293	1	76.1738	6.1993	2	0.343967	1	0.953963	0.771163	6.43182
wt	b1025	42.0842	Stats[mean=43.641304 min=9.0 max=142.0 stdv=30.98762]	Stats[mean=34.27174 min=22.0 max=61.0 stdv=9.059151]	(x=31.96 y=101.38)	FALSE	106.304	2	2	2	31.9636	101.385	1	7	1	7	7	1	ip[width=19 height=8 bits=16 min=0.0 max=255.0]	1	0.311959	1.63292	2.17321	0.69857	0.426883	2.2784	2.27922	1	75.5642	5.41978	2	0.40051	1.03516	0.942294	0.790159	6.54143
wt	b1027	48.4762	Stats[mean=44.810528 min=12.0 max=103.0 stdv=23.125603]	Stats[mean=112.70526 min=69.0 max=203.0 stdv=40.2558]	(x=35.79 y=72.13)	FALSE	80.5245	2	2	2	35.7874	72.1349	1	7	1	7	7	1	ip[width=21 height=6 bits=16 min=0.0 max=255.0]	1	0.0956636	1.6875	2.97647	0.582933	0.136118	2.65665	2.63803	1	75.5811	6.03139	2	0.304429	1.00487	0.939239	0.683582	6.14287
wt	b1028	43.2929	Stats[mean=42.619564 min=9.0 max=130.0 stdv=30.56603]	Stats[mean=89.88043 min=41.0 max=175.0 stdv=31.820183]	(x=36.53 y=21.19)	FALSE	42.2303	2	2	2	36.5301	21.1884	1	7	1	7	7	1	ip[width=19 height=7 bits=16 min=0.0 max=255.0]	1	0.0268059	1.62139	2.51794	0.688599	0.0293494	2.37393	2.28659	1	52.3406	5.43958	2	0.36632	1.00016	0.960211	0.773873	6.46606
wt	b1032	50.32	Stats[mean=50.369564 min=22.0 max=130.0 stdv=26.667145]	Stats[mean=78.858696 min=55.0 max=118.0 stdv=19.40691]	(x=39.31 y=88.59)	FALSE	96.9174	2	2	2	39.3107	88.5869	1	7	1	7	7	1	ip[width=22 height=6 bits=16 min=0.0 max=255.0]	1	0.0988716	1.64861	3.45153	0.547395	0.150355	2.74874	2.71983	1	82.6621	6.15196	2	0.277819	1.00645	0.93237	0.642521	6.02791
wt	b1036	38.0114	Stats[mean=42.583332 min=6.0 max=145.0 stdv=35.18735]	Stats[mean=77.79762 min=44.0 max=135.0 stdv=21.44805]	(x=42.68 y=64.72)	FALSE	77.5245	2	2	2	42.6817	64.7172	1	7	1	7	7	1	ip[width=17 height=7 bits=16 min=0.0 max=255.0]	1	0.0114264	1.46403	2.22056	0.733241	0.0132318	2.15407	2.1091	1	67.5091	5.00906	2	0.401737	1.00003	0.988651	0.772851	6.79538
wt	b1043	38.9667	Stats[mean=40.127117 min=11.0 max=118.0 stdv=25.581627]	Stats[mean=70.618645 min=26.0 max=124.0 stdv=27.487968]	(x=48.03 y=16.09)	FALSE	50.6537	2	2	2	48.0296	16.0922	1	7	1	7	7	1	ip[width=22 height=7 bits=16 min=0.0 max=255.0]	1	0.13782	2.06024	2.89046	0.620609	0.196525	2.86279	2.79096	1	150.102	6.45885	2	0.320074	1.01071	0.942364	0.793398	6.73582
wt	b1045	40.3299	Stats[mean=43.52128 min=13.0 max=142.0 stdv=30.417429]	Stats[mean=105.61702 min=76.0 max=154.0 stdv=22.44808]	(x=49.54 y=109.70)	FALSE	120.369	2	2	2	49.5368	109.703	1	7	1	7	7	1	ip[width=19 height=7 bits=16 min=0.0 max=255.0]	1	0.0466555	1.63944	2.59783	0.655416	0.0643695	2.48014	2.39581	1	52.9299	5.60654	2	0.339354	1.00087	0.965799	0.743761	6.65082
wt	b1049	49.1443	Stats[mean=47.976746 min=14.0 max=117.0 stdv=25.474775]	Stats[mean=66.5 min=46.0 max=111.0 stdv=20.460436]	(x=52.12 y=100.19)	FALSE	112.93	2	2	2	52.1169	100.185	1	7	1	7	7	1	ip[width=21 height=6 bits=16 min=0.0 max=255.0]	1	0.0520578	1.59028	3.59719	0.565768	0.0748116	2.67	2.61032	1	88.0162	5.94323	2	0.284028	1.0014	0.93791	0.649945	6.10121
wt	b1051	41.0893	Stats[mean=38.819046 min=7.0 max=140.0 stdv=29.799257]	Stats[mean=81.26667 min=41.0 max=121.0 stdv=17.782482]	(x=52.95 y=7.64)	FALSE	53.5018	2	2	2	52.9539	7.63757	1	7	1	7	7	1	ip[width=20 height=7 bits=16 min=0.0 max=255.0]	1	0.0316024	1.80297	2.56776	0.689522	0.0426262	2.49087	2.41882	1	16.9382	5.73225	2	0.369995	1.00042	0.97531	0.809541	6.60347
wt	b1054	41.4	Stats[mean=43.63014 min=10.0 max=148.0 stdv=34.34446]	Stats[mean=68.65753 min=49.0 max=113.0 stdv=16.356462]	(x=53.78 y=102.41)	FALSE	115.669	2	2	2	53.7794	102.407	1	7	1	7	7	1	ip[width=15 height=7 bits=16 min=0.0 max=255.0]	1	0.00505943	1.29778	2.00998	0.794326	0.0010867	1.89502	1.86097	1	45.0614	4.53112	2	0.460131	1.00001	0.998077	0.786721	6.58409
wt	b1061	39.2963	Stats[mean=38.22078 min=4.0 max=110.0 stdv=28.861113]	Stats[mean=81.623375 min=61.0 max=118.0 stdv=11.360179]	(x=60.42 y=48.22)	FALSE	77.3023	2	2	2	60.4198	48.2192	1	7	1	7	7	1	ip[width=16 height=6 bits=16 min=0.0 max=255.0]	1	0	1.31111	2.28978	0.761112	0.00618445	2.03961	1.9475	1	79.5043	4.65265	2	0.401288	1.00002	0.999471	0.756486	6.71527
wt	b1063	45.9315	Stats[mean=42.865673 min=13.0 max=110.0 stdv=24.217384]	Stats[mean=83.83582 min=64.0 max=130.0 stdv=18.328316]	(x=61.20 y=120.30)	FALSE	134.975	2	2	2	61.2013	120.303	1	7	1	7	7	1	ip[width=15 height=6 bits=16 min=0.0 max=255.0]	1	0.0138951	1.17028	2.13357	0.758091	0.0152292	1.90904	1.85285	1	64.7015	4.40442	2	0.408854	1.00003	0.99716	0.705095	6.30154
wt	b1065	43.1395	Stats[mean=37.708862 min=14.0 max=106.0 stdv=20.37542]	Stats[mean=82.696205 min=64.0 max=135.0 stdv=16.918625]	(x=64.49 y=125.70)	FALSE	141.28	2	2	2	64.4943	125.7	1	7	1	7	7	1	ip[width=16 height=7 bits=16 min=0.0 max=255.0]	1	0.0255249	1.40222	1.95587	0.815563	0.0183959	1.96864	1.9019	1	31.2704	4.6482	2	0.460673	1.0001	0.999802	0.85035	6.47563
wt	b1067	44.5089	Stats[mean=39.980198 min=9.0 max=96.0 stdv=22.304699]	Stats[mean=73.59406 min=43.0 max=104.0 stdv=15.964447]	(x=66.05 y=16.72)	FALSE	68.132	2	2	2	66.0475	16.7242	1	7	1	7	7	1	ip[width=22 height=7 bits=16 min=0.0 max=255.0]	1	0.0280616	1.86083	3.08753	0.58913	0.0465794	2.74874	2.71464	1	77.3526	6.30018	2	0.313582	1.00069	0.932359	0.730563	6.39024
wt	b1068	48.3853	Stats[mean=47.970875 min=18.0 max=112.0 stdv=19.845707]	Stats[mean=67.64078 min=44.0 max=120.0 stdv=23.422737]	(x=66.67 y=75.71)	FALSE	100.874	2	2	2	66.6654	75.7054	1	7	1	7	7	1	ip[width=24 height=6 bits=16 min=0.0 max=255.0]	1	0.0437942	1.8325	3.60405	0.512919	0.0357133	3.00814	2.9819	1	81.7055	6.70043	2	0.257845	1.00095	0.927066	0.648312	6.14854
wt	b1069	39.1667	Stats[mean=41.754097 min=9.0 max=139.0 stdv=33.943413]	Stats[mean=83.42623 min=52.0 max=114.0 stdv=13.457909]	(x=66.13 y=56.88)	FALSE	87.2233	2	2	2	66.1296	56.8752	1	7	1	7	7	1	ip[width=13 height=7 bits=16 min=0.0 max=255.0]	1	0	1.07417	1.68013	0.89579	1.12702e-06	1.55492	1.50179	1	38.6599	3.88184	2	0.565673	1	1	0.827438	6.72335
wt	b1074	36.5556	Stats[mean=38.093334 min=7.0 max=140.0 stdv=31.989513]	Stats[mean=93.26667 min=73.0 max=154.0 stdv=15.325596]	(x=68.95 y=99.31)	FALSE	120.894	2	2	2	68.946	99.3061	1	7	1	7	7	1	ip[width=16 height=7 bits=16 min=0.0 max=255.0]	1	0.0117874	1.33556	2.35702	0.777421	0.0222422	2	1.94899	1	49.7237	4.64631	2	0.425121	1.0001	0.998546	0.779748	6.88616
wt	b1076	44.5119	Stats[mean=38.31081 min=16.0 max=92.0 stdv=18.597338]	Stats[mean=70.675674 min=56.0 max=109.0 stdv=14.071353]	(x=70.24 y=127.47)	FALSE	145.542	2	2	2	70.242	127.47	1	7	1	7	7	1	ip[width=17 height=7 bits=16 min=0.0 max=255.0]	1	0.0922676	1.32944	2.47004	0.700493	0.120451	2.10819	2.06607	1	110.809	4.88358	2	0.380858	1.00248	0.976535	0.701668	6.39006
wt	b1078	59.7123	Stats[mean=60.107693 min=32.0 max=126.0 stdv=23.64987]	Stats[mean=99.93846 min=67.0 max=168.0 stdv=28.592983]	(x=71.34 y=78.74)	FALSE	106.247	2	2	2	71.3382	78.735	1	7	1	7	7	1	ip[width=15 height=6 bits=16 min=0.0 max=255.0]	1	0	1.12917	2.35689	0.732081	0.00703215	1.96864	1.85241	1	31.6452	4.40255	2	0.370966	1.00001	0.994861	0.674219	5.44227
wt	b1079	42.5875	Stats[mean=40.97222 min=16.0 max=142.0 stdv=27.900211]	Stats[mean=68.888885 min=47.0 max=110.0 stdv=16.683935]	(x=74.43 y=94.70)	FALSE	120.451	2	2	2	74.4307	94.7019	1	7	1	7	7	1	ip[width=16 height=6 bits=16 min=0.0 max=255.0]	1	0.130553	1.26417	2.26973	0.72747	0.177154	2.03087	1.97383	1	156.569	4.67304	2	0.390255	1.0047	0.98656	0.714173	6.51005
wt	b1080	35.9818	Stats[mean=34.45714 min=7.0 max=113.0 stdv=25.122404]	Stats[mean=103.704765 min=33.0 max=255.0 stdv=56.319645]	(x=74.92 y=2.66)	FALSE	74.9692	2	2	2	74.922	2.65909	1	7	1	7	7	1	ip[width=20 height=7 bits=16 min=0.0 max=255.0]	1	0.0667966	1.85533	2.75128	0.665079	0.0916939	2.62636	2.51405	1	154.129	5.92077	2	0.342469	1.00197	0.965246	0.798189	6.92193
wt	b1082	54.8426	Stats[mean=54.0099 min=21.0 max=122.0 stdv=24.081734]	Stats[mean=77.33663 min=44.0 max=144.0 stdv=33.420734]	(x=78.52 y=75.30)	FALSE	108.792	2	2	2	78.5229	75.298	1	7	1	7	7	1	ip[width=23 height=6 bits=16 min=0.0 max=255.0]	1	0.0162309	1.78917	3.50659	0.505726	0.026052	2.99629	2.92728	1	68.8876	6.66765	2	0.253742	1.00027	0.888414	0.642653	5.74591
wt	b1083	43.2319	Stats[mean=40.711864 min=13.0 max=164.0 stdv=32.069458]	Stats[mean=13.084745 min=9.0 max=16.0 stdv=1.4537482]	(x=77.90 y=66.24)	FALSE	102.257	2	2	2	77.9027	66.2388	1	7	1	7	7	1	ip[width=14 height=6 bits=16 min=0.0 max=255.0]	1	0.020379	1.04139	1.88177	0.831141	0.0254012	1.7075	1.61502	1	47.2638	3.96802	2	0.45478	1.00007	1	0.744764	6.46987
wt	b1084	53.75	Stats[mean=52.79747 min=23.0 max=124.0 stdv=25.063192]	Stats[mean=71.67088 min=51.0 max=121.0 stdv=20.661943]	(x=78.50 y=130.32)	FALSE	152.132	2	2	2	78.4986	130.316	1	7	1	7	7	1	ip[width=20 height=5 bits=16 min=0.0 max=255.0]	1	0	1.42611	3.80526	0.55947	0.00123451	2.53684	2.48995	1	87.3626	5.6597	2	0.282148	1.00001	0.961423	0.610886	5.81404
wt	b1087	37.625	Stats[mean=35.25424 min=9.0 max=112.0 stdv=26.477442]	Stats[mean=53.322033 min=33.0 max=68.0 stdv=6.044207]	(x=80.20 y=93.04)	FALSE	122.834	2	2	2	80.2	93.0384	1	7	1	7	7	1	ip[width=11 height=8 bits=16 min=0.0 max=255.0]	1	0	1.01917	1.39064	0.94846	0.00384406	1.44222	1.33132	1	44.8816	3.67467	2	0.623867	1	1	0.92743	6.81948
wt	b1088	40.1266	Stats[mean=33.235294 min=11.0 max=88.0 stdv=19.42849]	Stats[mean=88.838234 min=62.0 max=184.0 stdv=25.11027]	(x=80.54 y=114.21)	FALSE	139.747	2	2	2	80.5355	114.207	1	7	1	7	7	1	ip[width=16 height=7 bits=16 min=0.0 max=255.0]	1	0.0151235	1.23083	2.35593	0.758746	0.035389	1.96864	1.90007	1	118.27	4.51499	2	0.404367	1.00027	0.994613	0.73385	6.66349
wt	b1092	50.1746	Stats[mean=51.81746 min=13.0 max=116.0 stdv=23.411587]	Stats[mean=96.93651 min=47.0 max=167.0 stdv=42.940098]	(x=87.99 y=110.89)	FALSE	141.559	2	2	2	87.9878	110.892	1	7	1	7	7	1	ip[width=27 height=7 bits=16 min=0.0 max=255.0]	1	0.0712281	2.16444	3.35875	0.472433	0.123089	3.39935	3.34372	1	77.13	7.58767	2	0.238488	1.00687	0.851213	0.677724	6.03697
wt	b1097	41.7134	Stats[mean=42.313725 min=10.0 max=163.0 stdv=28.884176]	Stats[mean=105.95425 min=57.0 max=252.0 stdv=26.56926]	(x=94.26 y=55.91)	FALSE	109.596	2	2	2	94.2615	55.9104	1	7	1	7	7	1	ip[width=30 height=7 bits=16 min=0.0 max=255.0]	1	0.179684	2.67944	2.88259	0.464357	0.317916	3.66121	3.76799	1	120.227	8.51532	2	0.254511	1.05401	0.790526	0.742837	6.56455
wt	b1100	41.6512	Stats[mean=44.773335 min=7.0 max=157.0 stdv=39.742607]	Stats[mean=85.41333 min=46.0 max=126.0 stdv=15.909451]	(x=94.94 y=37.77)	FALSE	102.178	2	2	2	94.9421	37.7674	1	7	1	7	7	1	ip[width=16 height=7 bits=16 min=0.0 max=255.0]	1	0	1.36833	2.12132	0.769879	0.00244637	2	1.96658	1	49.8506	4.72596	2	0.435554	1	0.993345	0.781324	6.56843
wt	b1102	43.2059	Stats[mean=42.0 min=5.0 max=135.0 stdv=31.285023]	Stats[mean=89.30851 min=45.0 max=141.0 stdv=22.278793]	(x=95.90 y=4.14)	FALSE	95.9887	2	2	2	95.8996	4.13606	1	7	1	7	7	1	ip[width=18 height=7 bits=16 min=0.0 max=255.0]	1	0.00621875	1.62491	2.44532	0.722708	0.00814005	2.2823	2.23575	1	85.8478	5.31543	2	0.397187	1.00003	0.989533	0.802547	6.47149
wt	b1104	43.3514	Stats[mean=43.28283 min=9.0 max=134.0 stdv=30.964773]	Stats[mean=83.44444 min=32.0 max=152.0 stdv=36.72185]	(x=98.25 y=59.17)	FALSE	114.694	2	2	2	98.2524	59.1705	1	7	1	7	7	1	ip[width=23 height=6 bits=16 min=0.0 max=255.0]	1	0.106163	1.80222	3.42664	0.541229	0.167287	2.85034	2.8497	1	84.8114	6.46873	2	0.282439	1.00773	0.912004	0.671774	6.46242
wt	b1105	55.0811	Stats[mean=52.376812 min=23.0 max=101.0 stdv=19.546402]	Stats[mean=75.985504 min=55.0 max=134.0 stdv=19.43503]	(x=97.82 y=67.67)	FALSE	118.947	2	2	2	97.8243	67.6673	1	7	1	7	7	1	ip[width=16 height=6 bits=16 min=0.0 max=255.0]	1	0.0216363	1.19694	2.42079	0.70284	0.0178019	2.06989	1.9613	1	76.084	4.62608	2	0.355705	1.00007	0.996301	0.665265	5.73104
wt	b1106	41.7073	Stats[mean=41.48052 min=7.0 max=133.0 stdv=31.227354]	Stats[mean=71.207794 min=52.0 max=96.0 stdv=7.861193]	(x=98.11 y=84.49)	FALSE	129.477	2	2	2	98.1105	84.4898	1	7	1	7	7	1	ip[width=17 height=7 bits=16 min=0.0 max=255.0]	1	0.0413159	1.33611	2.54951	0.712549	0.0439915	2.03961	2.05972	1	88.5454	4.85421	2	0.40894	1.0003	0.984244	0.720055	6.56493
wt	b1107	37.9011	Stats[mean=32.07317 min=4.0 max=116.0 stdv=25.184643]	Stats[mean=98.31707 min=54.0 max=183.0 stdv=31.913029]	(x=98.23 y=28.38)	FALSE	102.249	2	2	2	98.2329	28.3761	1	7	1	7	7	1	ip[width=17 height=8 bits=16 min=0.0 max=255.0]	1	0	1.47708	2.07681	0.779362	0.00167482	2.10819	2.00389	1	53.4878	4.8802	2	0.423153	1	0.991239	0.824939	6.80226
wt	b1109	52.73	Stats[mean=58.314606 min=16.0 max=151.0 stdv=35.18703]	Stats[mean=60.011234 min=28.0 max=105.0 stdv=18.028698]	(x=101.12 y=37.94)	FALSE	108.001	2	2	2	101.119	37.9378	1	7	1	7	7	1	ip[width=20 height=7 bits=16 min=0.0 max=255.0]	1	0.0455848	1.61889	3.18416	0.62316	0.0193738	2.54733	2.48766	1	81.986	5.71365	2	0.317656	1.00068	0.974256	0.700118	5.87764
wt	b1112	41.097	Stats[mean=38.43871 min=14.0 max=110.0 stdv=22.097801]	Stats[mean=47.48387 min=24.0 max=58.0 stdv=6.46605]	(x=104.26 y=85.45)	FALSE	134.804	2	2	2	104.26	85.4513	1	7	1	7	7	1	ip[width=31 height=7 bits=16 min=0.0 max=255.0]	1	0	2.77694	4.13383	0.473151	0.00251787	3.88273	3.87411	1	165.189	8.58793	2	0.234533	1.00001	0.940275	0.754533	6.60299
wt	b1113	49.4937	Stats[mean=47.175674 min=18.0 max=130.0 stdv=26.194927]	Stats[mean=80.10811 min=53.0 max=145.0 stdv=23.75651]	(x=107.41 y=93.34)	FALSE	142.299	2	2	2	107.411	93.3372	1	7	1	7	7	1	ip[width=17 height=6 bits=16 min=0.0 max=255.0]	1	0.0250641	1.27444	2.5772	0.674753	0.0233037	2.18683	2.08671	1	43.557	4.87184	2	0.339314	1.00012	0.982021	0.666669	6.07943
wt	b1117	43.5196	Stats[mean=45.553192 min=13.0 max=149.0 stdv=32.32949]	Stats[mean=61.734043 min=28.0 max=98.0 stdv=14.802046]	(x=111.59 y=15.11)	FALSE	112.604	2	2	2	111.585	15.11	1	7	1	7	7	1	ip[width=19 height=7 bits=16 min=0.0 max=255.0]	1	0.0338248	1.68056	2.76503	0.667474	0.0460343	2.4513	2.39758	1	69.0854	5.62489	2	0.356097	1.00048	0.97103	0.760543	6.45193
wt	b1118	45.9885	Stats[mean=49.73077 min=13.0 max=162.0 stdv=37.316364]	Stats[mean=65.53846 min=52.0 max=102.0 stdv=11.91277]	(x=113.30 y=84.73)	FALSE	141.48	2	2	2	113.304	84.7277	1	7	1	7	7	1	ip[width=17 height=7 bits=16 min=0.0 max=255.0]	1	0.0427919	1.38056	2.29459	0.71694	0.0605461	2.10819	2.07438	1	39.3983	4.91916	2	0.3955	1.00064	0.98572	0.733687	6.29799
wt	b1119	59.4286	Stats[mean=70.77612 min=35.0 max=156.0 stdv=33.26743]	Stats[mean=108.208954 min=88.0 max=160.0 stdv=19.968565]	(x=113.72 y=113.31)	FALSE	160.535	2	2	2	113.721	113.31	1	7	1	7	7	1	ip[width=17 height=6 bits=16 min=0.0 max=255.0]	1	0.0592152	1.18056	2.76804	0.616982	0.0825866	2.14994	2.12787	1	58.151	4.90357	2	0.325196	1.00123	0.959801	0.598768	5.45996
wt	b1124	41.8889	Stats[mean=38.76 min=10.0 max=106.0 stdv=26.341232]	Stats[mean=96.62666 min=50.0 max=137.0 stdv=14.608192]	(x=120.05 y=54.56)	FALSE	131.865	2	2	2	120.047	54.5624	1	7	1	7	7	1	ip[width=16 height=7 bits=16 min=0.0 max=255.0]	1	0	1.31806	2.19913	0.782972	0.00622981	2.03525	1.90225	1	125.226	4.59937	2	0.405145	1.00002	1	0.780169	6.55361
wt	b1125	39.7759	Stats[mean=39.517857 min=13.0 max=99.0 stdv=21.883984]	Stats[mean=50.0 min=34.0 max=69.0 stdv=6.0]	(x=119.88 y=132.67)	FALSE	178.809	2	2	2	119.881	132.669	1	7	1	7	7	1	ip[width=12 height=6 bits=16 min=0.0 max=255.0]	1	0.0137543	0.946667	1.86339	0.87125	0.0185648	1.49071	1.4524	1	0	3.69515	2	0.5424	1.00004	1	0.760265	6.68536
wt	b1128	51.7426	Stats[mean=58.221054 min=20.0 max=152.0 stdv=33.74787]	Stats[mean=68.789474 min=47.0 max=111.0 stdv=19.171618]	(x=122.10 y=127.31)	FALSE	176.394	2	2	2	122.098	127.307	1	7	1	7	7	1	ip[width=22 height=6 bits=16 min=0.0 max=255.0]	1	0.0287382	1.67944	3.21619	0.54676	0.0415617	2.7455	2.7039	1	59.799	6.21283	2	0.283682	1.00044	0.904278	0.657151	5.93921
wt	b1130	40.4872	Stats[mean=43.2973 min=7.0 max=142.0 stdv=34.19319]	Stats[mean=54.7027 min=24.0 max=94.0 stdv=15.839304]	(x=126.45 y=42.86)	FALSE	133.514	2	2	2	126.447	42.8603	1	7	1	7	7	1	ip[width=23 height=7 bits=16 min=0.0 max=255.0]	1	0	1.92583	3.13745	0.584895	0.0018574	2.85346	2.80188	1	119.454	6.43244	2	0.301152	1.00001	0.961314	0.73314	6.64101
wt	b1132	37.1081	Stats[mean=38.557144 min=7.0 max=143.0 stdv=32.11331]	Stats[mean=65.814285 min=57.0 max=90.0 stdv=6.673097]	(x=126.71 y=83.86)	FALSE	151.948	2	2	2	126.711	83.8595	1	7	1	7	7	1	ip[width=15 height=7 bits=16 min=0.0 max=255.0]	1	0.0267328	1.22889	2	0.813663	0.0423908	1.88562	1.7756	1	47.1535	4.35651	2	0.440063	1.00032	0.996396	0.788197	6.8517
wt	b1135	38.481	Stats[mean=41.819443 min=2.0 max=141.0 stdv=40.042698]	Stats[mean=65.97222 min=32.0 max=104.0 stdv=11.343513]	(x=129.23 y=35.54)	FALSE	134.032	2	2	2	129.235	35.5364	1	7	1	7	7	1	ip[width=15 height=7 bits=16 min=0.0 max=255.0]	1	0.0138318	1.28528	1.90595	0.83782	0.0146602	1.77889	1.77462	1	77.4267	4.39064	2	0.517142	1.00003	1	0.826375	6.7661
wt	b1145	54.6102	Stats[mean=54.657658 min=23.0 max=122.0 stdv=24.954685]	Stats[mean=33.27027 min=20.0 max=53.0 stdv=9.881982]	(x=2.54 y=127.72)	FALSE	127.744	2	2	2	2.54028	127.718	1	8	1	8	8	1	ip[width=24 height=7 bits=16 min=0.0 max=255.0]	1	0.0512178	1.93635	3.63909	0.51753	0.0131487	3.09264	3.0399	1	98.2548	6.85693	2	0.257772	1.00132	0.92084	0.675496	5.43533
wt	b1148	39.988	Stats[mean=36.710526 min=1.0 max=111.0 stdv=26.946276]	Stats[mean=68.77631 min=47.0 max=97.0 stdv=9.568836]	(x=3.59 y=26.68)	FALSE	26.9209	2	2	2	3.59308	26.68	1	8	1	8	8	1	ip[width=15 height=7 bits=16 min=0.0 max=255.0]	1	0	1.34627	2.01442	0.824728	0.00266203	1.92296	1.82566	1	119.762	4.52914	2	0.463556	1	0.999726	0.840559	6.33212
wt	b1151	39.3059	Stats[mean=41.320515 min=7.0 max=138.0 stdv=33.804825]	Stats[mean=86.25641 min=60.0 max=97.0 stdv=7.4335775]	(x=5.61 y=95.80)	FALSE	95.9618	2	2	2	5.61073	95.7977	1	8	1	8	8	1	ip[width=15 height=8 bits=16 min=0.0 max=255.0]	1	0.0147808	1.38604	2.02031	0.85058	0.0229608	1.88562	1.79612	1	81.4611	4.52517	2	0.49634	1.00008	0.999687	0.890542	6.37395
wt	b1152	45.7794	Stats[mean=45.580647 min=13.0 max=125.0 stdv=28.188795]	Stats[mean=72.854836 min=52.0 max=86.0 stdv=6.1852465]	(x=5.61 y=103.07)	FALSE	103.225	2	2	2	5.61114	103.073	1	8	1	8	8	1	ip[width=13 height=7 bits=16 min=0.0 max=255.0]	1	0	1.09535	1.6721	0.895381	1.50458e-05	1.56063	1.5043	1	75.9635	3.92082	2	0.572616	1	1	0.838894	5.97692
wt	b1156	40.5294	Stats[mean=38.767124 min=8.0 max=118.0 stdv=23.811628]	Stats[mean=59.71233 min=27.0 max=101.0 stdv=17.779089]	(x=8.56 y=19.41)	FALSE	21.2086	2	2	2	8.55646	19.406	1	8	1	8	8	1	ip[width=27 height=7 bits=16 min=0.0 max=255.0]	1	0.0276555	2.57075	3.42605	0.546845	0.0431347	3.415	3.35465	1	129.928	7.68604	2	0.280665	1.00076	0.918038	0.810346	6.29891
wt	b1157	50.1268	Stats[mean=52.484848 min=21.0 max=129.0 stdv=28.85254]	Stats[mean=68.469696 min=50.0 max=93.0 stdv=11.063759]	(x=8.13 y=113.31)	FALSE	113.603	2	2	2	8.12847	113.311	1	8	1	8	8	1	ip[width=15 height=6 bits=16 min=0.0 max=255.0]	1	0.00730171	1.15896	2.28646	0.762047	0.00639751	1.90904	1.81061	1	115.357	4.37168	2	0.404899	1.00001	0.995348	0.715317	5.7103
wt	b1158	45.2113	Stats[mean=51.19403 min=15.0 max=148.0 stdv=36.225822]	Stats[mean=80.0 min=57.0 max=101.0 stdv=8.621678]	(x=9.00 y=105.01)	FALSE	105.393	2	2	2	9.00226	105.008	1	8	1	8	8	1	ip[width=14 height=7 bits=16 min=0.0 max=255.0]	1	0.01323	1.15118	1.84391	0.851175	0.01178	1.73845	1.6497	1	128.291	4.12256	2	0.484984	1.00003	1	0.804869	6.01177
wt	b1159	50.2319	Stats[mean=47.508476 min=19.0 max=132.0 stdv=25.44187]	Stats[mean=52.42373 min=36.0 max=66.0 stdv=5.2199993]	(x=8.98 y=117.71)	FALSE	118.053	2	2	2	8.98108	117.711	1	8	1	8	8	1	ip[width=14 height=6 bits=16 min=0.0 max=255.0]	1	0.011286	1.05191	2.00663	0.824833	0.0136403	1.7075	1.62852	1	50.3603	4.00324	2	0.459375	1.00005	1	0.744873	5.70385
wt	b1161	40.5395	Stats[mean=38.14706 min=6.0 max=112.0 stdv=32.409813]	Stats[mean=32.308823 min=15.0 max=42.0 stdv=6.28492]	(x=10.84 y=1.43)	FALSE	10.9333	2	2	2	10.8394	1.43021	1	8	1	8	8	1	ip[width=13 height=8 bits=16 min=0.0 max=255.0]	1	0	1.22317	1.73793	0.915955	7.90721e-09	1.62207	1.57057	1	175.601	4.09648	2	0.591911	1	1	0.929013	6.2983
wt	b1169	45.1966	Stats[mean=50.570175 min=14.0 max=154.0 stdv=35.817623]	Stats[mean=103.666664 min=61.0 max=143.0 stdv=20.427582]	(x=20.94 y=39.55)	FALSE	44.7513	2	2	2	20.9435	39.5481	1	8	1	8	8	1	ip[width=22 height=7 bits=16 min=0.0 max=255.0]	1	0.0811345	1.96316	3.05449	0.589093	0.017435	2.87827	2.78052	1	102.633	6.47129	2	0.301719	1.00281	0.937038	0.751865	6.01267
wt	b1172	39.5065	Stats[mean=39.985508 min=7.0 max=126.0 stdv=33.38611]	Stats[mean=61.565216 min=38.0 max=86.0 stdv=11.138802]	(x=21.59 y=32.34)	FALSE	38.8906	2	2	2	21.5935	32.345	1	8	1	8	8	1	ip[width=14 height=7 bits=16 min=0.0 max=255.0]	1	0.0150319	1.26181	1.84391	0.877901	0.0137914	1.73845	1.67852	1	143.922	4.2499	2	0.531589	1.00003	1	0.877348	6.36165
wt	b1177	72.3333	Stats[mean=71.87952 min=49.0 max=107.0 stdv=14.110538]	Stats[mean=60.46988 min=37.0 max=97.0 stdv=17.065395]	(x=24.26 y=88.46)	FALSE	91.7221	2	2	2	24.258	88.4562	1	8	1	8	8	1	ip[width=21 height=5 bits=16 min=0.0 max=255.0]	1	0.0591626	1.43479	3.40367	0.519269	0.0830375	2.69979	2.6105	1	70.042	5.89255	2	0.250633	1.00179	0.91275	0.582788	4.34835
wt	b1182	45.6923	Stats[mean=47.33735 min=16.0 max=141.0 stdv=29.081583]	Stats[mean=70.6747 min=36.0 max=127.0 stdv=23.9283]	(x=27.63 y=124.30)	FALSE	127.336	2	2	2	27.6266	124.303	1	8	1	8	8	1	ip[width=19 height=6 bits=16 min=0.0 max=255.0]	1	0.117042	1.46472	2.78	0.638351	0.16849	2.35891	2.30849	1	46.2218	5.36973	2	0.335153	1.00526	0.950433	0.684409	5.98227
wt	b1184	41.3529	Stats[mean=48.296295 min=6.0 max=151.0 stdv=36.059826]	Stats[mean=109.87654 min=62.0 max=190.0 stdv=33.338936]	(x=28.13 y=108.74)	FALSE	112.316	2	2	2	28.1254	108.738	1	8	1	8	8	1	ip[width=17 height=7 bits=16 min=0.0 max=255.0]	1	0	1.43903	2.05423	0.763806	0.000868821	2.08273	2.0164	1	48.1058	4.86573	2	0.422388	1.00003	0.991388	0.801164	6.2484
wt	b1189	41.8352	Stats[mean=51.533333 min=14.0 max=142.0 stdv=37.866768]	Stats[mean=110.344444 min=70.0 max=178.0 stdv=33.567696]	(x=34.99 y=114.24)	FALSE	119.484	2	2	2	34.9947	114.244	1	8	1	8	8	1	ip[width=19 height=7 bits=16 min=0.0 max=255.0]	1	0.01809	1.57222	2.49489	0.687528	0.0295402	2.32857	2.2874	1	96.3148	5.36064	2	0.369187	1.00018	0.992112	0.753478	6.21883
wt	b1190	42.863	Stats[mean=50.179104 min=13.0 max=153.0 stdv=38.27212]	Stats[mean=67.0597 min=44.0 max=80.0 stdv=7.036443]	(x=35.12 y=94.02)	FALSE	100.37	2	2	2	35.124	94.0234	1	8	1	8	8	1	ip[width=15 height=7 bits=16 min=0.0 max=255.0]	1	0.0104077	1.18722	2.13727	0.793992	0.0131648	1.81353	1.78567	1	130.672	4.33474	2	0.459614	1.00002	0.999649	0.754403	6.15579
wt	b1197	37.2292	Stats[mean=43.65934 min=2.0 max=151.0 stdv=41.65846]	Stats[mean=57.307693 min=28.0 max=79.0 stdv=11.396581]	(x=42.38 y=23.67)	FALSE	48.5436	2	2	2	42.3835	23.6668	1	8	1	8	8	1	ip[width=17 height=8 bits=16 min=0.0 max=255.0]	1	0.0379085	1.56017	1.94052	0.810972	0.0350411	2.06989	2.00327	1	98.4791	4.91687	2	0.463648	1.00025	0.998556	0.884666	6.50132
wt	b1199	44.5596	Stats[mean=42.99029 min=14.0 max=114.0 stdv=24.049171]	Stats[mean=68.94175 min=41.0 max=107.0 stdv=17.281876]	(x=43.52 y=74.72)	FALSE	86.4753	2	2	2	43.5247	74.7233	1	8	1	8	8	1	ip[width=22 height=7 bits=16 min=0.0 max=255.0]	1	0.0111055	1.83292	3.08466	0.599648	0.0162391	2.81267	2.70889	1	145.759	6.19767	2	0.294996	1.00007	0.95672	0.730743	6.05173
wt	b1200	36.1875	Stats[mean=36.82895 min=7.0 max=127.0 stdv=30.422531]	Stats[mean=77.89474 min=47.0 max=119.0 stdv=15.410455]	(x=43.54 y=60.45)	FALSE	74.4932	2	2	2	43.5377	60.4459	1	8	1	8	8	1	ip[width=15 height=7 bits=16 min=0.0 max=255.0]	1	0.00727096	1.33944	1.93974	0.840191	0.00285879	1.85233	1.8075	1	33.4266	4.47588	2	0.49705	1.00001	0.999896	0.861805	6.56521
wt	b1202	42.9857	Stats[mean=38.77778 min=9.0 max=120.0 stdv=25.87591]	Stats[mean=74.14286 min=62.0 max=90.0 stdv=6.311426]	(x=44.68 y=118.15)	FALSE	126.319	2	2	2	44.6759	118.155	1	8	1	8	8	1	ip[width=13 height=7 bits=16 min=0.0 max=255.0]	1	0	1.09	1.81108	0.853882	0.0107344	1.7075	1.59944	1	136.629	4.00515	2	0.476009	1.00002	1	0.773813	6.14827
wt	b1203	39.137	Stats[mean=40.909092 min=2.0 max=144.0 stdv=38.599613]	Stats[mean=69.606064 min=41.0 max=88.0 stdv=11.519721]	(x=44.86 y=37.65)	FALSE	58.5629	2	2	2	44.857	37.6492	1	8	1	8	8	1	ip[width=14 height=7 bits=16 min=0.0 max=255.0]	1	0	1.17278	1.772	0.865261	0.003089	1.67066	1.63697	1	50.4846	4.12705	2	0.534994	1	1	0.827976	6.38431
wt	b1206	47.52	Stats[mean=44.935482 min=16.0 max=104.0 stdv=20.903404]	Stats[mean=100.96774 min=66.0 max=176.0 stdv=32.07852]	(x=47.32 y=88.47)	FALSE	100.336	2	2	2	47.325	88.4741	1	8	1	8	8	1	ip[width=21 height=6 bits=16 min=0.0 max=255.0]	1	0	1.66347	3.20913	0.572742	0.00119835	2.69979	2.63941	1	74.5396	6.04134	2	0.290579	1.00001	0.94374	0.670975	5.87017
wt	b1207	45.8182	Stats[mean=39.01695 min=14.0 max=87.0 stdv=20.162693]	Stats[mean=108.05085 min=66.0 max=125.0 stdv=11.47775]	(x=47.20 y=130.67)	FALSE	138.932	2	2	2	47.1971	130.67	1	8	1	8	8	1	ip[width=14 height=6 bits=16 min=0.0 max=255.0]	1	0.00747868	1.0075	2.07517	0.813357	0.010249	1.73333	1.62232	1	159.348	3.94536	2	0.426964	1.00001	1	0.71771	5.97455
wt	b1208	46.9327	Stats[mean=44.734695 min=14.0 max=107.0 stdv=22.656353]	Stats[mean=66.30612 min=42.0 max=103.0 stdv=17.019945]	(x=48.45 y=32.23)	FALSE	58.1961	2	2	2	48.4537	32.2339	1	8	1	8	8	1	ip[width=20 height=7 bits=16 min=0.0 max=255.0]	1	0.0109282	1.74167	2.71217	0.630056	0.0173605	2.52982	2.50794	1	74.7046	5.89383	2	0.346494	1.00008	0.944028	0.746023	5.90619
wt	b1213	64.6493	Stats[mean=71.62319 min=36.0 max=156.0 stdv=30.417246]	Stats[mean=64.37681 min=47.0 max=93.0 stdv=11.549257]	(x=51.62 y=132.36)	FALSE	142.071	2	2	2	51.6151	132.364	1	8	1	8	8	1	ip[width=18 height=5 bits=16 min=0.0 max=255.0]	1	0	1.21944	2.86731	0.623066	0.00387668	2.19899	2.14208	1	104.455	4.95928	2	0.321089	1	0.972099	0.611525	4.81961
wt	b1216	46.4557	Stats[mean=38.420288 min=18.0 max=86.0 stdv=16.585257]	Stats[mean=91.76811 min=80.0 max=122.0 stdv=10.666254]	(x=53.55 y=128.53)	FALSE	139.239	2	2	2	53.5454	128.532	1	8	1	8	8	1	ip[width=16 height=6 bits=16 min=0.0 max=255.0]	1	0	1.21556	2.26623	0.742429	0.00780922	1.92296	1.9138	1	141.671	4.53591	2	0.418547	1.00001	0.998631	0.713514	5.93545
wt	b1218	43.6857	Stats[mean=44.34737 min=14.0 max=153.0 stdv=32.16704]	Stats[mean=90.25263 min=60.0 max=134.0 stdv=19.509937]	(x=54.62 y=75.07)	FALSE	92.8321	2	2	2	54.6155	75.0662	1	8	1	8	8	1	ip[width=20 height=7 bits=16 min=0.0 max=255.0]	1	0.0173069	1.70569	2.81406	0.661784	0.0277556	2.50511	2.41623	1	113.512	5.69111	2	0.346066	1.00031	0.968457	0.763526	6.10533
wt	b1222	43.6071	Stats[mean=39.60784 min=12.0 max=110.0 stdv=24.483528]	Stats[mean=126.0 min=107.0 max=156.0 stdv=9.002222]	(x=56.83 y=97.59)	FALSE	112.929	2	2	2	56.8323	97.5864	1	8	1	8	8	1	ip[width=12 height=6 bits=16 min=0.0 max=255.0]	1	0	0.8775	1.5719	0.884236	0.01599	1.39204	1.35288	1	69.2655	3.53138	2	0.576572	1.00008	1	0.746834	6.11015
wt	b1233	52.6489	Stats[mean=49.034885 min=21.0 max=105.0 stdv=21.101128]	Stats[mean=97.406975 min=66.0 max=146.0 stdv=20.735521]	(x=62.90 y=109.10)	FALSE	125.937	2	2	2	62.8999	109.105	1	8	1	8	8	1	ip[width=20 height=6 bits=16 min=0.0 max=255.0]	1	0	1.50389	3.01846	0.584085	0.0032144	2.56125	2.47468	1	46.2797	5.6882	2	0.291892	1	0.933126	0.65135	5.55561
wt	b1234	42.5833	Stats[mean=38.38384 min=10.0 max=126.0 stdv=24.2149]	Stats[mean=86.959595 min=54.0 max=150.0 stdv=28.567827]	(x=63.79 y=97.74)	FALSE	116.711	2	2	2	63.7916	97.7353	1	8	1	8	8	1	ip[width=21 height=7 bits=16 min=0.0 max=255.0]	1	0.0432814	1.74528	2.90961	0.603177	0.0634328	2.69979	2.60894	1	110.36	6.02996	2	0.304869	1.0011	0.942544	0.714349	6.17294
wt	b1235	44.8165	Stats[mean=50.19 min=17.0 max=178.0 stdv=36.63792]	Stats[mean=85.45 min=39.0 max=149.0 stdv=30.294306]	(x=63.76 y=77.19)	FALSE	100.121	2	2	2	63.7628	77.1913	1	8	1	8	8	1	ip[width=20 height=7 bits=16 min=0.0 max=255.0]	1	0.126308	1.82639	2.60678	0.652743	0.181993	2.58887	2.50695	1	49.4387	5.92967	2	0.346964	1.00868	0.947133	0.78092	6.03598
wt	b1237	59.3267	Stats[mean=58.197803 min=27.0 max=109.0 stdv=20.186476]	Stats[mean=71.62637 min=43.0 max=117.0 stdv=24.120369]	(x=65.23 y=116.12)	FALSE	133.184	2	2	2	65.2283	116.117	1	8	1	8	8	1	ip[width=21 height=7 bits=16 min=0.0 max=255.0]	1	0	1.65917	3.29083	0.553107	0.00257286	2.74874	2.66341	1	64.4766	6.13967	2	0.279598	1	0.906648	0.662184	5.14605
wt	b1240	39.9643	Stats[mean=36.602566 min=8.0 max=113.0 stdv=25.844862]	Stats[mean=60.333332 min=38.0 max=89.0 stdv=12.078387]	(x=68.82 y=2.40)	FALSE	68.858	2	2	2	68.8162	2.40006	1	8	1	8	8	1	ip[width=16 height=7 bits=16 min=0.0 max=255.0]	1	0.0301335	1.36867	2.07716	0.796595	0.0259301	1.98214	1.8969	1	154.604	4.6466	2	0.443546	1.00019	0.998591	0.809094	6.33357
wt	b1242	41.3708	Stats[mean=42.09756 min=14.0 max=154.0 stdv=32.06152]	Stats[mean=68.5 min=51.0 max=111.0 stdv=16.54791]	(x=69.81 y=130.10)	FALSE	147.643	2	2	2	69.8095	130.096	1	8	1	8	8	1	ip[width=18 height=7 bits=16 min=0.0 max=255.0]	1	0.164235	1.45222	2.4427	0.671863	0.2354	2.27058	2.25252	1	46.3847	5.21172	2	0.358647	1.01057	0.967611	0.712337	6.24731
wt	b1245	47.3223	Stats[mean=43.946903 min=16.0 max=98.0 stdv=20.76778]	Stats[mean=103.88496 min=72.0 max=170.0 stdv=29.37709]	(x=71.81 y=104.05)	FALSE	126.425	2	2	2	71.8084	104.052	1	8	1	8	8	1	ip[width=24 height=7 bits=16 min=0.0 max=255.0]	1	0.0850875	1.99056	3.2226	0.550178	0.119818	2.99629	2.96545	1	113.502	6.7428	2	0.282303	1.00485	0.916017	0.714204	5.8823
wt	b1248	43.4943	Stats[mean=46.098766 min=14.0 max=139.0 stdv=33.015755]	Stats[mean=98.50617 min=74.0 max=157.0 stdv=22.537815]	(x=74.13 y=88.71)	FALSE	115.601	2	2	2	74.1268	88.7069	1	8	1	8	8	1	ip[width=18 height=6 bits=16 min=0.0 max=255.0]	1	0.019946	1.40944	2.54839	0.669413	0.0263865	2.23507	2.1928	1	77.7848	5.14377	2	0.359231	1.00012	0.975582	0.695489	6.11708
wt	b1253	35.6308	Stats[mean=40.233334 min=4.0 max=157.0 stdv=39.094135]	Stats[mean=76.76667 min=49.0 max=99.0 stdv=10.7346525]	(x=78.78 y=76.16)	FALSE	109.571	2	2	2	78.7773	76.1576	1	8	1	8	8	1	ip[width=13 height=7 bits=16 min=0.0 max=255.0]	1	0	1.05083	1.71782	0.876747	7.38283e-06	1.61107	1.52867	1	57.9948	3.88092	2	0.515482	1	1	0.800436	6.59935
wt	b1258	38.3229	Stats[mean=33.458824 min=2.0 max=118.0 stdv=28.644602]	Stats[mean=90.776474 min=46.0 max=145.0 stdv=23.8579]	(x=85.72 y=29.44)	FALSE	90.6316	2	2	2	85.7152	29.445	1	8	1	8	8	1	ip[width=16 height=8 bits=16 min=0.0 max=255.0]	1	0.0501536	1.50861	2.18529	0.803432	0.0701241	2.03961	1.98492	1	100.557	4.85757	2	0.461736	1.00075	1	0.860978	6.43424
wt	b1259	35.8046	Stats[mean=39.17073 min=3.0 max=141.0 stdv=37.992462]	Stats[mean=98.02439 min=55.0 max=156.0 stdv=24.252771]	(x=86.97 y=46.54)	FALSE	98.6375	2	2	2	86.9698	46.5361	1	8	1	8	8	1	ip[width=17 height=7 bits=16 min=0.0 max=255.0]	1	0	1.41083	2.18549	0.747791	0.00640918	2.087	2.04586	1	58.5553	4.86914	2	0.412422	1.00001	0.997447	0.773221	6.58869
wt	b1264	48.3889	Stats[mean=43.642857 min=19.0 max=97.0 stdv=19.50218]	Stats[mean=75.44898 min=37.0 max=129.0 stdv=23.268545]	(x=90.98 y=60.67)	FALSE	109.355	2	2	2	90.9814	60.6696	1	8	1	8	8	1	ip[width=22 height=6 bits=16 min=0.0 max=255.0]	1	0.0846416	1.79194	3.08875	0.575639	0.12595	2.74874	2.73458	1	41.1211	6.25449	2	0.301973	1.00429	0.918161	0.701572	5.81688
wt	b1266	46.4304	Stats[mean=43.19178 min=14.0 max=103.0 stdv=21.759836]	Stats[mean=104.89041 min=78.0 max=132.0 stdv=9.993834]	(x=91.86 y=119.64)	FALSE	150.84	2	2	2	91.8643	119.639	1	8	1	8	8	1	ip[width=16 height=6 bits=16 min=0.0 max=255.0]	1	0.0870297	1.26611	2.23703	0.759072	0.128769	1.98214	1.90966	1	71.4484	4.57825	2	0.41031	1.00233	0.999561	0.743057	5.937
wt	b1269	40.8592	Stats[mean=37.370968 min=3.0 max=109.0 stdv=28.121069]	Stats[mean=121.83871 min=75.0 max=148.0 stdv=15.369966]	(x=94.43 y=25.88)	FALSE	97.9111	2	2	2	94.4275	25.8849	1	8	1	8	8	1	ip[width=13 height=7 bits=16 min=0.0 max=255.0]	1	0.0218789	1.12597	1.81108	0.867475	0.0443674	1.7075	1.58644	1	131.945	4.03869	2	0.491718	1.00024	1	0.810813	6.27869
wt	b1270	40.1034	Stats[mean=39.974026 min=11.0 max=123.0 stdv=31.82145]	Stats[mean=86.11688 min=44.0 max=99.0 stdv=11.104733]	(x=94.74 y=43.20)	FALSE	104.126	2	2	2	94.7428	43.1963	1	8	1	8	8	1	ip[width=16 height=7 bits=16 min=0.0 max=255.0]	1	0	1.39292	2.08003	0.817174	0.0198552	1.94136	1.87319	1	165.806	4.62818	2	0.470568	1.00011	0.999801	0.847213	6.32504
wt	b1272	48.2178	Stats[mean=46.34375 min=15.0 max=122.0 stdv=22.156775]	Stats[mean=80.854164 min=56.0 max=130.0 stdv=21.819826]	(x=96.89 y=87.50)	FALSE	130.552	2	2	2	96.8934	87.4961	1	8	1	8	8	1	ip[width=21 height=6 bits=16 min=0.0 max=255.0]	1	0	1.68972	3.12509	0.593407	0.00291838	2.66667	2.58971	1	39.829	5.98186	2	0.302544	1	0.942078	0.69609	5.82737
wt	b1274	53.6029	Stats[mean=54.859375 min=19.0 max=115.0 stdv=25.161615]	Stats[mean=107.0 min=77.0 max=130.0 stdv=9.16342]	(x=99.01 y=73.78)	FALSE	123.474	2	2	2	99.0089	73.7772	1	8	1	8	8	1	ip[width=15 height=6 bits=16 min=0.0 max=255.0]	1	0.0132664	1.11444	2.28646	0.749837	0.0213835	1.90904	1.81789	1	67.4936	4.32166	2	0.389347	1.0001	0.999253	0.680433	5.4971
wt	b1276	38.1828	Stats[mean=38.83146 min=6.0 max=130.0 stdv=31.499363]	Stats[mean=83.16854 min=38.0 max=107.0 stdv=13.758663]	(x=100.74 y=62.14)	FALSE	118.366	2	2	2	100.744	62.1374	1	8	1	8	8	1	ip[width=17 height=7 bits=16 min=0.0 max=255.0]	1	0	1.55083	2.22118	0.763171	0.00292696	2.21911	2.11142	1	147.371	5.05332	2	0.400976	1	0.999284	0.81808	6.44283
wt	b1280	37.2439	Stats[mean=31.932432 min=6.0 max=98.0 stdv=24.72497]	Stats[mean=105.5 min=73.0 max=150.0 stdv=16.238167]	(x=103.44 y=43.74)	FALSE	112.305	2	2	2	103.438	43.7381	1	8	1	8	8	1	ip[width=15 height=7 bits=16 min=0.0 max=255.0]	1	0.0151732	1.30569	1.90595	0.850671	0.0130318	1.77889	1.75825	1	173.532	4.39182	2	0.525357	1.00006	1	0.859648	6.50042
wt	b1283	46.1938	Stats[mean=52.02439 min=12.0 max=171.0 stdv=36.14054]	Stats[mean=92.9187 min=34.0 max=158.0 stdv=32.04725]	(x=107.17 y=32.69)	FALSE	112.05	2	2	2	107.175	32.6926	1	8	1	8	8	1	ip[width=24 height=7 bits=16 min=0.0 max=255.0]	1	0.153282	2.14333	2.95443	0.57169	0.230396	3.04339	2.96911	1	57.8728	6.86388	2	0.294635	1.01727	0.887713	0.76698	5.95151
wt	b1290	36.5579	Stats[mean=30.267443 min=0.0 max=93.0 stdv=24.579008]	Stats[mean=66.976746 min=44.0 max=111.0 stdv=17.413975]	(x=110.23 y=25.83)	FALSE	113.218	2	2	2	110.234	25.8259	1	8	1	8	8	1	ip[width=17 height=8 bits=16 min=0.0 max=255.0]	1	0.0270269	1.52528	2.18529	0.80495	0.0329018	2.03961	2.01569	1	94.1572	4.87972	2	0.466838	1.00023	0.999727	0.868254	6.54249
wt	b1292	42.4759	Stats[mean=42.65278 min=15.0 max=117.0 stdv=24.450413]	Stats[mean=93.423615 min=57.0 max=164.0 stdv=27.40491]	(x=111.15 y=123.00)	FALSE	165.787	2	2	2	111.154	123.004	1	8	1	8	8	1	ip[width=28 height=7 bits=16 min=0.0 max=255.0]	1	0.0885809	2.51167	3.80758	0.491996	0.112352	3.58763	3.56141	1	137.702	8.0095	2	0.24846	1.00706	0.887166	0.743449	6.17953
wt	b1297	38.7183	Stats[mean=34.96875 min=3.0 max=113.0 stdv=29.379816]	Stats[mean=114.703125 min=37.0 max=179.0 stdv=33.782536]	(x=114.78 y=1.53)	FALSE	114.79	2	2	2	114.779	1.53182	1	8	1	8	8	1	ip[width=13 height=8 bits=16 min=0.0 max=255.0]	1	0	1.14572	1.62882	0.928893	0.018706	1.52023	1.48257	1	179.359	3.93697	2	0.631204	1.00003	1	0.924451	6.40999
wt	b1299	48.6019	Stats[mean=51.375 min=18.0 max=130.0 stdv=27.98919]	Stats[mean=113.947914 min=85.0 max=200.0 stdv=30.96598]	(x=118.54 y=91.83)	FALSE	149.943	2	2	2	118.537	91.8251	1	8	1	8	8	1	ip[width=20 height=7 bits=16 min=0.0 max=255.0]	1	0.0489074	1.71	2.76246	0.660688	0.0723909	2.51573	2.40956	1	56.8725	5.70302	2	0.344016	1.00138	0.945913	0.769872	5.80382
wt	b1302	44.1212	Stats[mean=52.80851 min=9.0 max=150.0 stdv=36.54406]	Stats[mean=127.97872 min=90.0 max=255.0 stdv=43.84773]	(x=121.80 y=110.64)	FALSE	164.548	2	2	2	121.797	110.642	1	8	1	8	8	1	ip[width=21 height=6 bits=16 min=0.0 max=255.0]	1	0.0824827	1.67167	3.2059	0.591053	0.12473	2.56472	2.56494	1	85.4607	5.96165	2	0.323579	1.00396	0.930715	0.689907	6.07862
wt	b1306	38.8889	Stats[mean=39.263157 min=5.0 max=134.0 stdv=30.487316]	Stats[mean=77.5921 min=65.0 max=112.0 stdv=11.950093]	(x=125.73 y=81.06)	FALSE	149.597	2	2	2	125.735	81.0564	1	8	1	8	8	1	ip[width=17 height=6 bits=16 min=0.0 max=255.0]	1	0.0832715	1.35056	2.37829	0.712443	0.108333	2.06989	2.06307	1	81.67	4.88075	2	0.401354	1.00193	0.984609	0.721378	6.39953
wt	b1308	47.4627	Stats[mean=53.409836 min=14.0 max=142.0 stdv=37.051487]	Stats[mean=84.65574 min=69.0 max=129.0 stdv=14.925241]	(x=126.23 y=114.82)	FALSE	170.639	2	2	2	126.228	114.823	1	8	1	8	8	1	ip[width=14 height=6 bits=16 min=0.0 max=255.0]	1	0.00663393	1.04611	2.10819	0.765858	0.00364526	1.78885	1.7239	1	55.068	4.14305	2	0.416234	1.00004	0.995769	0.673077	5.87369
wt	b1309	41.6458	Stats[mean=39.5 min=9.0 max=122.0 stdv=23.420076]	Stats[mean=80.844444 min=52.0 max=151.0 stdv=23.738232]	(x=127.22 y=91.47)	FALSE	156.694	2	2	2	127.222	91.4741	1	8	1	8	8	1	ip[width=19 height=7 bits=16 min=0.0 max=255.0]	1	0.0305139	1.58444	2.74242	0.634772	0.0233014	2.4513	2.38496	1	63.2621	5.6006	2	0.335732	1.00017	0.940013	0.718294	6.23044
wt	b1315	39.939	Stats[mean=38.025642 min=9.0 max=119.0 stdv=24.571114]	Stats[mean=70.551285 min=40.0 max=103.0 stdv=11.130451]	(x=132.02 y=81.58)	FALSE	155.196	2	2	2	132.025	81.5798	1	8	1	8	8	1	ip[width=16 height=7 bits=16 min=0.0 max=255.0]	1	0	1.35778	2.11329	0.7989	0.0146364	2.03525	1.8975	1	36.5015	4.62139	2	0.417355	1.00006	0.999182	0.807055	6.33512
wt	b1320	41.4086	Stats[mean=39.811764 min=5.0 max=117.0 stdv=28.412981]	Stats[mean=8.941176 min=4.0 max=15.0 stdv=1.7344749]	(x=2.22 y=44.58)	FALSE	44.6307	2	2	2	2.21986	44.5755	1	9	1	9	9	1	ip[width=18 height=7 bits=16 min=0.0 max=255.0]	1	0.00656786	1.51424	2.46803	0.699648	0.0125712	2.23507	2.21811	1	106.722	5.2151	2	0.385941	1.00004	0.990896	0.752386	5.89683
wt	b1322	41.4342	Stats[mean=40.3 min=10.0 max=133.0 stdv=26.080894]	Stats[mean=17.614286 min=9.0 max=26.0 stdv=3.0326383]	(x=3.46 y=132.41)	FALSE	132.46	2	2	2	3.46346	132.415	1	9	1	9	9	1	ip[width=14 height=7 bits=16 min=0.0 max=255.0]	1	0.00668241	1.22391	1.90263	0.840699	0.0107347	1.79382	1.73089	1	142.215	4.27719	2	0.484286	1.00002	0.999957	0.811855	5.89534
wt	b1330	40.3222	Stats[mean=36.345238 min=7.0 max=97.0 stdv=24.487268]	Stats[mean=61.67857 min=44.0 max=89.0 stdv=9.986932]	(x=9.38 y=44.70)	FALSE	45.6717	2	2	2	9.37913	44.6983	1	9	1	9	9	1	ip[width=16 height=8 bits=16 min=0.0 max=255.0]	1	0.00575049	1.46274	1.91515	0.823547	0.0038747	1.98214	1.92235	1	73.1638	4.72438	2	0.474033	1.00001	0.998945	0.876513	5.96005
wt	b1331	39.5566	Stats[mean=38.93 min=2.0 max=124.0 stdv=31.84757]	Stats[mean=45.51 min=32.0 max=67.0 stdv=8.986516]	(x=9.94 y=6.96)	FALSE	12.1342	2	2	2	9.93677	6.96412	1	9	1	9	9	1	ip[width=19 height=7 bits=16 min=0.0 max=255.0]	1	0	1.76679	2.57539	0.716019	0.00264991	2.4037	2.35094	1	89.8068	5.56846	2	0.389345	1.00002	0.991817	0.823	6.0046
wt	b1334	40.4574	Stats[mean=40.88372 min=2.0 max=130.0 stdv=33.759502]	Stats[mean=53.569767 min=32.0 max=78.0 stdv=10.818873]	(x=11.33 y=21.25)	FALSE	24.0837	2	2	2	11.3343	21.2499	1	9	1	9	9	1	ip[width=17 height=7 bits=16 min=0.0 max=255.0]	1	0.0215377	1.52085	2.27518	0.744404	0.0292201	2.20706	2.12989	1	67.1559	5.06692	2	0.397529	1.00017	0.992297	0.796428	5.95218
wt	b1343	50.9615	Stats[mean=54.00794 min=15.0 max=149.0 stdv=28.49884]	Stats[mean=74.230156 min=36.0 max=110.0 stdv=17.78726]	(x=19.63 y=24.03)	FALSE	31.0265	2	2	2	19.628	24.0289	1	9	1	9	9	1	ip[width=25 height=7 bits=16 min=0.0 max=255.0]	1	0.0437632	2.2024	3.09702	0.554747	0.0252794	3.14678	3.07269	1	53.9808	7.06326	2	0.283187	1.00061	0.910728	0.761958	5.3409
wt	b1348	44.0886	Stats[mean=40.67647 min=5.0 max=128.0 stdv=32.263115]	Stats[mean=59.514706 min=46.0 max=69.0 stdv=6.14621]	(x=20.68 y=19.48)	FALSE	28.4104	2	2	2	20.6848	19.4753	1	9	1	9	9	1	ip[width=14 height=7 bits=16 min=0.0 max=255.0]	1	0.010752	1.21115	1.81642	0.865756	0.0163944	1.73333	1.65445	1	119.195	4.19281	2	0.513266	1.00002	1	0.851393	5.74087
wt	b1349	39.2843	Stats[mean=42.31579 min=13.0 max=148.0 stdv=32.451687]	Stats[mean=73.73684 min=38.0 max=114.0 stdv=20.159054]	(x=21.21 y=107.83)	FALSE	109.893	2	2	2	21.2084	107.827	1	9	1	9	9	1	ip[width=20 height=7 bits=16 min=0.0 max=255.0]	1	0	1.71722	2.63059	0.662852	0.00969769	2.48014	2.44162	1	41.4299	5.70571	2	0.355454	1.00002	0.972204	0.767188	6.02045
wt	b1352	41.6857	Stats[mean=46.5625 min=10.0 max=150.0 stdv=37.233658]	Stats[mean=65.03125 min=49.0 max=96.0 stdv=10.072702]	(x=21.68 y=123.58)	FALSE	125.468	2	2	2	21.6759	123.581	1	9	1	9	9	1	ip[width=14 height=7 bits=16 min=0.0 max=255.0]	1	0.0229212	1.09708	1.81108	0.854284	0.0248068	1.7075	1.60684	1	49.076	4.0172	2	0.479102	1.00008	1	0.790957	5.8807
wt	b1357	37.181	Stats[mean=38.234234 min=6.0 max=136.0 stdv=29.22202]	Stats[mean=66.60361 min=31.0 max=110.0 stdv=22.113049]	(x=24.17 y=65.76)	FALSE	70.0583	2	2	2	24.165	65.7588	1	9	1	9	9	1	ip[width=21 height=8 bits=16 min=0.0 max=255.0]	1	0.0132284	1.90632	2.60877	0.666029	0.0180907	2.62974	2.5368	1	124.257	5.9973	2	0.350977	1.00008	0.954519	0.813642	6.14285
wt	b1358	40.4906	Stats[mean=41.10577 min=3.0 max=103.0 stdv=27.169342]	Stats[mean=66.86539 min=42.0 max=102.0 stdv=15.351581]	(x=24.66 y=12.20)	FALSE	27.513	2	2	2	24.6619	12.1966	1	9	1	9	9	1	ip[width=20 height=7 bits=16 min=0.0 max=255.0]	1	0.0829664	1.80934	2.63416	0.671909	0.113728	2.45855	2.47212	1	95.8085	5.81715	2	0.381131	1.00294	0.971073	0.793902	5.95025
wt	b1362	42.8471	Stats[mean=50.474358 min=11.0 max=186.0 stdv=43.29804]	Stats[mean=55.576923 min=22.0 max=89.0 stdv=14.610545]	(x=26.78 y=127.89)	FALSE	130.669	2	2	2	26.7843	127.895	1	9	1	9	9	1	ip[width=16 height=7 bits=16 min=0.0 max=255.0]	1	0.0103903	1.35444	2.0336	0.811298	0.00934819	2	1.88037	1	35.9086	4.58031	2	0.431133	1.00002	0.999795	0.822038	5.81312
wt	b1363	40.4945	Stats[mean=37.123455 min=13.0 max=111.0 stdv=20.66663]	Stats[mean=78.24691 min=42.0 max=123.0 stdv=18.219173]	(x=28.33 y=113.94)	FALSE	117.413	2	2	2	28.3322	113.943	1	9	1	9	9	1	ip[width=18 height=7 bits=16 min=0.0 max=255.0]	1	0.0235333	1.48111	2.60577	0.678847	0.0281706	2.32857	2.24098	1	115.736	5.23616	2	0.347793	1.00014	0.985673	0.724775	5.95002
wt	b1366	44.863	Stats[mean=39.78788 min=14.0 max=97.0 stdv=20.877308]	Stats[mean=72.51515 min=52.0 max=109.0 stdv=16.750883]	(x=29.66 y=102.19)	FALSE	106.407	2	2	2	29.6566	102.191	1	9	1	9	9	1	ip[width=15 height=7 bits=16 min=0.0 max=255.0]	1	0	1.14708	2.13727	0.794609	0.00133089	1.81353	1.75519	1	46.6051	4.25918	2	0.444075	1.00002	1	0.743392	5.6958
wt	b1368	37.7692	Stats[mean=34.95 min=0.0 max=138.0 stdv=31.894169]	Stats[mean=99.4625 min=71.0 max=157.0 stdv=23.260193]	(x=31.43 y=28.34)	FALSE	42.3205	2	2	2	31.431	28.3393	1	9	1	9	9	1	ip[width=16 height=7 bits=16 min=0.0 max=255.0]	1	0.0544872	1.45024	2.21774	0.785431	0.0525294	2.06989	1.98273	1	77.2124	4.81694	2	0.430979	1.00049	0.996184	0.825674	6.10862
wt	b1372	46.0976	Stats[mean=51.329113 min=11.0 max=142.0 stdv=34.36968]	Stats[mean=105.88608 min=76.0 max=158.0 stdv=21.893675]	(x=34.03 y=87.28)	FALSE	93.6803	2	2	2	34.0281	87.2817	1	9	1	9	9	1	ip[width=16 height=7 bits=16 min=0.0 max=255.0]	1	0	1.35333	2.18529	0.752147	0.00527179	2.03961	1.96038	1	83.1445	4.75506	2	0.414211	1.00001	0.991857	0.770007	5.62396
wt	b1375	41.0826	Stats[mean=42.285713 min=10.0 max=120.0 stdv=26.00461]	Stats[mean=56.890755 min=28.0 max=112.0 stdv=26.465452]	(x=35.64 y=62.74)	FALSE	72.1611	2	2	2	35.6437	62.7435	1	9	1	9	9	1	ip[width=25 height=7 bits=16 min=0.0 max=255.0]	1	0.0444247	2.09	3.44833	0.526378	0.0634675	3.21109	3.12168	1	52.8961	7.06365	2	0.258078	1.00141	0.910455	0.711678	5.9158
wt	b1376	51.7722	Stats[mean=53.859154 min=23.0 max=147.0 stdv=28.944427]	Stats[mean=50.78873 min=35.0 max=84.0 stdv=13.934454]	(x=35.84 y=99.64)	FALSE	105.891	2	2	2	35.8385	99.6422	1	9	1	9	9	1	ip[width=17 height=6 bits=16 min=0.0 max=255.0]	1	0.0554805	1.26667	2.52395	0.698989	0.0650918	2.10819	2.04504	1	67.1195	4.77201	2	0.362873	1.00067	0.988618	0.6827	5.29373
wt	b1384	43.8161	Stats[mean=44.5125 min=6.0 max=153.0 stdv=33.3827]	Stats[mean=86.2 min=60.0 max=131.0 stdv=17.188015]	(x=40.84 y=116.28)	FALSE	123.241	2	2	2	40.8426	116.276	1	9	1	9	9	1	ip[width=16 height=7 bits=16 min=0.0 max=255.0]	1	0.0712104	1.38347	2.16182	0.757466	0.0934065	2.0177	1.98236	1	92.5512	4.79081	2	0.432681	1.00201	0.987117	0.776893	5.75673
wt	b1386	44.2471	Stats[mean=39.746666 min=10.0 max=102.0 stdv=26.814726]	Stats[mean=151.85333 min=107.0 max=213.0 stdv=19.23587]	(x=42.29 y=31.96)	FALSE	53.0107	2	2	2	42.2945	31.958	1	9	1	9	9	1	ip[width=16 height=7 bits=16 min=0.0 max=255.0]	1	0	1.3725	2.0454	0.808812	0.00315197	1.90904	1.88237	1	95.6647	4.61782	2	0.479503	1.00001	1	0.822597	5.73165
wt	b1388	43.27	Stats[mean=43.29032 min=13.0 max=143.0 stdv=30.235159]	Stats[mean=108.44086 min=65.0 max=167.0 stdv=26.475773]	(x=44.37 y=65.81)	FALSE	79.3685	2	2	2	44.3663	65.8102	1	9	1	9	9	1	ip[width=20 height=6 bits=16 min=0.0 max=255.0]	1	0	1.64125	2.79069	0.632084	0.0105527	2.56125	2.47437	1	141.042	5.71222	2	0.318553	1.00005	0.972113	0.721126	5.7885
wt	b1389	48.8	Stats[mean=50.304348 min=16.0 max=135.0 stdv=28.221548]	Stats[mean=100.96739 min=54.0 max=183.0 stdv=42.708687]	(x=46.21 y=127.14)	FALSE	135.273	2	2	2	46.2089	127.136	1	9	1	9	9	1	ip[width=21 height=6 bits=16 min=0.0 max=255.0]	1	0.0742932	1.60944	2.87687	0.58323	0.0977757	2.57509	2.54711	1	62.8423	5.88875	2	0.309029	1.00334	0.923936	0.672107	5.46669
wt	b1390	36.3514	Stats[mean=28.453125 min=0.0 max=89.0 stdv=24.661472]	Stats[mean=76.03125 min=57.0 max=102.0 stdv=10.585958]	(x=46.01 y=31.68)	FALSE	55.8595	2	2	2	46.0081	31.6786	1	9	1	9	9	1	ip[width=13 height=8 bits=16 min=0.0 max=255.0]	1	0	1.13583	1.62882	0.917878	0.000367384	1.52023	1.50008	1	101.399	3.94339	2	0.625754	1	1	0.909366	6.19113
wt	b1391	47.7603	Stats[mean=46.347828 min=13.0 max=119.0 stdv=24.99089]	Stats[mean=106.66956 min=59.0 max=190.0 stdv=37.71354]	(x=48.34 y=42.54)	FALSE	64.3936	2	2	2	48.3385	42.5433	1	9	1	9	9	1	ip[width=23 height=7 bits=16 min=0.0 max=255.0]	1	0.0387397	1.98931	3.12434	0.576502	0.0526375	2.98142	2.87082	1	62.8498	6.58499	2	0.284947	1.00084	0.937155	0.740288	5.52719
wt	b1395	39.0886	Stats[mean=37.62162 min=12.0 max=98.0 stdv=23.234777]	Stats[mean=78.78378 min=42.0 max=116.0 stdv=15.836727]	(x=49.18 y=129.15)	FALSE	138.195	2	2	2	49.1806	129.148	1	9	1	9	9	1	ip[width=16 height=6 bits=16 min=0.0 max=255.0]	1	0	1.25778	2.20412	0.750223	0.00411153	2	1.93407	1	139.984	4.58999	2	0.400363	1.00002	0.999117	0.733948	6.03184
wt	b1398	40.2243	Stats[mean=42.770832 min=1.0 max=154.0 stdv=37.520374]	Stats[mean=45.489582 min=23.0 max=84.0 stdv=16.357193]	(x=52.86 y=31.87)	FALSE	61.7288	2	2	2	52.864	31.8722	1	9	1	9	9	1	ip[width=19 height=8 bits=16 min=0.0 max=255.0]	1	0.028145	1.71104	2.39207	0.708511	0.0371826	2.36267	2.31649	1	77.5944	5.50886	2	0.390269	1.00027	0.981594	0.809255	5.96575
wt	b1400	45.9388	Stats[mean=47.446808 min=16.0 max=144.0 stdv=26.057676]	Stats[mean=110.276596 min=73.0 max=183.0 stdv=31.905912]	(x=54.71 y=106.94)	FALSE	120.123	2	2	2	54.7135	106.939	1	9	1	9	9	1	ip[width=20 height=7 bits=16 min=0.0 max=255.0]	1	0.0142005	1.61639	3.00206	0.621219	0.019104	2.54733	2.4483	1	48.3365	5.71815	2	0.317165	1.00008	0.941129	0.711012	5.6332
wt	b1402	37	Stats[mean=39.97826 min=3.0 max=123.0 stdv=33.67328]	Stats[mean=62.391304 min=41.0 max=101.0 stdv=16.119032]	(x=55.87 y=4.89)	FALSE	56.0864	2	2	2	55.8726	4.89184	1	9	1	9	9	1	ip[width=18 height=7 bits=16 min=0.0 max=255.0]	1	0	1.65675	2.38873	0.757703	0.00560736	2.29395	2.19523	1	127.788	5.24185	2	0.400866	1.00001	0.999204	0.847331	6.15338
wt	b1407	42.6167	Stats[mean=40.890907 min=10.0 max=113.0 stdv=31.520523]	Stats[mean=70.94546 min=45.0 max=94.0 stdv=10.045117]	(x=58.06 y=80.03)	FALSE	98.869	2	2	2	58.0594	80.0261	1	9	1	9	9	1	ip[width=12 height=7 bits=16 min=0.0 max=255.0]	1	0	0.918611	1.86339	0.888376	0.00941119	1.49071	1.41213	1	0	3.60473	2	0.526325	1.00001	1	0.764005	5.82652
wt	b1408	48.7395	Stats[mean=46.837837 min=10.0 max=126.0 stdv=24.935387]	Stats[mean=92.73874 min=50.0 max=168.0 stdv=40.593037]	(x=59.71 y=104.42)	FALSE	120.29	2	2	2	59.7125	104.422	1	9	1	9	9	1	ip[width=25 height=7 bits=16 min=0.0 max=255.0]	1	0.310541	1.93472	2.60081	0.45637	0.498712	2.99629	3.14959	1	65.3122	7.29887	2	0.274385	1.10144	0.75649	0.637832	5.47021
wt	b1409	34.4607	Stats[mean=35.277107 min=7.0 max=135.0 stdv=30.397493]	Stats[mean=96.14458 min=53.0 max=131.0 stdv=16.032082]	(x=59.36 y=71.72)	FALSE	93.0985	2	2	2	59.3623	71.7178	1	9	1	9	9	1	ip[width=17 height=7 bits=16 min=0.0 max=255.0]	1	0.0492688	1.47792	2.20846	0.75631	0.0616409	2.10819	2.06264	1	151.321	4.95542	2	0.423392	1.0006	0.994207	0.804215	6.30115
wt	b1410	40.4583	Stats[mean=37.446156 min=8.0 max=114.0 stdv=25.664318]	Stats[mean=77.815384 min=31.0 max=106.0 stdv=18.121027]	(x=59.51 y=83.11)	FALSE	102.216	2	2	2	59.5056	83.1091	1	9	1	9	9	1	ip[width=13 height=7 bits=16 min=0.0 max=255.0]	1	0	1.14056	1.7495	0.8887	0	1.67066	1.57215	1	56.3099	4.01592	2	0.520295	1	1	0.861547	5.95213
wt	b1415	62.1882	Stats[mean=61.986668 min=26.0 max=112.0 stdv=20.33403]	Stats[mean=85.28 min=53.0 max=134.0 stdv=22.208204]	(x=63.61 y=20.78)	FALSE	66.9207	2	2	2	63.6139	20.7761	1	9	1	9	9	1	ip[width=18 height=6 bits=16 min=0.0 max=255.0]	1	0.00765404	1.39333	2.71369	0.656885	0.0153727	2.26667	2.20721	1	64.4986	5.16283	2	0.345295	1.00007	0.953975	0.685654	4.68758
wt	b1419	45.8125	Stats[mean=42.773586 min=8.0 max=119.0 stdv=30.967503]	Stats[mean=129.01888 min=101.0 max=144.0 stdv=7.7223215]	(x=66.43 y=92.49)	FALSE	113.872	2	2	2	66.4293	92.4878	1	9	1	9	9	1	ip[width=13 height=6 bits=16 min=0.0 max=255.0]	1	0.0273061	0.977222	1.90029	0.849969	0.0577067	1.52023	1.51102	1	100.455	3.80102	2	0.538372	1.0003	0.999432	0.742053	5.64055
wt	b1421	40.8558	Stats[mean=35.84375 min=9.0 max=93.0 stdv=21.479649]	Stats[mean=102.177086 min=64.0 max=167.0 stdv=27.817827]	(x=67.95 y=51.96)	FALSE	85.5374	2	2	2	67.9464	51.9608	1	9	1	9	9	1	ip[width=19 height=7 bits=16 min=0.0 max=255.0]	1	0.0479419	1.72708	2.4779	0.687937	0.0651375	2.4037	2.35633	1	71.2697	5.61678	2	0.380595	1.00085	0.965001	0.795359	5.929
wt	b1426	39.4874	Stats[mean=42.535713 min=10.0 max=156.0 stdv=35.2443]	Stats[mean=76.05357 min=39.0 max=138.0 stdv=26.300358]	(x=70.60 y=47.48)	FALSE	85.0788	2	2	2	70.6001	47.4765	1	9	1	9	9	1	ip[width=21 height=7 bits=16 min=0.0 max=255.0]	1	0.163296	1.92611	2.54551	0.657117	0.225563	2.69979	2.57271	1	15.0254	6.0691	2	0.336457	1.01275	0.94798	0.806219	6.00863
wt	b1427	40.7324	Stats[mean=39.442623 min=5.0 max=120.0 stdv=32.77475]	Stats[mean=121.04918 min=95.0 max=139.0 stdv=6.6693983]	(x=71.18 y=70.26)	FALSE	100.017	2	2	2	71.1814	70.2611	1	9	1	9	9	1	ip[width=14 height=7 bits=16 min=0.0 max=255.0]	1	0	1.11111	2.06155	0.839102	0.0141451	1.64924	1.65398	1	95.8108	4.07921	2	0.520114	1.00004	1	0.778887	5.93618
wt	b1432	36.8072	Stats[mean=33.47945 min=4.0 max=133.0 stdv=28.525383]	Stats[mean=100.46575 min=71.0 max=159.0 stdv=24.62896]	(x=74.94 y=80.78)	FALSE	110.193	2	2	2	74.9433	80.784	1	9	1	9	9	1	ip[width=15 height=8 bits=16 min=0.0 max=255.0]	1	0	1.30306	1.92354	0.861324	0.0102062	1.81353	1.74562	1	44.9753	4.36017	2	0.504457	1.00006	1	0.871703	6.1646
wt	b1435	40.8519	Stats[mean=39.44737 min=10.0 max=112.0 stdv=25.013273]	Stats[mean=80.3421 min=32.0 max=148.0 stdv=29.427675]	(x=77.16 y=95.72)	FALSE	122.949	2	2	2	77.1583	95.7243	1	9	1	9	9	1	ip[width=16 height=7 bits=16 min=0.0 max=255.0]	1	0.0845496	1.31222	2.2054	0.731521	0.11401	2.087	1.99519	1	116.088	4.74783	2	0.383596	1.00199	0.989734	0.72977	5.92923
wt	b1437	42.5758	Stats[mean=45.942528 min=6.0 max=153.0 stdv=38.54154]	Stats[mean=80.44827 min=38.0 max=160.0 stdv=39.082428]	(x=78.72 y=38.41)	FALSE	87.5885	2	2	2	78.7153	38.4141	1	9	1	9	9	1	ip[width=20 height=6 bits=16 min=0.0 max=255.0]	1	0.128579	1.56167	2.83187	0.606829	0.165782	2.49087	2.45891	1	101.71	5.68677	2	0.320476	1.00604	0.930641	0.68046	5.8289
wt	b1438	47.9453	Stats[mean=46.18033 min=15.0 max=122.0 stdv=24.363981]	Stats[mean=115.41803 min=66.0 max=213.0 stdv=31.681223]	(x=79.56 y=18.62)	FALSE	81.7079	2	2	2	79.5585	18.6179	1	9	1	9	9	1	ip[width=25 height=7 bits=16 min=0.0 max=255.0]	1	0.164642	2.13153	3.09267	0.524436	0.233742	3.16087	3.1145	1	56.1553	7.14668	2	0.271636	1.021	0.860451	0.721066	5.51643
wt	b1440	39.8523	Stats[mean=42.72152 min=12.0 max=156.0 stdv=34.371624]	Stats[mean=79.620255 min=49.0 max=139.0 stdv=27.599379]	(x=79.58 y=88.63)	FALSE	119.12	2	2	2	79.5837	88.6345	1	9	1	9	9	1	ip[width=17 height=7 bits=16 min=0.0 max=255.0]	1	0.0942202	1.40278	2.12132	0.753892	0.138031	2	2.00779	1	43.1599	4.83554	2	0.446518	1.00308	0.988065	0.775367	5.9874
wt	b1449	40.0649	Stats[mean=41.837837 min=12.0 max=138.0 stdv=29.165037]	Stats[mean=85.37838 min=43.0 max=160.0 stdv=30.510712]	(x=87.05 y=52.17)	FALSE	101.484	2	2	2	87.0493	52.1681	1	9	1	9	9	1	ip[width=27 height=7 bits=16 min=0.0 max=255.0]	1	0.0835292	2.59319	3.30305	0.531426	0.125679	3.52263	3.45307	1	155.401	7.83071	2	0.26608	1.00651	0.897644	0.79365	5.97502
wt	b1450	40.7945	Stats[mean=46.117645 min=11.0 max=164.0 stdv=37.148163]	Stats[mean=115.01471 min=101.0 max=132.0 stdv=6.1243157]	(x=87.09 y=80.71)	FALSE	118.744	2	2	2	87.0937	80.7145	1	9	1	9	9	1	ip[width=15 height=6 bits=16 min=0.0 max=255.0]	1	0.00522965	1.16139	2.13727	0.798518	0.00491174	1.81353	1.75403	1	137.941	4.27515	2	0.449613	1.00004	0.999761	0.749467	5.93256
wt	b1451	36.9551	Stats[mean=34.20238 min=4.0 max=105.0 stdv=24.572872]	Stats[mean=88.059525 min=63.0 max=122.0 stdv=13.315767]	(x=87.41 y=45.57)	FALSE	98.5784	2	2	2	87.4125	45.5714	1	9	1	9	9	1	ip[width=17 height=7 bits=16 min=0.0 max=255.0]	1	0	1.41208	2.48452	0.7531	0.00226385	2.10819	2.02566	1	133.745	4.8541	2	0.404532	1	0.994036	0.779253	6.156
wt	b1454	43.9206	Stats[mean=37.872726 min=6.0 max=97.0 stdv=24.378994]	Stats[mean=107.63636 min=79.0 max=123.0 stdv=10.011778]	(x=87.82 y=29.67)	FALSE	92.6942	2	2	2	87.8191	29.6651	1	9	1	9	9	1	ip[width=12 height=7 bits=16 min=0.0 max=255.0]	1	0	0.974306	1.52971	0.937024	0.00650222	1.44222	1.34844	1	126.591	3.61474	2	0.596406	1	1	0.869766	5.75064
wt	b1463	32.6604	Stats[mean=30.272728 min=0.0 max=98.0 stdv=28.773151]	Stats[mean=80.05051 min=57.0 max=113.0 stdv=14.314524]	(x=97.26 y=1.24)	FALSE	97.2653	2	2	2	97.2574	1.23779	1	9	1	9	9	1	ip[width=18 height=8 bits=16 min=0.0 max=255.0]	1	0	1.76587	2.1341	0.783595	0.00612307	2.26667	2.20411	1	116.786	5.32156	2	0.437617	1.00001	0.999269	0.906927	6.40592
wt	b1464	53.6154	Stats[mean=51.15942 min=21.0 max=103.0 stdv=20.862028]	Stats[mean=113.85507 min=74.0 max=134.0 stdv=12.556081]	(x=100.02 y=46.32)	FALSE	110.225	2	2	2	100.021	46.3177	1	9	1	9	9	1	ip[width=16 height=6 bits=16 min=0.0 max=255.0]	1	0	1.26319	2.10205	0.764433	0.000270981	1.92296	1.87937	1	126.706	4.55691	2	0.43495	1	0.999451	0.746832	5.18646
wt	b1468	37.1807	Stats[mean=33.430557 min=10.0 max=121.0 stdv=25.442465]	Stats[mean=84.236115 min=69.0 max=119.0 stdv=11.5508585]	(x=101.71 y=102.24)	FALSE	144.214	2	2	2	101.707	102.243	1	9	1	9	9	1	ip[width=15 height=7 bits=16 min=0.0 max=255.0]	1	0.00858625	1.30667	2.14669	0.811082	0.00630067	1.92296	1.85175	1	146.875	4.4994	2	0.449919	1.00005	1	0.798708	6.14286
wt	b1469	39.1772	Stats[mean=42.39726 min=8.0 max=162.0 stdv=36.334763]	Stats[mean=108.904106 min=76.0 max=191.0 stdv=32.243504]	(x=102.14 y=89.49)	FALSE	135.8	2	2	2	102.139	89.494	1	9	1	9	9	1	ip[width=16 height=7 bits=16 min=0.0 max=255.0]	1	0.0164235	1.27833	2.06301	0.767835	0.0385955	1.96864	1.90781	1	119.013	4.57397	2	0.419972	1.00032	0.998481	0.758038	6.02668
wt	b1471	36.4458	Stats[mean=34.786667 min=4.0 max=115.0 stdv=30.726032]	Stats[mean=85.333336 min=65.0 max=119.0 stdv=11.608866]	(x=106.28 y=1.33)	FALSE	106.289	2	2	2	106.28	1.33265	1	9	1	9	9	1	ip[width=15 height=7 bits=16 min=0.0 max=255.0]	1	0.0138942	1.33717	1.98977	0.843187	0.00544976	1.85712	1.79141	1	16.2767	4.46413	2	0.493649	1.00008	0.999825	0.852698	6.18563
wt	b1475	56.887	Stats[mean=58.74775 min=34.0 max=124.0 stdv=20.876898]	Stats[mean=69.51351 min=43.0 max=111.0 stdv=19.148636]	(x=111.37 y=45.16)	FALSE	120.174	2	2	2	111.367	45.1569	1	9	1	9	9	1	ip[width=23 height=6 bits=16 min=0.0 max=255.0]	1	0.0799894	1.93861	3.274	0.56459	0.111034	2.92727	2.9001	1	26.3935	6.56876	2	0.288056	1.00376	0.946177	0.714794	4.99608
wt	b1476	62.1	Stats[mean=57.275364 min=28.0 max=93.0 stdv=17.241268]	Stats[mean=65.884056 min=47.0 max=111.0 stdv=19.166864]	(x=112.08 y=121.97)	FALSE	165.645	2	2	2	112.075	121.973	1	9	1	9	9	1	ip[width=18 height=6 bits=16 min=0.0 max=255.0]	1	0.137831	1.23	3.45254	0.586443	0.197951	2.30169	2.26581	1	87.6092	5.13387	2	0.295612	1.0076	0.935757	0.581334	4.69271
wt	b1481	65.94	Stats[mean=63.43182 min=42.0 max=101.0 stdv=15.140271]	Stats[mean=64.65909 min=52.0 max=85.0 stdv=6.034564]	(x=116.25 y=106.70)	FALSE	157.792	2	2	2	116.25	106.697	1	9	1	9	9	1	ip[width=12 height=6 bits=16 min=0.0 max=255.0]	1	0.0302273	0.771111	1.74005	0.836043	0.0601144	1.39204	1.35184	1	68.9628	3.40447	2	0.506668	1.00028	1.00072	0.646156	4.46924
wt	b1483	40.6538	Stats[mean=35.0 min=11.0 max=112.0 stdv=21.756226]	Stats[mean=89.1194 min=74.0 max=114.0 stdv=8.108212]	(x=116.70 y=101.35)	FALSE	154.567	2	2	2	116.702	101.349	1	9	1	9	9	1	ip[width=15 height=7 bits=16 min=0.0 max=255.0]	1	0.0150449	1.18889	1.96469	0.795715	0.0137004	1.85233	1.78455	1	129.906	4.33308	2	0.441181	1.00003	0.999533	0.756372	5.94075
wt	b1484	41.73	Stats[mean=40.80645 min=12.0 max=142.0 stdv=25.808348]	Stats[mean=65.849464 min=29.0 max=118.0 stdv=23.307467]	(x=117.18 y=119.58)	FALSE	167.426	2	2	2	117.179	119.585	1	9	1	9	9	1	ip[width=21 height=6 bits=16 min=0.0 max=255.0]	1	0.0457799	1.60444	3.11904	0.590705	0.071886	2.64659	2.54575	1	136.507	5.84227	2	0.291649	1.0013	0.953765	0.675065	5.87812
wt	b1490	39.8358	Stats[mean=39.516666 min=10.0 max=128.0 stdv=31.379845]	Stats[mean=76.51667 min=45.0 max=87.0 stdv=7.1437817]	(x=123.07 y=107.60)	FALSE	163.476	2	2	2	123.071	107.601	1	9	1	9	9	1	ip[width=14 height=6 bits=16 min=0.0 max=255.0]	1	0	1.06889	2.00315	0.817436	0.000934599	1.73845	1.64859	1	149.543	4.05363	2	0.450315	1.00001	0.999481	0.742124	5.98835
wt	b1494	43.1707	Stats[mean=41.91453 min=13.0 max=99.0 stdv=22.335827]	Stats[mean=63.05983 min=43.0 max=103.0 stdv=17.061901]	(x=127.17 y=32.95)	FALSE	131.369	2	2	2	127.17	32.9477	1	9	1	9	9	1	ip[width=23 height=7 bits=16 min=0.0 max=255.0]	1	0	2.05319	3.22749	0.584619	0.00184565	2.98142	2.89047	1	60.5092	6.6433	2	0.294098	1.00001	0.957324	0.756433	5.79428
wt	b1498	30.6389	Stats[mean=32.584614 min=0.0 max=129.0 stdv=35.61859]	Stats[mean=77.98462 min=59.0 max=117.0 stdv=14.449797]	(x=128.76 y=22.37)	FALSE	130.689	2	2	2	128.76	22.3684	1	9	1	9	9	1	ip[width=13 height=7 bits=16 min=0.0 max=255.0]	1	0.0162949	1.19889	1.75012	0.889359	0.0269246	1.67066	1.58606	1	120.04	4.11582	2	0.546905	1.00012	0.999884	0.882233	6.52356
wt	b1501	42.9016	Stats[mean=39.11321 min=12.0 max=96.0 stdv=20.95385]	Stats[mean=64.01887 min=41.0 max=105.0 stdv=19.16376]	(x=129.15 y=132.17)	FALSE	184.793	2	2	2	129.15	132.17	1	9	1	9	9	1	ip[width=14 height=5 bits=16 min=0.0 max=255.0]	1	0.0364719	0.956111	2.28185	0.746471	0.0332261	1.73333	1.66064	1	108.392	4.01192	2	0.405186	1.00016	0.987945	0.635617	5.80994
wt	b1504	36.5467	Stats[mean=31.07353 min=3.0 max=108.0 stdv=25.38675]	Stats[mean=133.25 min=92.0 max=160.0 stdv=12.913461]	(x=131.49 y=62.42)	FALSE	145.551	2	2	2	131.487	62.4205	1	9	1	9	9	1	ip[width=14 height=7 bits=16 min=0.0 max=255.0]	1	0	1.19056	1.76246	0.879444	0.000806711	1.73333	1.62575	1	120.1	4.12454	2	0.50454	1.00001	1	0.864503	6.17976
wt	b1506	38.011	Stats[mean=36.240963 min=6.0 max=124.0 stdv=23.938229]	Stats[mean=91.66265 min=53.0 max=150.0 stdv=23.86102]	(x=131.99 y=78.14)	FALSE	153.389	2	2	2	131.991	78.1446	1	9	1	9	9	1	ip[width=18 height=7 bits=16 min=0.0 max=255.0]	1	0	1.47889	2.67591	0.688857	0.00610943	2.27058	2.21678	1	133.757	5.19408	2	0.365233	1.00001	0.992913	0.73551	6.09455
wt	b1507	38.8068	Stats[mean=36.807228 min=12.0 max=102.0 stdv=21.36869]	Stats[mean=38.759037 min=29.0 max=63.0 stdv=8.40962]	(x=132.80 y=128.60)	FALSE	184.863	2	2	2	132.799	128.602	1	9	1	9	9	1	ip[width=17 height=7 bits=16 min=0.0 max=255.0]	1	0.023139	1.45722	2.18549	0.773406	0.028708	2.087	2.04197	1	150.44	4.86591	2	0.425983	1.00013	0.999619	0.805101	6.04824
wt	b1514	38.0748	Stats[mean=34.265305 min=8.0 max=134.0 stdv=23.988636]	Stats[mean=57.591835 min=23.0 max=112.0 stdv=23.684715]	(x=3.10 y=53.28)	FALSE	53.3697	2	2	2	3.09854	53.2797	1	10	1	10	10	1	ip[width=20 height=7 bits=16 min=0.0 max=255.0]	1	0.187457	1.73493	2.41644	0.667371	0.27681	2.4513	2.43718	1	117.52	5.7156	2	0.367618	1.01739	0.954912	0.774685	8.15897
wt	b1515	36.8222	Stats[mean=36.790123 min=2.0 max=127.0 stdv=32.574036]	Stats[mean=58.04938 min=21.0 max=102.0 stdv=19.076754]	(x=4.62 y=21.28)	FALSE	21.7772	2	2	2	4.62458	21.2805	1	10	1	10	10	1	ip[width=16 height=8 bits=16 min=0.0 max=255.0]	1	0.00955732	1.43596	2.08003	0.836293	0.00234725	1.94136	1.88369	1	102.361	4.64513	2	0.48511	1.00008	0.999937	0.885462	8.25669
wt	b1516	43.7966	Stats[mean=43.903847 min=13.0 max=137.0 stdv=30.754728]	Stats[mean=30.096153 min=16.0 max=36.0 stdv=4.8679004]	(x=6.86 y=118.85)	FALSE	119.047	2	2	2	6.86403	118.849	1	10	1	10	10	1	ip[width=12 height=6 bits=16 min=0.0 max=255.0]	1	0	0.903125	1.86233	0.857703	0.0140774	1.55492	1.44942	1	113.761	3.63756	2	0.4756	1.00003	0.999885	0.722454	7.71254
wt	b1517	57.1273	Stats[mean=56.457943 min=24.0 max=104.0 stdv=19.73995]	Stats[mean=85.62617 min=33.0 max=191.0 stdv=42.675945]	(x=10.06 y=49.46)	FALSE	50.4719	2	2	2	10.0607	49.459	1	10	1	10	10	1	ip[width=25 height=6 bits=16 min=0.0 max=255.0]	1	0.0630196	1.85899	4.03922	0.465409	0.101614	3.24688	3.1561	1	71.0946	7.08478	2	0.22452	1.00382	0.877926	0.617412	6.67245
wt	b1518	35.7011	Stats[mean=34.988094 min=5.0 max=110.0 stdv=27.03077]	Stats[mean=66.34524 min=32.0 max=91.0 stdv=13.052714]	(x=12.02 y=53.10)	FALSE	54.4417	2	2	2	12.016	53.0991	1	10	1	10	10	1	ip[width=15 height=8 bits=16 min=0.0 max=255.0]	1	0.00778749	1.42726	1.89498	0.841683	0.010787	1.92296	1.83796	1	122.365	4.61617	2	0.491441	1.00002	0.998154	0.890375	8.34416
wt	b1519	42.9562	Stats[mean=39.882812 min=10.0 max=97.0 stdv=22.812353]	Stats[mean=54.1875 min=29.0 max=87.0 stdv=16.748135]	(x=18.33 y=22.66)	FALSE	29.1414	2	2	2	18.3287	22.6556	1	10	1	10	10	1	ip[width=27 height=7 bits=16 min=0.0 max=255.0]	1	0.133382	2.26066	3.59705	0.487794	0.187136	3.35725	3.37476	1	91.7657	7.6314	2	0.255375	1.01651	0.857794	0.703319	7.77811
wt	b1520	40.3733	Stats[mean=34.560608 min=10.0 max=108.0 stdv=22.497267]	Stats[mean=94.77273 min=62.0 max=143.0 stdv=21.2348]	(x=18.11 y=108.90)	FALSE	110.392	2	2	2	18.114	108.895	1	10	1	10	10	1	ip[width=15 height=6 bits=16 min=0.0 max=255.0]	1	0.005737	1.16653	2.15022	0.762191	0.00459336	1.85712	1.83121	1	107.785	4.38551	2	0.430652	1.00003	0.999524	0.714768	7.97963
wt	b1521	40.2535	Stats[mean=36.612904 min=9.0 max=106.0 stdv=24.254358]	Stats[mean=66.354836 min=26.0 max=97.0 stdv=14.417768]	(x=17.97 y=127.98)	FALSE	129.24	2	2	2	17.9713	127.984	1	10	1	10	10	1	ip[width=15 height=6 bits=16 min=0.0 max=255.0]	1	0.0178146	1.10826	2.40442	0.741143	0.0123423	1.81353	1.82224	1	137.728	4.33487	2	0.429046	1.00003	0.999749	0.672196	7.98898
wt	b1522	36.7746	Stats[mean=33.06154 min=7.0 max=109.0 stdv=24.812344]	Stats[mean=75.98462 min=44.0 max=108.0 stdv=12.877418]	(x=18.34 y=78.02)	FALSE	80.1503	2	2	2	18.3413	78.0235	1	10	1	10	10	1	ip[width=14 height=7 bits=16 min=0.0 max=255.0]	1	0	1.10597	1.99924	0.821536	0.0014197	1.78885	1.67422	1	115.693	4.11305	2	0.440052	1.00001	0.999561	0.759983	8.26041
wt	b1523	45.4167	Stats[mean=45.044643 min=12.0 max=130.0 stdv=27.205719]	Stats[mean=53.0 min=19.0 max=105.0 stdv=22.718805]	(x=21.61 y=31.53)	FALSE	38.2224	2	2	2	21.6116	31.526	1	10	1	10	10	1	ip[width=23 height=7 bits=16 min=0.0 max=255.0]	1	0	1.98993	3.13164	0.584035	0.00127852	2.93636	2.85674	1	130.795	6.54341	2	0.293852	1.00001	0.949391	0.746775	7.58614
wt	b1524	42.9459	Stats[mean=48.16346 min=4.0 max=153.0 stdv=36.912678]	Stats[mean=70.91346 min=23.0 max=149.0 stdv=29.042356]	(x=21.63 y=4.27)	FALSE	22.048	2	2	2	21.6307	4.26921	1	10	1	10	10	1	ip[width=21 height=7 bits=16 min=0.0 max=255.0]	1	0.0502527	1.85068	3.01499	0.622784	0.0686324	2.73577	2.63699	1	53.0371	6.11085	2	0.314834	1.00143	0.957871	0.755299	7.77891
wt	b1525	37.5747	Stats[mean=44.57143 min=12.0 max=149.0 stdv=38.344845]	Stats[mean=57.467533 min=22.0 max=103.0 stdv=18.216234]	(x=22.30 y=85.53)	FALSE	88.3901	2	2	2	22.2953	85.5321	1	10	1	10	10	1	ip[width=17 height=7 bits=16 min=0.0 max=255.0]	1	0.0114188	1.41924	2.54951	0.757242	0.00976252	2.03961	2.0389	1	175.534	4.85305	2	0.434382	1.00003	0.998193	0.780738	8.19798
wt	b1526	44.301	Stats[mean=49.387756 min=13.0 max=174.0 stdv=35.529175]	Stats[mean=61.734695 min=24.0 max=95.0 stdv=18.543097]	(x=23.57 y=91.88)	FALSE	94.8595	2	2	2	23.574	91.8836	1	10	1	10	10	1	ip[width=23 height=6 bits=16 min=0.0 max=255.0]	1	0.0698989	1.69403	3.57085	0.485832	0.0580012	2.98142	2.92048	1	26.1973	6.61945	2	0.242652	1.00215	0.874118	0.610888	7.67319
wt	b1529	41.0238	Stats[mean=40.410255 min=12.0 max=107.0 stdv=23.952028]	Stats[mean=98.52564 min=61.0 max=177.0 stdv=23.04131]	(x=28.78 y=117.44)	FALSE	120.916	2	2	2	28.7785	117.442	1	10	1	10	10	1	ip[width=17 height=6 bits=16 min=0.0 max=255.0]	1	0.138201	1.37764	2.55007	0.690293	0.183044	2.15407	2.13214	1	108.175	5.0079	2	0.378031	1.00586	0.974553	0.702709	7.92888
wt	b1530	46.2596	Stats[mean=46.867348 min=19.0 max=127.0 stdv=24.520826]	Stats[mean=73.244896 min=25.0 max=169.0 stdv=35.841595]	(x=34.75 y=46.39)	FALSE	57.9594	2	2	2	34.7495	46.3871	1	10	1	10	10	1	ip[width=23 height=6 bits=16 min=0.0 max=255.0]	1	0.119021	1.73465	3.33406	0.526505	0.193223	2.92727	2.86248	1	152.009	6.43443	2	0.25775	1.01129	0.911044	0.642867	7.52037
wt	b1531	39.8154	Stats[mean=39.666668 min=10.0 max=110.0 stdv=27.240713]	Stats[mean=68.15 min=35.0 max=103.0 stdv=13.46159]	(x=34.94 y=127.52)	FALSE	132.22	2	2	2	34.9358	127.521	1	10	1	10	10	1	ip[width=14 height=6 bits=16 min=0.0 max=255.0]	1	0.0128888	1.05278	2.04879	0.815118	0.0074862	1.73845	1.65216	1	141.787	4.02868	2	0.443527	1.00004	1.00013	0.735093	8.02316
wt	b1532	49.0319	Stats[mean=44.0 min=14.0 max=109.0 stdv=22.838982]	Stats[mean=75.87059 min=40.0 max=108.0 stdv=17.241138]	(x=38.97 y=82.76)	FALSE	91.4734	2	2	2	38.9667	82.7586	1	10	1	10	10	1	ip[width=20 height=6 bits=16 min=0.0 max=255.0]	1	0.226745	1.51	2.86528	0.568648	0.321719	2.56472	2.48147	1	59.996	5.77659	2	0.292286	1.02537	0.88838	0.647761	7.30407
wt	b1533	41.9308	Stats[mean=40.066666 min=5.0 max=104.0 stdv=26.259768]	Stats[mean=90.0 min=40.0 max=134.0 stdv=24.683884]	(x=39.41 y=10.01)	FALSE	40.6654	2	2	2	39.415	10.0065	1	10	1	10	10	1	ip[width=26 height=7 bits=16 min=0.0 max=255.0]	1	0.11354	2.14944	3.37698	0.464637	0.176838	3.34132	3.26099	1	32.2315	7.62449	2	0.245132	1.01334	0.806819	0.687816	7.85811
wt	b1534	39.5897	Stats[mean=32.661766 min=4.0 max=91.0 stdv=22.407095]	Stats[mean=75.367645 min=33.0 max=113.0 stdv=16.853987]	(x=40.24 y=38.35)	FALSE	55.5903	2	2	2	40.2393	38.3546	1	10	1	10	10	1	ip[width=16 height=6 bits=16 min=0.0 max=255.0]	1	0	1.21222	2.27047	0.739578	0.00152761	1.94136	1.89053	1	106.073	4.53841	2	0.409524	1.00002	0.984602	0.712929	8.04077
wt	b1535	38.4828	Stats[mean=35.81132 min=8.0 max=106.0 stdv=23.849735]	Stats[mean=80.98113 min=38.0 max=93.0 stdv=10.000943]	(x=40.19 y=102.56)	FALSE	110.157	2	2	2	40.193	102.562	1	10	1	10	10	1	ip[width=13 height=6 bits=16 min=0.0 max=255.0]	1	0	0.9175	1.90029	0.853649	0.00656542	1.52023	1.46885	1	100.393	3.67509	2	0.50547	1.00001	1	0.726335	8.12713
wt	b1537	36.0588	Stats[mean=35.548386 min=6.0 max=116.0 stdv=29.616499]	Stats[mean=56.98387 min=23.0 max=71.0 stdv=13.5531645]	(x=40.96 y=42.66)	FALSE	59.1407	2	2	2	40.9625	42.6578	1	10	1	10	10	1	ip[width=13 height=7 bits=16 min=0.0 max=255.0]	1	0	1.05507	1.74323	0.894602	4.55449e-06	1.62754	1.49413	1	141.34	3.84973	2	0.507139	1	1	0.819302	8.31625
wt	b1538	43.6714	Stats[mean=40.171875 min=11.0 max=117.0 stdv=24.529577]	Stats[mean=47.0625 min=16.0 max=63.0 stdv=11.227623]	(x=42.44 y=1.75)	FALSE	42.4804	2	2	2	42.4443	1.75114	1	10	1	10	10	1	ip[width=14 height=7 bits=16 min=0.0 max=255.0]	1	0.00550361	1.11133	1.88491	0.842318	0.0065521	1.68655	1.62839	1	157.152	4.07182	2	0.497456	1.00001	0.999442	0.781085	7.72231
wt	b1539	37.3028	Stats[mean=33.122448 min=5.0 max=98.0 stdv=22.86503]	Stats[mean=80.65306 min=48.0 max=116.0 stdv=16.78125]	(x=44.75 y=23.15)	FALSE	50.3877	2	2	2	44.7546	23.1504	1	10	1	10	10	1	ip[width=20 height=7 bits=16 min=0.0 max=255.0]	1	0.12383	1.77358	2.74503	0.649629	0.180785	2.52982	2.49055	1	12.5985	5.8573	2	0.352842	1.01019	0.934264	0.772809	8.2192
wt	b1540	37.4198	Stats[mean=33.527027 min=7.0 max=130.0 stdv=27.260399]	Stats[mean=82.932434 min=60.0 max=123.0 stdv=19.297478]	(x=45.82 y=88.16)	FALSE	99.3611	2	2	2	45.8228	88.1641	1	10	1	10	10	1	ip[width=16 height=7 bits=16 min=0.0 max=255.0]	1	0.0229508	1.33236	2.2873	0.754283	0.0345418	2.03525	1.94925	1	147.319	4.71139	2	0.409542	1.00025	0.988052	0.763487	8.21007
wt	b1541	35.8971	Stats[mean=32.95238 min=5.0 max=103.0 stdv=25.089792]	Stats[mean=42.079365 min=20.0 max=62.0 stdv=6.5998573]	(x=46.57 y=95.45)	FALSE	106.208	2	2	2	46.5721	95.453	1	10	1	10	10	1	ip[width=13 height=7 bits=16 min=0.0 max=255.0]	1	0	1.07514	1.6883	0.893202	1.31024e-05	1.61107	1.49069	1	116.565	3.88922	2	0.527405	1	1	0.828726	8.32888
wt	b1542	37.8548	Stats[mean=36.614037 min=9.0 max=127.0 stdv=30.265938]	Stats[mean=55.385963 min=31.0 max=66.0 stdv=6.834143]	(x=46.90 y=85.40)	FALSE	97.426	2	2	2	46.8988	85.3952	1	10	1	10	10	1	ip[width=12 height=6 bits=16 min=0.0 max=255.0]	1	0	0.9675	1.7122	0.876412	3.94805e-06	1.52023	1.4482	1	120.58	3.72457	2	0.533016	1	0.999713	0.769611	8.17613
wt	b1543	40.3421	Stats[mean=39.984848 min=7.0 max=134.0 stdv=34.941486]	Stats[mean=77.21212 min=48.0 max=114.0 stdv=13.218304]	(x=49.14 y=107.04)	FALSE	117.781	2	2	2	49.1359	107.042	1	10	1	10	10	1	ip[width=15 height=7 bits=16 min=0.0 max=255.0]	1	0.0125879	1.19583	2.26691	0.800042	0.0205879	1.81353	1.78453	1	78.4777	4.33395	2	0.462947	1.00006	1	0.759882	7.98206
wt	b1545	40.2388	Stats[mean=38.508476 min=6.0 max=131.0 stdv=28.808147]	Stats[mean=13.525424 min=8.0 max=18.0 stdv=2.5821397]	(x=53.04 y=10.99)	FALSE	54.1631	2	2	2	53.036	10.992	1	10	1	10	10	1	ip[width=14 height=7 bits=16 min=0.0 max=255.0]	1	0.0127595	1.08868	2.01801	0.834983	0.0157758	1.7075	1.64624	1	52.4615	4.04777	2	0.475433	1.00003	0.999952	0.765539	7.99012
wt	b1546	39.8252	Stats[mean=37.14737 min=10.0 max=120.0 stdv=27.28532]	Stats[mean=97.97895 min=47.0 max=155.0 stdv=26.606262]	(x=54.31 y=42.26)	FALSE	68.8132	2	2	2	54.3051	42.2637	1	10	1	10	10	1	ip[width=21 height=6 bits=16 min=0.0 max=255.0]	1	0.039983	1.66236	3.11904	0.591298	0.0599611	2.64659	2.59887	1	44.3203	5.9438	2	0.302177	1.00101	0.95306	0.685581	8.02239
wt	b1547	42.949	Stats[mean=44.581394 min=9.0 max=144.0 stdv=31.090178]	Stats[mean=71.941864 min=28.0 max=123.0 stdv=22.123373]	(x=56.39 y=27.28)	FALSE	62.6384	2	2	2	56.3877	27.2764	1	10	1	10	10	1	ip[width=19 height=7 bits=16 min=0.0 max=255.0]	1	0.121303	1.57056	2.76261	0.650835	0.152707	2.36267	2.35198	1	10.2556	5.50676	2	0.358225	1.00443	0.961319	0.724579	7.77867
wt	b1549	35.6098	Stats[mean=29.813334 min=5.0 max=101.0 stdv=22.277544]	Stats[mean=84.973335 min=68.0 max=127.0 stdv=17.655085]	(x=61.97 y=51.60)	FALSE	80.6364	2	2	2	61.9675	51.5971	1	10	1	10	10	1	ip[width=17 height=6 bits=16 min=0.0 max=255.0]	1	0.0675083	1.32972	2.38019	0.695042	0.0750586	2.18683	2.07311	1	127.272	4.9032	2	0.354031	1.00093	0.97277	0.699469	8.35129
wt	b1551	34.3837	Stats[mean=31.181818 min=7.0 max=109.0 stdv=25.013536]	Stats[mean=64.818184 min=29.0 max=107.0 stdv=19.0268]	(x=63.66 y=32.62)	FALSE	71.5353	2	2	2	63.6628	32.6243	1	10	1	10	10	1	ip[width=17 height=7 bits=16 min=0.0 max=255.0]	1	0.0367169	1.37187	2.55797	0.688867	0.0453293	2.17051	2.12537	1	130.094	5.00259	2	0.370767	1.00036	0.983325	0.703069	8.44695
wt	b1552	36.1505	Stats[mean=39.011627 min=7.0 max=166.0 stdv=38.2101]	Stats[mean=88.38372 min=34.0 max=150.0 stdv=26.210985]	(x=66.02 y=24.24)	FALSE	70.3265	2	2	2	66.0171	24.2399	1	10	1	10	10	1	ip[width=17 height=8 bits=16 min=0.0 max=255.0]	1	0	1.50535	2.09911	0.736796	0.00589412	2.14994	2.09803	1	126.302	5.06699	2	0.414664	1.00003	0.969671	0.795259	8.3091
wt	b1553	39.6711	Stats[mean=32.402985 min=8.0 max=106.0 stdv=21.772974]	Stats[mean=103.29851 min=79.0 max=136.0 stdv=11.876913]	(x=67.65 y=44.37)	FALSE	80.9011	2	2	2	67.6509	44.3661	1	10	1	10	10	1	ip[width=15 height=6 bits=16 min=0.0 max=255.0]	1	0.00592261	1.18847	2.13727	0.779523	0.000847808	1.81353	1.81494	1	137.881	4.37709	2	0.460098	1.00002	0.999183	0.737091	8.03442
wt	b1554	35.0143	Stats[mean=31.064516 min=4.0 max=120.0 stdv=26.821127]	Stats[mean=88.59677 min=56.0 max=121.0 stdv=13.705879]	(x=71.32 y=49.65)	FALSE	86.9016	2	2	2	71.3193	49.6533	1	10	1	10	10	1	ip[width=14 height=7 bits=16 min=0.0 max=255.0]	1	0.020472	1.09583	1.90445	0.822436	0.0245337	1.68655	1.65254	1	22.196	4.09191	2	0.490521	1.00014	0.999747	0.759661	8.39775
wt	b1555	39.9474	Stats[mean=45.434784 min=7.0 max=163.0 stdv=38.949192]	Stats[mean=118.03261 min=46.0 max=198.0 stdv=32.2795]	(x=72.49 y=42.03)	FALSE	83.7959	2	2	2	72.4927	42.0305	1	10	1	10	10	1	ip[width=20 height=6 bits=16 min=0.0 max=255.0]	1	0.111954	1.56361	2.90519	0.614987	0.156822	2.50511	2.43959	1	112.737	5.65245	2	0.317239	1.00554	0.949722	0.685181	8.01286
wt	b1556	42.1486	Stats[mean=35.174603 min=8.0 max=102.0 stdv=21.659044]	Stats[mean=130.5873 min=86.0 max=225.0 stdv=31.737652]	(x=72.76 y=94.56)	FALSE	119.309	2	2	2	72.7579	94.5565	1	10	1	10	10	1	ip[width=15 height=6 bits=16 min=0.0 max=255.0]	1	0.0169597	1.1375	2.3863	0.74627	0.0276022	1.90904	1.83465	1	12.4929	4.37656	2	0.397402	1.00023	0.999268	0.685002	7.84112
wt	b1557	36.3507	Stats[mean=33.780823 min=6.0 max=115.0 stdv=23.49128]	Stats[mean=97.12329 min=64.0 max=162.0 stdv=22.961287]	(x=73.36 y=68.19)	FALSE	100.16	2	2	2	73.3623	68.1912	1	10	1	10	10	1	ip[width=16 height=6 bits=16 min=0.0 max=255.0]	1	0.0182662	1.23944	2.29327	0.738465	0.0136353	2.03087	1.93225	1	113.634	4.59255	2	0.382624	1.00005	0.994207	0.718619	8.29349
wt	b1558	42.2639	Stats[mean=49.50746 min=13.0 max=161.0 stdv=39.70893]	Stats[mean=96.850746 min=36.0 max=216.0 stdv=36.590797]	(x=72.99 y=106.85)	FALSE	129.401	2	2	2	72.985	106.855	1	10	1	10	10	1	ip[width=15 height=6 bits=16 min=0.0 max=255.0]	1	0.0112708	1.1375	2.27047	0.736175	0.00365599	1.94136	1.84495	1	16.3487	4.40646	2	0.38428	1.00002	0.996108	0.677528	7.83212
wt	b1559	37.9697	Stats[mean=30.37037 min=4.0 max=102.0 stdv=23.932528]	Stats[mean=102.796295 min=56.0 max=121.0 stdv=15.48996]	(x=73.40 y=17.95)	FALSE	75.5595	2	2	2	73.3976	17.9451	1	10	1	10	10	1	ip[width=13 height=6 bits=16 min=0.0 max=255.0]	1	0	0.982708	1.89215	0.834765	0.00641185	1.60555	1.53145	1	129.125	3.84623	2	0.485388	1.00004	0.999576	0.73111	8.16717
wt	b1560	38.0588	Stats[mean=29.428572 min=6.0 max=82.0 stdv=18.951475]	Stats[mean=50.160713 min=30.0 max=77.0 stdv=9.124945]	(x=73.59 y=29.81)	FALSE	79.4027	2	2	2	73.5938	29.8118	1	10	1	10	10	1	ip[width=14 height=6 bits=16 min=0.0 max=255.0]	1	0.00766698	1.03535	1.91808	0.827649	0.00239861	1.62754	1.60979	1	39.9417	3.96483	2	0.49766	1.00002	0.999732	0.738569	8.16021
wt	b1561	37.7402	Stats[mean=36.65574 min=6.0 max=125.0 stdv=25.786718]	Stats[mean=129.5082 min=52.0 max=216.0 stdv=36.723503]	(x=75.53 y=3.72)	FALSE	75.6235	2	2	2	75.532	3.71919	1	10	1	10	10	1	ip[width=24 height=7 bits=16 min=0.0 max=255.0]	1	0.0564456	2.12924	3.28225	0.55682	0.0159114	3.10984	3.03554	1	120.297	6.93202	2	0.280322	1.00113	0.924314	0.74695	8.18507
wt	b1562	55.1667	Stats[mean=55.966293 min=25.0 max=120.0 stdv=23.202885]	Stats[mean=51.52809 min=36.0 max=80.0 stdv=12.34457]	(x=74.84 y=112.05)	FALSE	134.75	2	2	2	74.8437	112.053	1	10	1	10	10	1	ip[width=22 height=6 bits=16 min=0.0 max=255.0]	1	0.0922692	1.55722	3.37062	0.515996	0.140426	2.6965	2.73265	1	178.942	6.15825	2	0.272684	1.00658	0.906093	0.604237	6.82542
wt	b1563	39.4	Stats[mean=35.344086 min=12.0 max=89.0 stdv=20.150248]	Stats[mean=87.247314 min=58.0 max=148.0 stdv=24.87519]	(x=75.33 y=66.07)	FALSE	100.203	2	2	2	75.3311	66.0743	1	10	1	10	10	1	ip[width=21 height=6 bits=16 min=0.0 max=255.0]	1	0.036896	1.65417	3.1632	0.57298	0.0531586	2.69979	2.63143	1	21.7208	6.02316	2	0.288954	1.00078	0.937648	0.67074	8.05557
wt	b1564	41.8904	Stats[mean=38.268658 min=5.0 max=102.0 stdv=23.701159]	Stats[mean=107.50746 min=48.0 max=177.0 stdv=32.359894]	(x=79.02 y=23.30)	FALSE	82.3849	2	2	2	79.0225	23.2963	1	10	1	10	10	1	ip[width=15 height=6 bits=16 min=0.0 max=255.0]	1	0	1.17625	2.14117	0.746274	0.00218547	1.90904	1.85822	1	59.1078	4.45047	2	0.41094	1.00001	0.991454	0.699217	7.86126
wt	b1565	34.9881	Stats[mean=29.146667 min=3.0 max=116.0 stdv=24.285294]	Stats[mean=54.626667 min=33.0 max=72.0 stdv=6.3368793]	(x=79.90 y=35.86)	FALSE	87.5771	2	2	2	79.8982	35.8612	1	10	1	10	10	1	ip[width=16 height=6 bits=16 min=0.0 max=255.0]	1	0	1.32306	2.23522	0.761469	0.00477686	2	1.95961	1	117.148	4.6727	2	0.421142	1.00001	0.99979	0.76106	8.3998
wt	b1566	41.5224	Stats[mean=46.53731 min=13.0 max=121.0 stdv=32.08291]	Stats[mean=75.402985 min=52.0 max=118.0 stdv=13.048928]	(x=82.86 y=122.73)	FALSE	148.089	2	2	2	82.8648	122.735	1	10	1	10	10	1	ip[width=15 height=6 bits=16 min=0.0 max=255.0]	1	0	1.09833	2.22361	0.775977	0.00318248	1.77889	1.75238	1	5.33979	4.21743	2	0.441923	1.00002	0.996974	0.696472	7.88998
wt	b1567	47.7826	Stats[mean=48.816666 min=13.0 max=139.0 stdv=32.454136]	Stats[mean=102.5 min=60.0 max=135.0 stdv=13.404401]	(x=83.77 y=128.98)	FALSE	153.796	2	2	2	83.7659	128.983	1	10	1	10	10	1	ip[width=15 height=6 bits=16 min=0.0 max=255.0]	1	0.0246881	1.05722	2.26147	0.753278	0.0237798	1.81353	1.74096	1	15.7662	4.19963	2	0.409286	1.00009	0.987033	0.668544	7.40154
wt	b1568	43.2785	Stats[mean=42.24 min=14.0 max=96.0 stdv=22.400434]	Stats[mean=60.12 min=42.0 max=101.0 stdv=15.661935]	(x=84.83 y=124.99)	FALSE	151.057	2	2	2	84.8323	124.987	1	10	1	10	10	1	ip[width=17 height=6 bits=16 min=0.0 max=255.0]	1	0.0914015	1.29222	2.54951	0.707096	0.111014	2.03961	2.02807	1	177.309	4.79219	2	0.395507	1.00204	0.981849	0.698571	7.75296
wt	b1569	34.7286	Stats[mean=39.092308 min=7.0 max=144.0 stdv=36.942406]	Stats[mean=60.553844 min=36.0 max=97.0 stdv=10.684438]	(x=85.61 y=73.54)	FALSE	112.864	2	2	2	85.6129	73.5439	1	10	1	10	10	1	ip[width=14 height=7 bits=16 min=0.0 max=255.0]	1	0.00611381	1.14917	1.95956	0.835695	0.00500265	1.81353	1.69254	1	36.2031	4.15693	2	0.444881	1.00001	1	0.785996	8.42004
wt	b1570	34.5119	Stats[mean=34.746834 min=9.0 max=136.0 stdv=27.301483]	Stats[mean=101.31645 min=62.0 max=216.0 stdv=39.18547]	(x=85.89 y=67.76)	FALSE	109.402	2	2	2	85.8892	67.7634	1	10	1	10	10	1	ip[width=17 height=6 bits=16 min=0.0 max=255.0]	1	0.16582	1.39472	2.36981	0.698715	0.222789	2.18683	2.12933	1	137.248	5.0084	2	0.371337	1.00879	0.97552	0.713258	8.43695
wt	b1573	35.8202	Stats[mean=44.046513 min=4.0 max=138.0 stdv=40.839687]	Stats[mean=70.523254 min=31.0 max=135.0 stdv=24.374397]	(x=88.17 y=41.56)	FALSE	97.4768	2	2	2	88.1726	41.561	1	10	1	10	10	1	ip[width=18 height=7 bits=16 min=0.0 max=255.0]	1	0	1.495	2.49489	0.665083	0.00426196	2.32857	2.25458	1	83.5142	5.31481	2	0.351054	1.00001	0.970779	0.71925	8.33487
wt	b1576	39.4583	Stats[mean=38.0 min=9.0 max=131.0 stdv=28.503588]	Stats[mean=97.01124 min=52.0 max=164.0 stdv=27.451815]	(x=88.89 y=62.95)	FALSE	108.922	2	2	2	88.8881	62.9507	1	10	1	10	10	1	ip[width=19 height=7 bits=16 min=0.0 max=255.0]	1	0.0796347	1.545	3.01846	0.640537	0.110757	2.41477	2.36929	1	1.45895	5.5055	2	0.337355	1.00251	0.960124	0.703122	8.05102
wt	b1577	42.7692	Stats[mean=39.557896 min=9.0 max=116.0 stdv=25.45071]	Stats[mean=81.46316 min=42.0 max=127.0 stdv=19.875576]	(x=90.61 y=71.19)	FALSE	115.233	2	2	2	90.6137	71.1892	1	10	1	10	10	1	ip[width=23 height=6 bits=16 min=0.0 max=255.0]	1	0.0386674	1.67806	3.88407	0.509939	0.0599941	2.85034	2.82823	1	94.7259	6.43056	2	0.26298	1.00156	0.90003	0.624518	7.7927
wt	b1578	33.7625	Stats[mean=28.2 min=3.0 max=106.0 stdv=25.041183]	Stats[mean=64.8 min=40.0 max=93.0 stdv=10.035589]	(x=90.30 y=31.12)	FALSE	95.5092	2	2	2	90.2978	31.1179	1	10	1	10	10	1	ip[width=15 height=7 bits=16 min=0.0 max=255.0]	1	0	1.25958	1.92354	0.849203	0.00550701	1.81353	1.73716	1	43.2293	4.3173	2	0.487627	1.00002	1	0.833177	8.49542
wt	b1580	37.8358	Stats[mean=34.474575 min=8.0 max=116.0 stdv=27.072926]	Stats[mean=80.01695 min=56.0 max=105.0 stdv=7.955678]	(x=93.49 y=58.26)	FALSE	110.159	2	2	2	93.4895	58.2648	1	10	1	10	10	1	ip[width=14 height=6 bits=16 min=0.0 max=255.0]	1	0.00969125	1.03944	2.01231	0.806101	0.00347621	1.7075	1.64063	1	134.798	4.02542	2	0.453931	1.00003	0.998932	0.72131	8.17761
wt	b1581	42.2809	Stats[mean=39.1 min=15.0 max=92.0 stdv=20.424358]	Stats[mean=97.25 min=74.0 max=163.0 stdv=22.145948]	(x=94.80 y=87.87)	FALSE	129.26	2	2	2	94.7978	87.8727	1	10	1	10	10	1	ip[width=19 height=6 bits=16 min=0.0 max=255.0]	1	0.0129467	1.43889	2.80338	0.645553	0.0253429	2.32857	2.28905	1	167.931	5.2924	2	0.337878	1.00012	0.979947	0.679345	7.8308
wt	b1582	34.9012	Stats[mean=31.767124 min=5.0 max=112.0 stdv=22.985212]	Stats[mean=70.23288 min=61.0 max=93.0 stdv=7.0995317]	(x=97.12 y=53.92)	FALSE	111.085	2	2	2	97.1211	53.9206	1	10	1	10	10	1	ip[width=16 height=7 bits=16 min=0.0 max=255.0]	1	0	1.33972	2.16105	0.78537	0.0050554	2	1.92055	1	144.17	4.62994	2	0.426447	1.00002	0.999378	0.790518	8.40657
wt	b1583	38.561	Stats[mean=42.246754 min=5.0 max=151.0 stdv=35.533585]	Stats[mean=96.012985 min=53.0 max=143.0 stdv=16.105322]	(x=98.58 y=75.24)	FALSE	124.012	2	2	2	98.577	75.2429	1	10	1	10	10	1	ip[width=17 height=7 bits=16 min=0.0 max=255.0]	1	0.103909	1.35083	2.29621	0.718777	0.123929	2.087	2.05731	1	32.5429	4.85969	2	0.394883	1.00246	0.9957	0.727065	8.12103
wt	b1584	42.8082	Stats[mean=46.485294 min=10.0 max=136.0 stdv=35.31035]	Stats[mean=88.73529 min=41.0 max=141.0 stdv=16.106565]	(x=98.77 y=97.65)	FALSE	138.893	2	2	2	98.7724	97.6491	1	10	1	10	10	1	ip[width=16 height=6 bits=16 min=0.0 max=255.0]	1	0.0169791	1.185	2.31914	0.733499	0.0316464	1.94136	1.87616	1	76.0491	4.50572	2	0.400327	1.00019	0.992093	0.696974	7.78965
wt	b1585	38.5455	Stats[mean=37.04348 min=9.0 max=143.0 stdv=27.856478]	Stats[mean=68.57971 min=45.0 max=109.0 stdv=17.18875]	(x=102.30 y=46.94)	FALSE	112.553	2	2	2	102.297	46.9426	1	10	1	10	10	1	ip[width=17 height=6 bits=16 min=0.0 max=255.0]	1	0	1.20889	2.69019	0.683117	0.0130226	2.087	2.02034	1	151.766	4.71575	2	0.353389	1.00004	0.989541	0.652642	8.12224
wt	b1586	39.3274	Stats[mean=33.80198 min=8.0 max=98.0 stdv=23.518087]	Stats[mean=84.346535 min=39.0 max=168.0 stdv=34.78403]	(x=103.96 y=7.43)	FALSE	104.229	2	2	2	103.964	7.42762	1	10	1	10	10	1	ip[width=21 height=7 bits=16 min=0.0 max=255.0]	1	0.0713423	1.83635	3.34996	0.608087	0.0977639	2.67997	2.66447	1	0	6.16028	2	0.325543	1.00297	0.9449	0.741409	8.06123
wt	b1587	43.7639	Stats[mean=39.873016 min=14.0 max=114.0 stdv=27.154572]	Stats[mean=61.22222 min=40.0 max=83.0 stdv=7.544373]	(x=106.18 y=50.13)	FALSE	117.421	2	2	2	106.182	50.1321	1	10	1	10	10	1	ip[width=14 height=6 bits=16 min=0.0 max=255.0]	1	0.0102407	1.10222	2.11403	0.810379	0.00571917	1.79382	1.70075	1	134.01	4.13424	2	0.436137	1.00002	1	0.742006	7.71509
wt	b1588	39.983	Stats[mean=41.25 min=10.0 max=105.0 stdv=28.218143]	Stats[mean=110.67857 min=84.0 max=163.0 stdv=14.0519905]	(x=108.09 y=67.80)	FALSE	127.598	2	2	2	108.094	67.8005	1	10	1	10	10	1	ip[width=13 height=6 bits=16 min=0.0 max=255.0]	1	0	0.946667	1.83249	0.841968	1.44391e-05	1.55492	1.51101	1	128.368	3.75886	2	0.498529	1	1	0.719943	8.01008
wt	b1589	40.871	Stats[mean=36.236362 min=9.0 max=93.0 stdv=22.991919]	Stats[mean=98.8 min=91.0 max=112.0 stdv=5.6187515]	(x=109.88 y=94.39)	FALSE	144.855	2	2	2	109.879	94.3906	1	10	1	10	10	1	ip[width=13 height=6 bits=16 min=0.0 max=255.0]	1	0.0349902	0.988333	1.79161	0.846494	0.0618233	1.52023	1.54683	1	44.2181	3.8304	2	0.544494	1.00037	0.999438	0.74126	7.9408
wt	b1590	46.9552	Stats[mean=42.03448 min=12.0 max=89.0 stdv=21.516184]	Stats[mean=71.82758 min=52.0 max=98.0 stdv=10.030022]	(x=111.20 y=106.38)	FALSE	153.887	2	2	2	111.198	106.378	1	10	1	10	10	1	ip[width=14 height=6 bits=16 min=0.0 max=255.0]	1	0.0292095	1.02722	2.16276	0.772913	0.0210885	1.73333	1.68776	1	110.638	4.08669	2	0.435322	1.00017	1	0.675955	7.4661
wt	b1591	42.3182	Stats[mean=42.012047 min=8.0 max=108.0 stdv=23.80894]	Stats[mean=81.951805 min=57.0 max=140.0 stdv=24.84091]	(x=111.68 y=100.47)	FALSE	150.222	2	2	2	111.683	100.467	1	10	1	10	10	1	ip[width=17 height=7 bits=16 min=0.0 max=255.0]	1	0.17732	1.42722	2.17326	0.756369	0.231999	2.10819	2.04736	1	17.1482	4.86949	2	0.408869	1.00872	0.994195	0.785555	7.82789
wt	b1592	44.1698	Stats[mean=39.666668 min=9.0 max=84.0 stdv=21.174297]	Stats[mean=74.270836 min=43.0 max=116.0 stdv=16.771202]	(x=112.63 y=6.52)	FALSE	112.818	2	2	2	112.63	6.51609	1	10	1	10	10	1	ip[width=21 height=6 bits=16 min=0.0 max=255.0]	1	0.102578	1.7001	2.94682	0.613747	0.144633	2.65665	2.55682	1	106.551	5.89994	2	0.306703	1.00563	0.948987	0.717157	7.68342
wt	b1593	47.9167	Stats[mean=45.873016 min=13.0 max=111.0 stdv=25.811657]	Stats[mean=54.142857 min=41.0 max=85.0 stdv=10.562956]	(x=112.37 y=126.95)	FALSE	169.54	2	2	2	112.374	126.947	1	10	1	10	10	1	ip[width=14 height=6 bits=16 min=0.0 max=255.0]	1	0.0240944	1.10389	2.22361	0.806526	0.0561568	1.77889	1.67923	1	172.362	4.14723	2	0.444159	1.00037	0.996989	0.749278	7.39108
wt	b1595	41.3364	Stats[mean=37.970875 min=12.0 max=96.0 stdv=22.062504]	Stats[mean=80.1068 min=53.0 max=134.0 stdv=21.947313]	(x=116.93 y=21.50)	FALSE	118.886	2	2	2	116.926	21.4985	1	10	1	10	10	1	ip[width=22 height=6 bits=16 min=0.0 max=255.0]	1	0.0570441	1.76597	3.35905	0.554793	0.0841107	2.82528	2.77815	1	164.689	6.32458	2	0.281689	1.002	0.94402	0.676505	7.90448
wt	b1596	42.3306	Stats[mean=43.136364 min=12.0 max=152.0 stdv=29.80871]	Stats[mean=32.627274 min=13.0 max=71.0 stdv=15.527342]	(x=121.18 y=30.84)	FALSE	125.042	2	2	2	121.179	30.8414	1	10	1	10	10	1	ip[width=25 height=6 bits=16 min=0.0 max=255.0]	1	0.0489621	1.99722	3.95241	0.496921	0.0136915	3.25508	3.19749	1	57.2533	7.10681	2	0.240001	1.00071	0.937541	0.658956	7.82692
wt	b1597	37.5056	Stats[mean=33.06329 min=9.0 max=90.0 stdv=21.804106]	Stats[mean=76.974686 min=57.0 max=89.0 stdv=5.757881]	(x=122.41 y=5.79)	FALSE	122.542	2	2	2	122.405	5.78768	1	10	1	10	10	1	ip[width=18 height=6 bits=16 min=0.0 max=255.0]	1	0.0720261	1.44212	2.6296	0.666278	0.0930701	2.29395	2.2217	1	151.023	5.21528	2	0.348933	1.00174	0.969242	0.699719	8.20337
wt	b1598	37.5694	Stats[mean=33.333332 min=3.0 max=99.0 stdv=25.050308]	Stats[mean=16.575758 min=11.0 max=21.0 stdv=1.8568841]	(x=124.25 y=24.11)	FALSE	126.564	2	2	2	124.246	24.1127	1	10	1	10	10	1	ip[width=15 height=6 bits=16 min=0.0 max=255.0]	1	0.0169998	1.14208	2.20102	0.783086	0.0144342	1.85712	1.76671	1	113.634	4.28104	2	0.421627	1.00012	0.999878	0.729712	8.19839
wt	b1599	44.0732	Stats[mean=48.886074 min=10.0 max=127.0 stdv=32.161846]	Stats[mean=81.75949 min=53.0 max=153.0 stdv=27.602125]	(x=124.54 y=78.02)	FALSE	146.96	2	2	2	124.54	78.0193	1	10	1	10	10	1	ip[width=19 height=6 bits=16 min=0.0 max=255.0]	1	0.0480572	1.39722	2.78061	0.606836	0.0685381	2.32857	2.30985	1	81.4899	5.37901	2	0.328094	1.00091	0.943361	0.6465	7.69096
wt	b1601	38.6038	Stats[mean=36.65306 min=9.0 max=101.0 stdv=22.417025]	Stats[mean=97.5102 min=82.0 max=124.0 stdv=10.006503]	(x=125.88 y=67.63)	FALSE	142.903	2	2	2	125.884	67.6345	1	10	1	10	10	1	ip[width=11 height=6 bits=16 min=0.0 max=255.0]	1	0	0.816667	1.74005	0.908644	1.95739e-05	1.39204	1.28769	1	4.39843	3.36071	2	0.5366	1	1	0.740235	8.11769
wt	b1602	37.8182	Stats[mean=36.148148 min=7.0 max=120.0 stdv=24.137165]	Stats[mean=117.049385 min=85.0 max=191.0 stdv=30.473719]	(x=127.30 y=44.15)	FALSE	134.734	2	2	2	127.297	44.1452	1	10	1	10	10	1	ip[width=19 height=6 bits=16 min=0.0 max=255.0]	1	0	1.46694	2.9227	0.610287	0.0056645	2.45855	2.37482	1	131.601	5.49598	2	0.309006	1.00003	0.947095	0.662045	8.17899
wt	b1604	37.2239	Stats[mean=34.30645 min=6.0 max=113.0 stdv=26.62095]	Stats[mean=135.40323 min=95.0 max=194.0 stdv=21.73496]	(x=129.08 y=31.86)	FALSE	132.954	2	2	2	129.08	31.8612	1	10	1	10	10	1	ip[width=13 height=7 bits=16 min=0.0 max=255.0]	1	0.0248783	1.05639	1.86234	0.842931	0.049508	1.68655	1.59543	1	164.543	3.96845	2	0.472864	1.00026	0.999606	0.757248	8.22536
wt	b1605	38.5811	Stats[mean=40.69014 min=5.0 max=128.0 stdv=30.899187]	Stats[mean=102.169014 min=72.0 max=201.0 stdv=29.535927]	(x=131.85 y=46.83)	FALSE	139.916	2	2	2	131.847	46.8289	1	10	1	10	10	1	ip[width=16 height=6 bits=16 min=0.0 max=255.0]	1	0	1.23583	2.51797	0.696591	0.0120807	2.08273	1.98886	1	138.661	4.72167	2	0.362746	1.00003	0.97523	0.676556	8.11946
wt	b1608	41.0345	Stats[mean=36.734177 min=7.0 max=103.0 stdv=22.9552]	Stats[mean=127.49367 min=57.0 max=206.0 stdv=30.483654]	(x=9.35 y=78.01)	FALSE	78.5696	2	2	2	9.35039	78.0113	1	11	1	11	11	1	ip[width=17 height=7 bits=16 min=0.0 max=255.0]	1	0.125775	1.40691	2.46664	0.701845	0.160712	2.20706	2.12958	1	24.0248	5.019	2	0.367746	1.00457	0.98235	0.728736	7.32379
wt	b1609	43.8406	Stats[mean=43.815384 min=9.0 max=124.0 stdv=30.140242]	Stats[mean=52.307693 min=18.0 max=117.0 stdv=22.15635]	(x=10.25 y=123.86)	FALSE	124.284	2	2	2	10.2507	123.86	1	11	1	11	11	1	ip[width=14 height=7 bits=16 min=0.0 max=255.0]	1	0.00593847	1.11507	2.22361	0.803138	0.00102971	1.77889	1.72189	1	178.01	4.17696	2	0.448657	1.00002	0.999315	0.740516	7.12456
wt	b1610	49.1191	Stats[mean=47.492958 min=14.0 max=134.0 stdv=28.628096]	Stats[mean=53.59155 min=20.0 max=106.0 stdv=20.977932]	(x=10.76 y=127.57)	FALSE	128.027	2	2	2	10.7565	127.575	1	11	1	11	11	1	ip[width=17 height=6 bits=16 min=0.0 max=255.0]	1	0.12641	1.27771	2.68742	0.664657	0.175637	2.14994	2.09911	1	3.57008	4.91498	2	0.351958	1.00532	0.974111	0.658706	6.74979
wt	b1611	43.8932	Stats[mean=52.848484 min=12.0 max=157.0 stdv=40.23968]	Stats[mean=55.32323 min=22.0 max=105.0 stdv=19.954453]	(x=12.05 y=110.63)	FALSE	111.285	2	2	2	12.0458	110.631	1	11	1	11	11	1	ip[width=21 height=6 bits=16 min=0.0 max=255.0]	1	0.0558558	1.70389	3.08343	0.586429	0.0785422	2.7455	2.64626	1	59.837	6.04252	2	0.287811	1.00162	0.951709	0.688285	7.12082
wt	b1613	41.6761	Stats[mean=39.575756 min=8.0 max=105.0 stdv=27.028225]	Stats[mean=23.363636 min=14.0 max=43.0 stdv=7.6734033]	(x=12.38 y=131.50)	FALSE	132.077	2	2	2	12.38	131.495	1	11	1	11	11	1	ip[width=13 height=7 bits=16 min=0.0 max=255.0]	1	0	1.14806	1.74951	0.882844	0.00401865	1.67066	1.58745	1	145.432	4.04245	2	0.523716	1.00004	1	0.838168	7.27824
wt	b1614	37.9439	Stats[mean=38.317307 min=8.0 max=125.0 stdv=27.405712]	Stats[mean=63.71154 min=24.0 max=107.0 stdv=18.989355]	(x=14.05 y=57.20)	FALSE	58.8976	2	2	2	14.0479	57.1978	1	11	1	11	11	1	ip[width=21 height=7 bits=16 min=0.0 max=255.0]	1	0.0330187	1.82413	2.82921	0.612665	0.0385145	2.69979	2.62332	1	110.937	6.11676	2	0.318643	1.00037	0.933491	0.747231	7.54322
wt	b1615	41.5952	Stats[mean=42.925 min=12.0 max=133.0 stdv=29.271221]	Stats[mean=64.5 min=32.0 max=101.0 stdv=16.875568]	(x=14.07 y=92.61)	FALSE	93.6716	2	2	2	14.069	92.609	1	11	1	11	11	1	ip[width=19 height=6 bits=16 min=0.0 max=255.0]	1	0.0913549	1.37542	2.92232	0.620801	0.138957	2.36267	2.301	1	166.91	5.2765	2	0.313716	1.00379	0.970787	0.64645	7.28397
wt	b1616	42.775	Stats[mean=46.162163 min=9.0 max=151.0 stdv=38.12633]	Stats[mean=64.35135 min=25.0 max=110.0 stdv=18.594765]	(x=14.45 y=16.18)	FALSE	21.6912	2	2	2	14.4486	16.1786	1	11	1	11	11	1	ip[width=16 height=7 bits=16 min=0.0 max=255.0]	1	0.0288687	1.28546	2.35702	0.743986	0.0477509	2	1.96729	1	131.024	4.65963	2	0.409175	1.00037	0.994306	0.733653	7.20021
wt	b1617	38.8902	Stats[mean=40.75 min=10.0 max=158.0 stdv=34.00593]	Stats[mean=85.11842 min=38.0 max=120.0 stdv=16.697279]	(x=14.37 y=38.72)	FALSE	41.301	2	2	2	14.366	38.7219	1	11	1	11	11	1	ip[width=16 height=7 bits=16 min=0.0 max=255.0]	1	0	1.30295	2.13205	0.762415	0.0121065	2.03525	1.94821	1	147.289	4.63419	2	0.400502	1.00004	0.99996	0.758208	7.47603
wt	b1619	36.7534	Stats[mean=46.77612 min=8.0 max=172.0 stdv=43.09497]	Stats[mean=72.95522 min=29.0 max=123.0 stdv=19.995024]	(x=19.42 y=96.79)	FALSE	98.718	2	2	2	19.4174	96.7895	1	11	1	11	11	1	ip[width=16 height=6 bits=16 min=0.0 max=255.0]	1	0.0260981	1.19229	2.35702	0.748444	0.0377035	1.88562	1.86882	1	86.6718	4.47421	2	0.426958	1.00022	0.997386	0.714828	7.62774
wt	b1622	51.5714	Stats[mean=49.177776 min=24.0 max=104.0 stdv=20.806784]	Stats[mean=75.71111 min=33.0 max=92.0 stdv=13.217794]	(x=22.01 y=119.44)	FALSE	121.455	2	2	2	22.0125	119.443	1	11	1	11	11	1	ip[width=11 height=6 bits=16 min=0.0 max=255.0]	1	0	0.766528	1.76951	0.87896	2.15974e-05	1.37275	1.29678	1	120.256	3.31043	2	0.517911	1	1	0.681389	6.57567
wt	b1623	48.1667	Stats[mean=42.68889 min=19.0 max=107.0 stdv=22.124464]	Stats[mean=79.4 min=40.0 max=108.0 stdv=19.707405]	(x=22.53 y=63.73)	FALSE	67.5913	2	2	2	22.5297	63.7259	1	11	1	11	11	1	ip[width=11 height=6 bits=16 min=0.0 max=255.0]	1	0	0.8275	1.59564	0.934534	0.0438988	1.33333	1.25083	1	38.4799	3.33573	2	0.592653	1.00012	1	0.788096	6.81741
wt	b1624	41.3143	Stats[mean=38.89899 min=12.0 max=105.0 stdv=23.695127]	Stats[mean=63.474747 min=28.0 max=93.0 stdv=15.324613]	(x=24.31 y=22.56)	FALSE	33.1654	2	2	2	24.3149	22.5551	1	11	1	11	11	1	ip[width=20 height=7 bits=16 min=0.0 max=255.0]	1	0.0354202	1.74896	2.79934	0.650259	0.0435708	2.56472	2.48634	1	7.58927	5.81369	2	0.33854	1.00042	0.964693	0.761356	7.30392
wt	b1628	52.1552	Stats[mean=52.763638 min=22.0 max=126.0 stdv=24.671764]	Stats[mean=77.24545 min=32.0 max=169.0 stdv=30.445677]	(x=26.97 y=116.03)	FALSE	119.119	2	2	2	26.9651	116.027	1	11	1	11	11	1	ip[width=25 height=6 bits=16 min=0.0 max=255.0]	1	0	1.91583	3.7753	0.498043	0.00165296	3.1693	3.08773	1	165.674	6.95265	2	0.242852	1.00001	0.920582	0.653339	6.53423
wt	b1629	37.5652	Stats[mean=38.157143 min=8.0 max=97.0 stdv=23.312393]	Stats[mean=85.02857 min=39.0 max=109.0 stdv=16.128983]	(x=27.53 y=90.37)	FALSE	94.4651	2	2	2	27.5276	90.3653	1	11	1	11	11	1	ip[width=16 height=6 bits=16 min=0.0 max=255.0]	1	0.0109652	1.17542	2.54951	0.700557	0.00807882	2.03961	1.9512	1	5.33804	4.59176	2	0.359756	1.00002	0.98533	0.661106	7.5701
wt	b1630	39.1395	Stats[mean=37.51948 min=9.0 max=138.0 stdv=29.072329]	Stats[mean=101.09091 min=52.0 max=145.0 stdv=21.830194]	(x=28.63 y=60.66)	FALSE	67.0746	2	2	2	28.6253	60.6597	1	11	1	11	11	1	ip[width=18 height=7 bits=16 min=0.0 max=255.0]	1	0.066274	1.42042	2.68742	0.696036	0.0951581	2.14994	2.15731	1	178.674	5.06404	2	0.391269	1.00157	0.976931	0.728485	7.45833
wt	b1632	39.1842	Stats[mean=38.471428 min=10.0 max=123.0 stdv=27.069273]	Stats[mean=85.171425 min=60.0 max=124.0 stdv=15.483485]	(x=33.79 y=64.71)	FALSE	73.0035	2	2	2	33.7912	64.7122	1	11	1	11	11	1	ip[width=16 height=6 bits=16 min=0.0 max=255.0]	1	0.0102982	1.22368	2.2064	0.727985	0.0102495	1.96864	1.93087	1	152.363	4.59598	2	0.402017	1.00004	0.993516	0.695721	7.45516
wt	b1633	32.5343	Stats[mean=27.584616 min=9.0 max=108.0 stdv=23.027763]	Stats[mean=77.95385 min=33.0 max=113.0 stdv=13.620333]	(x=34.55 y=50.31)	FALSE	61.0296	2	2	2	34.5502	50.308	1	11	1	11	11	1	ip[width=14 height=7 bits=16 min=0.0 max=255.0]	1	0.0115683	1.1975	1.84391	0.862688	0.0254193	1.73845	1.67428	1	148.544	4.17653	2	0.504498	1.0001	1	0.834914	7.9273
wt	b1634	39.9286	Stats[mean=39.770832 min=7.0 max=144.0 stdv=36.67293]	Stats[mean=89.770836 min=32.0 max=117.0 stdv=22.793467]	(x=34.65 y=72.24)	FALSE	80.1143	2	2	2	34.6466	72.2351	1	11	1	11	11	1	ip[width=11 height=6 bits=16 min=0.0 max=255.0]	1	0	0.857778	1.74005	0.897001	0.00106017	1.39204	1.31326	1	66.7861	3.46654	2	0.563613	1.00002	1	0.751565	7.40231
wt	b1635	42.2113	Stats[mean=40.02985 min=10.0 max=104.0 stdv=23.07036]	Stats[mean=66.43284 min=30.0 max=98.0 stdv=15.1319685]	(x=37.61 y=5.20)	FALSE	37.9682	2	2	2	37.6109	5.19697	1	11	1	11	11	1	ip[width=15 height=6 bits=16 min=0.0 max=255.0]	1	0.0322142	1.15858	2.35702	0.774311	0.0627891	1.88562	1.79354	1	90.7127	4.3362	2	0.414885	1.0006	0.995487	0.730912	7.24024
wt	b1636	44.31	Stats[mean=42.630436 min=13.0 max=111.0 stdv=26.676622]	Stats[mean=69.58696 min=37.0 max=121.0 stdv=22.644968]	(x=37.89 y=120.21)	FALSE	126.036	2	2	2	37.8933	120.205	1	11	1	11	11	1	ip[width=22 height=6 bits=16 min=0.0 max=255.0]	1	0.0740152	1.64	3.30585	0.54787	0.108962	2.78408	2.69623	1	163.049	6.13322	2	0.269395	1.00338	0.914782	0.646344	7.09123
wt	b1637	42.6548	Stats[mean=43.0 min=9.0 max=117.0 stdv=27.377455]	Stats[mean=59.197533 min=24.0 max=112.0 stdv=21.176886]	(x=39.72 y=18.99)	FALSE	44.0231	2	2	2	39.7165	18.9904	1	11	1	11	11	1	ip[width=17 height=6 bits=16 min=0.0 max=255.0]	1	0.106242	1.41736	2.43238	0.698099	0.137743	2.15407	2.13035	1	70.1073	5.05111	2	0.388931	1.00339	0.980284	0.728528	7.20875
wt	b1638	34.5301	Stats[mean=32.27848 min=8.0 max=106.0 stdv=22.166004]	Stats[mean=77.898735 min=51.0 max=117.0 stdv=19.52421]	(x=40.80 y=35.37)	FALSE	53.9965	2	2	2	40.8018	35.3671	1	11	1	11	11	1	ip[width=17 height=6 bits=16 min=0.0 max=255.0]	1	0	1.38833	2.57185	0.717347	0.00389911	2.14994	2.08266	1	152.577	4.93159	2	0.382431	1.00001	0.98936	0.737426	7.78559
wt	b1640	41.5368	Stats[mean=39.85393 min=10.0 max=128.0 stdv=25.594543]	Stats[mean=70.32584 min=35.0 max=121.0 stdv=21.404001]	(x=42.99 y=78.58)	FALSE	89.5742	2	2	2	42.9877	78.5849	1	11	1	11	11	1	ip[width=20 height=6 bits=16 min=0.0 max=255.0]	1	0.0990097	1.55597	2.9949	0.602198	0.135904	2.52982	2.45879	1	19.7581	5.69818	2	0.309551	1.0045	0.945481	0.673556	7.28812
wt	b1642	40.8235	Stats[mean=36.14516 min=7.0 max=97.0 stdv=22.148417]	Stats[mean=65.8871 min=45.0 max=96.0 stdv=9.298519]	(x=43.39 y=108.62)	FALSE	116.971	2	2	2	43.392	108.625	1	11	1	11	11	1	ip[width=14 height=7 bits=16 min=0.0 max=255.0]	1	0.0186028	1.10444	2.19216	0.81285	0.0163433	1.75373	1.69549	1	3.66321	4.13211	2	0.457225	1.00006	0.999749	0.750858	7.33877
wt	b1643	42.9375	Stats[mean=41.658535 min=8.0 max=129.0 stdv=32.074608]	Stats[mean=61.439026 min=32.0 max=91.0 stdv=14.463832]	(x=44.58 y=84.66)	FALSE	95.6777	2	2	2	44.5767	84.6589	1	11	1	11	11	1	ip[width=10 height=7 bits=16 min=0.0 max=255.0]	1	0	0.714306	1.424	0.969608	0.00169024	1.1392	1.07518	1	0	3.04263	2	0.7008	1.00002	1	0.8173	7.18867
wt	b1645	37.1529	Stats[mean=31.066668 min=6.0 max=91.0 stdv=21.476154]	Stats[mean=100.86667 min=62.0 max=157.0 stdv=25.971571]	(x=46.40 y=55.42)	FALSE	72.2796	2	2	2	46.3951	55.4241	1	11	1	11	11	1	ip[width=17 height=7 bits=16 min=0.0 max=255.0]	1	0	1.36139	2.40214	0.71127	0.0069931	2.10819	2.05638	1	10.9758	4.90432	2	0.390009	1.00002	0.979319	0.728093	7.59938
wt	b1647	51.9362	Stats[mean=49.0 min=25.0 max=123.0 stdv=19.595303]	Stats[mean=91.78571 min=46.0 max=166.0 stdv=30.169031]	(x=47.88 y=73.25)	FALSE	87.5094	2	2	2	47.8768	73.251	1	11	1	11	11	1	ip[width=19 height=6 bits=16 min=0.0 max=255.0]	1	0.0906843	1.49375	2.85552	0.638817	0.135653	2.38514	2.3351	1	153.9	5.42071	2	0.334319	1.00379	0.961384	0.690174	6.54977
wt	b1648	42.1481	Stats[mean=37.804348 min=9.0 max=103.0 stdv=26.56867]	Stats[mean=86.08696 min=36.0 max=103.0 stdv=18.393024]	(x=48.06 y=17.98)	FALSE	51.3135	2	2	2	48.0597	17.9817	1	11	1	11	11	1	ip[width=11 height=7 bits=16 min=0.0 max=255.0]	1	0	0.832083	1.57135	0.936247	0.000295042	1.33333	1.23523	1	139.419	3.3419	2	0.595936	1	1	0.792484	7.24472
wt	b1649	35.0112	Stats[mean=31.156626 min=2.0 max=104.0 stdv=26.710957]	Stats[mean=41.638554 min=16.0 max=73.0 stdv=11.998555]	(x=49.68 y=1.76)	FALSE	49.7139	2	2	2	49.6828	1.75779	1	11	1	11	11	1	ip[width=16 height=7 bits=16 min=0.0 max=255.0]	1	0	1.43143	2.00697	0.804373	0.0014053	2.03525	1.95217	1	118.949	4.72891	2	0.439995	1.00002	0.999751	0.835261	7.75144
wt	b1651	37.5062	Stats[mean=40.97333 min=5.0 max=140.0 stdv=37.017517]	Stats[mean=70.16 min=25.0 max=157.0 stdv=26.348003]	(x=55.94 y=41.51)	FALSE	69.6626	2	2	2	55.9438	41.5111	1	11	1	11	11	1	ip[width=16 height=7 bits=16 min=0.0 max=255.0]	1	0.0486449	1.30729	2.16887	0.784475	0.064704	1.94136	1.89026	1	109.78	4.57616	2	0.441641	1.00061	0.997721	0.78142	7.5743
wt	b1652	54.0588	Stats[mean=58.934784 min=28.0 max=139.0 stdv=31.735296]	Stats[mean=40.782608 min=24.0 max=47.0 stdv=5.274311]	(x=56.25 y=106.80)	FALSE	120.704	2	2	2	56.2503	106.796	1	11	1	11	11	1	ip[width=12 height=5 bits=16 min=0.0 max=255.0]	1	0	0.793889	1.9471	0.82144	0.0143346	1.44222	1.40058	1	122.534	3.48495	2	0.485967	1.00003	0.997209	0.6381	6.39907
wt	b1653	42.6701	Stats[mean=45.022987 min=12.0 max=139.0 stdv=34.39645]	Stats[mean=82.90804 min=37.0 max=141.0 stdv=22.624659]	(x=58.77 y=90.67)	FALSE	108.054	2	2	2	58.7703	90.6737	1	11	1	11	11	1	ip[width=22 height=6 bits=16 min=0.0 max=255.0]	1	0.0182561	1.57611	3.68442	0.541005	0.0213436	2.67997	2.68284	1	177.446	6.05059	2	0.279408	1.00016	0.938627	0.625704	7.20766
wt	b1654	33.7101	Stats[mean=35.919353 min=2.0 max=150.0 stdv=37.36014]	Stats[mean=52.16129 min=17.0 max=68.0 stdv=12.641583]	(x=59.54 y=25.35)	FALSE	64.7134	2	2	2	59.5413	25.3508	1	11	1	11	11	1	ip[width=13 height=7 bits=16 min=0.0 max=255.0]	1	0	1.11681	1.80519	0.87043	0.000178935	1.67066	1.57247	1	119.361	4.01538	2	0.509461	1.00002	0.999814	0.808961	7.84381
wt	b1655	39.1385	Stats[mean=33.864407 min=2.0 max=103.0 stdv=27.407812]	Stats[mean=105.55932 min=47.0 max=122.0 stdv=18.00026]	(x=60.68 y=20.86)	FALSE	64.1606	2	2	2	60.6765	20.8551	1	11	1	11	11	1	ip[width=13 height=7 bits=16 min=0.0 max=255.0]	1	0.0105863	1.01701	1.74417	0.880054	0.0145811	1.56063	1.49927	1	119.464	3.81078	2	0.531666	1.00003	0.999863	0.788816	7.4584
wt	b1656	38.2424	Stats[mean=31.714285 min=4.0 max=102.0 stdv=24.675873]	Stats[mean=95.17857 min=51.0 max=114.0 stdv=14.647503]	(x=61.15 y=10.91)	FALSE	62.119	2	2	2	61.1534	10.9099	1	11	1	11	11	1	ip[width=13 height=7 bits=16 min=0.0 max=255.0]	1	0	1.01774	1.76226	0.882083	0	1.56063	1.47438	1	114.775	3.80776	2	0.532047	1	0.999932	0.793362	7.52202
wt	b1657	41.6277	Stats[mean=39.0 min=8.0 max=95.0 stdv=22.167595]	Stats[mean=97.52273 min=59.0 max=146.0 stdv=19.397224]	(x=61.81 y=97.95)	FALSE	115.822	2	2	2	61.8099	97.9501	1	11	1	11	11	1	ip[width=20 height=6 bits=16 min=0.0 max=255.0]	1	0.0912588	1.53528	2.85858	0.592598	0.123727	2.45855	2.4751	1	98.1897	5.70583	2	0.3234	1.00383	0.933457	0.663857	7.28167
wt	b1658	38.8182	Stats[mean=37.482994 min=9.0 max=120.0 stdv=23.607914]	Stats[mean=139.92517 min=65.0 max=255.0 stdv=38.968216]	(x=63.01 y=29.15)	FALSE	69.4255	2	2	2	63.0099	29.1489	1	11	1	11	11	1	ip[width=32 height=6 bits=16 min=0.0 max=255.0]	1	0.0934327	2.59958	4.11124	0.409825	0.147214	4.0901	4.03211	1	164.198	8.92807	2	0.197855	1.01305	0.82749	0.669648	7.48114
wt	b1659	35.0462	Stats[mean=28.578947 min=3.0 max=100.0 stdv=23.97465]	Stats[mean=72.98245 min=53.0 max=91.0 stdv=8.089877]	(x=64.00 y=38.57)	FALSE	74.7222	2	2	2	63.9976	38.5708	1	11	1	11	11	1	ip[width=13 height=7 bits=16 min=0.0 max=255.0]	1	0.0381017	1.01431	1.90029	0.871111	0.0693635	1.52023	1.50325	1	93.7335	3.82519	2	0.558802	1.00052	1	0.778049	7.74896
wt	b1660	37.1781	Stats[mean=38.2 min=3.0 max=145.0 stdv=37.940414]	Stats[mean=134.50769 min=60.0 max=160.0 stdv=26.052904]	(x=64.25 y=45.76)	FALSE	78.8763	2	2	2	64.247	45.758	1	11	1	11	11	1	ip[width=14 height=7 bits=16 min=0.0 max=255.0]	1	0.00920815	1.16319	2.07651	0.819454	0.00294219	1.81353	1.71443	1	73.2653	4.22346	2	0.450312	1.00002	0.999761	0.769171	7.59759
wt	b1661	54.093	Stats[mean=52.55696 min=23.0 max=97.0 stdv=19.104132]	Stats[mean=70.49367 min=38.0 max=112.0 stdv=14.847838]	(x=64.55 y=117.43)	FALSE	133.999	2	2	2	64.5507	117.427	1	11	1	11	11	1	ip[width=20 height=6 bits=16 min=0.0 max=255.0]	1	0.0804737	1.44333	3.33037	0.579771	0.113356	2.51573	2.44246	1	121.96	5.59319	2	0.290368	1.00329	0.94662	0.630414	6.39664
wt	b1662	41.908	Stats[mean=39.879517 min=14.0 max=108.0 stdv=22.322142]	Stats[mean=75.13253 min=47.0 max=118.0 stdv=13.582423]	(x=64.27 y=69.37)	FALSE	94.5705	2	2	2	64.2718	69.3738	1	11	1	11	11	1	ip[width=18 height=7 bits=16 min=0.0 max=255.0]	1	0	1.48597	2.59955	0.688187	0.0121901	2.30169	2.22002	1	7.99566	5.20903	2	0.357131	1.00004	0.976988	0.737502	7.26177
wt	b1663	44.0531	Stats[mean=52.866665 min=10.0 max=162.0 stdv=39.63877]	Stats[mean=63.74286 min=20.0 max=132.0 stdv=30.173864]	(x=67.23 y=1.99)	FALSE	67.2562	2	2	2	67.2267	1.99209	1	11	1	11	11	1	ip[width=23 height=7 bits=16 min=0.0 max=255.0]	1	0.13279	1.84929	3.13775	0.527301	0.209379	2.87209	2.88601	1	64.3365	6.63862	2	0.285443	1.01402	0.874551	0.674365	7.10947
wt	b1667	41.2292	Stats[mean=44.88764 min=13.0 max=147.0 stdv=32.523922]	Stats[mean=14.258427 min=10.0 max=21.0 stdv=2.3136358]	(x=69.89 y=83.44)	FALSE	108.843	2	2	2	69.8883	83.4406	1	11	1	11	11	1	ip[width=20 height=6 bits=16 min=0.0 max=255.0]	1	0.103624	1.59306	2.98879	0.590923	0.143647	2.58887	2.51972	1	142.914	5.82043	2	0.302637	1.00494	0.936326	0.67261	7.30997
wt	b1668	35.1067	Stats[mean=43.657143 min=11.0 max=170.0 stdv=44.641853]	Stats[mean=86.9 min=41.0 max=147.0 stdv=22.64736]	(x=69.63 y=48.41)	FALSE	84.8021	2	2	2	69.6301	48.405	1	11	1	11	11	1	ip[width=15 height=7 bits=16 min=0.0 max=255.0]	1	0.020238	1.19931	2.00255	0.815811	0.0368347	1.81353	1.7652	1	13.4599	4.29808	2	0.464292	1.00025	1.00012	0.776893	7.74466
wt	b1669	34.1974	Stats[mean=32.214287 min=3.0 max=99.0 stdv=27.677696]	Stats[mean=90.4 min=55.0 max=140.0 stdv=18.88516]	(x=70.74 y=21.72)	FALSE	74.0019	2	2	2	70.7431	21.7186	1	11	1	11	11	1	ip[width=15 height=7 bits=16 min=0.0 max=255.0]	1	0.0230857	1.25444	2.05635	0.809345	0.0123166	1.90904	1.79768	1	109.746	4.4133	2	0.438258	1.00014	0.999945	0.791092	7.80922
wt	b1671	44.0476	Stats[mean=41.63158 min=16.0 max=108.0 stdv=28.383617]	Stats[mean=50.438595 min=31.0 max=57.0 stdv=5.894966]	(x=71.01 y=79.26)	FALSE	106.421	2	2	2	71.0142	79.2614	1	11	1	11	11	1	ip[width=13 height=6 bits=16 min=0.0 max=255.0]	1	0	1.00167	1.90029	0.86587	0.0182652	1.52023	1.50179	1	177.239	3.81277	2	0.551839	1.00004	1	0.766533	7.10986
wt	b1672	49.3906	Stats[mean=50.464287 min=12.0 max=141.0 stdv=31.864466]	Stats[mean=99.30357 min=50.0 max=156.0 stdv=21.681093]	(x=72.19 y=130.04)	FALSE	148.732	2	2	2	72.194	130.036	1	11	1	11	11	1	ip[width=15 height=6 bits=16 min=0.0 max=255.0]	1	0.0224172	1.01889	2.66833	0.730789	0.0321434	1.77889	1.77996	1	0.822149	4.18574	2	0.409958	1.00012	0.998095	0.640931	6.73051
wt	b1674	50.8261	Stats[mean=49.32308 min=15.0 max=96.0 stdv=23.048256]	Stats[mean=114.8 min=92.0 max=184.0 stdv=23.254166]	(x=81.36 y=128.02)	FALSE	151.68	2	2	2	81.3559	128.016	1	11	1	11	11	1	ip[width=15 height=6 bits=16 min=0.0 max=255.0]	1	0.0187719	1.08889	2.22361	0.769037	0.0343869	1.77889	1.75097	1	97.065	4.21816	2	0.438123	1.00014	0.991903	0.689207	6.62859
wt	b1675	42.6575	Stats[mean=40.2029 min=11.0 max=112.0 stdv=22.275402]	Stats[mean=82.985504 min=66.0 max=134.0 stdv=16.94237]	(x=82.14 y=97.24)	FALSE	127.286	2	2	2	82.1402	97.2358	1	11	1	11	11	1	ip[width=16 height=6 bits=16 min=0.0 max=255.0]	1	0	1.17889	2.47768	0.735541	0.00540969	1.98214	1.90217	1	101.63	4.48785	2	0.382044	1.00001	0.996244	0.685279	7.20855
wt	b1676	47.1231	Stats[mean=43.683334 min=11.0 max=92.0 stdv=22.354229]	Stats[mean=69.433334 min=46.0 max=110.0 stdv=15.623067]	(x=82.08 y=66.14)	FALSE	105.409	2	2	2	82.0773	66.1389	1	11	1	11	11	1	ip[width=14 height=6 bits=16 min=0.0 max=255.0]	1	0	1.02667	2.02759	0.821616	0.0136588	1.62207	1.62595	1	93.7675	3.96264	2	0.496822	1.00004	1	0.731772	6.8915
wt	b1678	46.2258	Stats[mean=46.563637 min=12.0 max=126.0 stdv=31.315458]	Stats[mean=85.90909 min=67.0 max=121.0 stdv=12.9633]	(x=84.63 y=107.73)	FALSE	136.997	2	2	2	84.6328	107.728	1	11	1	11	11	1	ip[width=13 height=6 bits=16 min=0.0 max=255.0]	1	0.0137352	0.950833	1.83249	0.860424	0.00495895	1.55492	1.49232	1	128.393	3.7265	2	0.500724	1.00005	1	0.746329	6.95521
wt	b1679	42.575	Stats[mean=48.10959 min=9.0 max=180.0 stdv=40.394775]	Stats[mean=90.520546 min=65.0 max=143.0 stdv=19.561945]	(x=85.35 y=77.86)	FALSE	115.526	2	2	2	85.3481	77.8586	1	11	1	11	11	1	ip[width=17 height=6 bits=16 min=0.0 max=255.0]	1	0	1.29917	2.47751	0.703712	0.00512473	2.10819	2.03702	1	120.632	4.81659	2	0.372184	1.00001	0.984839	0.698061	7.21441
wt	b1680	42.7414	Stats[mean=40.407406 min=13.0 max=106.0 stdv=22.932648]	Stats[mean=114.14815 min=84.0 max=164.0 stdv=15.664414]	(x=85.37 y=95.35)	FALSE	127.981	2	2	2	85.3654	95.3517	1	11	1	11	11	1	ip[width=13 height=6 bits=16 min=0.0 max=255.0]	1	0	0.935	1.90029	0.833103	0.0150273	1.52023	1.51431	1	8.41965	3.75544	2	0.515111	1.00003	1	0.708385	7.2026
wt	b1682	49.7736	Stats[mean=50.48 min=20.0 max=124.0 stdv=28.926537]	Stats[mean=112.92 min=62.0 max=150.0 stdv=22.501556]	(x=92.71 y=53.69)	FALSE	107.132	2	2	2	92.7098	53.6864	1	11	1	11	11	1	ip[width=11 height=6 bits=16 min=0.0 max=255.0]	1	0	0.845	1.69967	0.897689	0	1.35974	1.3168	1	85.2362	3.4393	2	0.58191	1	1	0.744029	6.70332
wt	b1683	59.3333	Stats[mean=58.149426 min=34.0 max=95.0 stdv=15.834558]	Stats[mean=75.17242 min=52.0 max=133.0 stdv=23.687504]	(x=92.49 y=131.84)	FALSE	161.045	2	2	2	92.4906	131.836	1	11	1	11	11	1	ip[width=20 height=6 bits=16 min=0.0 max=255.0]	1	0.0339476	1.49333	3.82099	0.584175	0.0464389	2.54733	2.50386	1	0	5.66776	2	0.293019	1.00051	0.966211	0.640271	6.02458
wt	b1685	49.3415	Stats[mean=46.876713 min=16.0 max=113.0 stdv=23.236671]	Stats[mean=82.095894 min=64.0 max=124.0 stdv=16.284079]	(x=93.24 y=125.66)	FALSE	156.47	2	2	2	93.2353	125.659	1	11	1	11	11	1	ip[width=17 height=6 bits=16 min=0.0 max=255.0]	1	0.0265429	1.30889	2.56044	0.690217	0.0372013	2.15407	2.06106	1	162.601	4.88161	2	0.359166	1.00023	0.980033	0.69035	6.734
wt	b1687	49.3407	Stats[mean=48.190475 min=21.0 max=117.0 stdv=25.16379]	Stats[mean=75.92857 min=53.0 max=116.0 stdv=14.997016]	(x=94.45 y=57.39)	FALSE	110.517	2	2	2	94.4493	57.3879	1	11	1	11	11	1	ip[width=20 height=6 bits=16 min=0.0 max=255.0]	1	0.0385537	1.49972	3.08382	0.604457	0.0518756	2.50511	2.45339	1	158.761	5.58377	2	0.304277	1.00061	0.966005	0.659165	6.73405
wt	b1688	39.8312	Stats[mean=38.78873 min=12.0 max=122.0 stdv=23.629833]	Stats[mean=72.50704 min=44.0 max=125.0 stdv=19.43478]	(x=95.97 y=72.67)	FALSE	120.382	2	2	2	95.9701	72.6736	1	11	1	11	11	1	ip[width=17 height=6 bits=16 min=0.0 max=255.0]	1	0.00813615	1.25833	2.56444	0.68202	0.00953702	2.10819	2.06044	1	141.191	4.81509	2	0.360486	1.00002	0.991247	0.66593	7.40922
wt	b1689	45.0417	Stats[mean=42.225807 min=9.0 max=111.0 stdv=28.6376]	Stats[mean=94.03226 min=50.0 max=127.0 stdv=15.1343355]	(x=96.68 y=39.25)	FALSE	104.347	2	2	2	96.6816	39.2544	1	11	1	11	11	1	ip[width=14 height=7 bits=16 min=0.0 max=255.0]	1	0	1.08972	1.94145	0.815343	0.00158553	1.73845	1.6639	1	144.514	4.09819	2	0.459092	1.00001	0.999873	0.749835	7.03928
wt	b1690	45.9275	Stats[mean=50.742424 min=17.0 max=128.0 stdv=32.0789]	Stats[mean=99.530304 min=52.0 max=195.0 stdv=36.571625]	(x=96.87 y=64.37)	FALSE	116.314	2	2	2	96.8747	64.3749	1	11	1	11	11	1	ip[width=15 height=6 bits=16 min=0.0 max=255.0]	1	0.0643191	1.12056	2.35702	0.743023	0.0528046	1.88562	1.82563	1	10.182	4.35332	2	0.401269	1.00067	0.996049	0.677879	6.97638
wt	b1691	48.8525	Stats[mean=44.45283 min=14.0 max=108.0 stdv=25.545258]	Stats[mean=69.66038 min=56.0 max=103.0 stdv=10.321642]	(x=100.54 y=107.13)	FALSE	146.921	2	2	2	100.543	107.129	1	11	1	11	11	1	ip[width=12 height=6 bits=16 min=0.0 max=255.0]	1	0	0.914444	1.95078	0.842317	9.73332e-06	1.56063	1.43751	1	109.093	3.69357	2	0.478046	1	1	0.719471	6.76872
wt	b1692	41.7925	Stats[mean=35.586956 min=2.0 max=98.0 stdv=27.084703]	Stats[mean=75.804344 min=26.0 max=116.0 stdv=22.930445]	(x=101.49 y=35.52)	FALSE	107.53	2	2	2	101.494	35.5186	1	11	1	11	11	1	ip[width=11 height=6 bits=16 min=0.0 max=255.0]	1	0	0.791667	1.64148	0.924834	1.02157e-05	1.31318	1.21626	1	111.802	3.27978	2	0.584525	1	1	0.760343	7.26997
wt	b1693	52.814	Stats[mean=50.3125 min=23.0 max=99.0 stdv=18.223364]	Stats[mean=64.6375 min=41.0 max=114.0 stdv=22.085705]	(x=101.65 y=116.39)	FALSE	154.532	2	2	2	101.651	116.393	1	11	1	11	11	1	ip[width=20 height=6 bits=16 min=0.0 max=255.0]	1	0.0231489	1.39722	3.22915	0.567629	0.0249162	2.50511	2.45119	1	24.9361	5.56167	2	0.283481	1.00014	0.950132	0.610506	6.48745
wt	b1694	42.1182	Stats[mean=38.195877 min=12.0 max=125.0 stdv=25.895077]	Stats[mean=97.948456 min=35.0 max=177.0 stdv=36.462414]	(x=102.12 y=8.08)	FALSE	102.438	2	2	2	102.118	8.0847	1	11	1	11	11	1	ip[width=21 height=6 bits=16 min=0.0 max=255.0]	1	0.0552916	1.77302	3.08116	0.599796	0.0672335	2.69979	2.66212	1	146.801	6.09481	2	0.309715	1.00119	0.950752	0.718604	7.24685
wt	b1696	42.7117	Stats[mean=39.411766 min=6.0 max=122.0 stdv=26.537981]	Stats[mean=75.39216 min=50.0 max=103.0 stdv=14.206509]	(x=106.13 y=3.40)	FALSE	106.183	2	2	2	106.129	3.39625	1	11	1	11	11	1	ip[width=23 height=7 bits=16 min=0.0 max=255.0]	1	0.217201	1.83196	2.77267	0.52409	0.349363	2.81267	2.87744	1	64.0691	6.62766	2	0.294842	1.03963	0.839601	0.673525	7.20471
wt	b1697	45.9219	Stats[mean=43.898304 min=12.0 max=114.0 stdv=24.316658]	Stats[mean=14.406779 min=11.0 max=18.0 stdv=1.5549548]	(x=106.41 y=97.63)	FALSE	144.408	2	2	2	106.406	97.6293	1	11	1	11	11	1	ip[width=14 height=6 bits=16 min=0.0 max=255.0]	1	0.0229109	1.01444	1.94409	0.802823	0.0178654	1.73333	1.64674	1	30.0594	3.98482	2	0.429907	1.00014	0.999453	0.711373	6.97679
wt	b1698	37.2308	Stats[mean=41.62857 min=7.0 max=156.0 stdv=42.691742]	Stats[mean=60.142857 min=32.0 max=80.0 stdv=9.926229]	(x=108.32 y=13.61)	FALSE	109.168	2	2	2	108.316	13.612	1	11	1	11	11	1	ip[width=14 height=7 bits=16 min=0.0 max=255.0]	1	0.0135333	1.23132	1.86263	0.863917	0.0128509	1.73845	1.69039	1	0	4.23208	2	0.518746	1.00004	1	0.846564	7.59385
wt	b1699	40.3103	Stats[mean=37.942307 min=6.0 max=115.0 stdv=30.018564]	Stats[mean=85.28846 min=41.0 max=100.0 stdv=11.525481]	(x=108.60 y=16.46)	FALSE	109.836	2	2	2	108.596	16.4591	1	11	1	11	11	1	ip[width=12 height=6 bits=16 min=0.0 max=255.0]	1	0	0.911458	1.69967	0.895609	1.68771e-06	1.44222	1.37209	1	128.66	3.57614	2	0.557935	1	1	0.772728	7.3752
wt	b1700	39.3457	Stats[mean=41.79221 min=3.0 max=142.0 stdv=33.608166]	Stats[mean=79.19481 min=36.0 max=121.0 stdv=15.697837]	(x=109.13 y=8.83)	FALSE	109.49	2	2	2	109.133	8.83429	1	11	1	11	11	1	ip[width=17 height=6 bits=16 min=0.0 max=255.0]	1	0.0388449	1.32733	2.52374	0.715947	0.0530331	2.14994	2.03288	1	122.845	4.82674	2	0.365626	1.00046	0.989542	0.721217	7.44369
wt	b1701	40.037	Stats[mean=45.701298 min=9.0 max=155.0 stdv=36.779594]	Stats[mean=86.61039 min=44.0 max=164.0 stdv=26.16152]	(x=109.12 y=34.95)	FALSE	114.585	2	2	2	109.124	34.9526	1	11	1	11	11	1	ip[width=17 height=6 bits=16 min=0.0 max=255.0]	1	0.125005	1.32194	2.55151	0.694259	0.160676	2.15407	2.07186	1	157.988	4.8916	2	0.362748	1.00431	0.969839	0.701421	7.39461
wt	b1702	40.8208	Stats[mean=38.848484 min=6.0 max=123.0 stdv=26.210438]	Stats[mean=78.41414 min=42.0 max=145.0 stdv=27.504364]	(x=111.86 y=37.48)	FALSE	117.976	2	2	2	111.863	37.4825	1	11	1	11	11	1	ip[width=22 height=6 bits=16 min=0.0 max=255.0]	1	0.0719145	1.74583	3.33078	0.548257	0.107727	2.87209	2.78708	1	111.263	6.32578	2	0.269474	1.00357	0.933878	0.66496	7.33896
wt	b1703	38.3605	Stats[mean=35.423077 min=12.0 max=113.0 stdv=22.723932]	Stats[mean=94.15385 min=63.0 max=164.0 stdv=22.212713]	(x=111.21 y=50.42)	FALSE	122.106	2	2	2	111.209	50.4236	1	11	1	11	11	1	ip[width=17 height=7 bits=16 min=0.0 max=255.0]	1	0	1.39944	2.23075	0.744487	0.00582208	2.06989	2.04408	1	163.38	4.8602	2	0.415883	1.00001	0.994081	0.766831	7.51364
wt	b1704	58.3929	Stats[mean=61.036587 min=26.0 max=130.0 stdv=24.996515]	Stats[mean=48.512196 min=32.0 max=84.0 stdv=13.451553]	(x=112.40 y=127.09)	FALSE	169.662	2	2	2	112.402	127.087	1	11	1	11	11	1	ip[width=21 height=6 bits=16 min=0.0 max=255.0]	1	0.0149716	1.42111	3.50892	0.540337	0.0201618	2.64659	2.54722	1	42.8907	5.74892	2	0.258324	1.00014	0.936653	0.594129	6.09135
wt	b1705	38.0102	Stats[mean=43.4 min=5.0 max=149.0 stdv=37.461582]	Stats[mean=78.052635 min=35.0 max=152.0 stdv=27.184307]	(x=112.89 y=15.54)	FALSE	113.95	2	2	2	112.885	15.5404	1	11	1	11	11	1	ip[width=20 height=6 bits=16 min=0.0 max=255.0]	1	0.180606	1.64236	2.75574	0.621617	0.2705	2.57509	2.50848	1	112.76	5.76206	2	0.31535	1.01832	0.933344	0.709592	7.53851
wt	b1706	46.3597	Stats[mean=44.068626 min=8.0 max=123.0 stdv=29.451508]	Stats[mean=67.254906 min=30.0 max=110.0 stdv=18.738262]	(x=113.43 y=26.41)	FALSE	116.464	2	2	2	113.429	26.4121	1	11	1	11	11	1	ip[width=23 height=7 bits=16 min=0.0 max=255.0]	1	0.0684994	1.82514	3.24834	0.534049	0.000381142	2.91204	2.85672	1	75.1399	6.55334	2	0.274038	1.00132	0.896446	0.676678	6.9457
wt	b1707	41.6484	Stats[mean=38.035294 min=4.0 max=106.0 stdv=23.991787]	Stats[mean=93.694115 min=60.0 max=156.0 stdv=22.441471]	(x=114.10 y=47.18)	FALSE	123.471	2	2	2	114.103	47.1764	1	11	1	11	11	1	ip[width=19 height=7 bits=16 min=0.0 max=255.0]	1	0.0230277	1.49417	2.73557	0.629688	0.0301287	2.36267	2.33742	1	75.974	5.46062	2	0.340802	1.00017	0.955927	0.687981	7.2802
wt	b1708	46.2547	Stats[mean=43.969387 min=14.0 max=129.0 stdv=22.00068]	Stats[mean=78.438774 min=45.0 max=183.0 stdv=39.29221]	(x=114.54 y=79.26)	FALSE	139.286	2	2	2	114.536	79.2596	1	11	1	11	11	1	ip[width=22 height=6 bits=16 min=0.0 max=255.0]	1	0.0861696	1.72667	3.22414	0.582109	0.124809	2.73577	2.67149	1	134.544	6.1053	2	0.293737	1.00391	0.945399	0.688343	6.95315
wt	b1709	40.8675	Stats[mean=43.743244 min=9.0 max=152.0 stdv=35.21249]	Stats[mean=98.54054 min=57.0 max=176.0 stdv=24.780233]	(x=115.53 y=43.90)	FALSE	123.589	2	2	2	115.528	43.9022	1	11	1	11	11	1	ip[width=18 height=6 bits=16 min=0.0 max=255.0]	1	0.0979723	1.34722	2.48053	0.671396	0.139634	2.15407	2.15419	1	20.6829	5.02152	2	0.369685	1.00323	0.972139	0.679784	7.33565
wt	b1710	39.2048	Stats[mean=48.39506 min=7.0 max=137.0 stdv=38.29252]	Stats[mean=47.419754 min=22.0 max=79.0 stdv=12.606411]	(x=116.36 y=4.75)	FALSE	116.455	2	2	2	116.358	4.74549	1	11	1	11	11	1	ip[width=17 height=7 bits=16 min=0.0 max=255.0]	1	0.113477	1.42858	2.16172	0.715359	0.136803	2.06989	2.08319	1	78.6355	5.0095	2	0.42454	1.00308	0.970331	0.749768	7.45369
wt	b1711	43.3111	Stats[mean=50.2 min=13.0 max=154.0 stdv=38.812565]	Stats[mean=88.2 min=61.0 max=163.0 stdv=21.839113]	(x=118.36 y=61.19)	FALSE	133.236	2	2	2	118.355	61.1864	1	11	1	11	11	1	ip[width=18 height=6 bits=16 min=0.0 max=255.0]	1	0.14073	1.43139	2.85287	0.658989	0.192093	2.2823	2.24939	1	1.62567	5.2245	2	0.349883	1.00661	0.967881	0.696339	7.16215
wt	b1713	45.9175	Stats[mean=46.931034 min=10.0 max=151.0 stdv=33.724876]	Stats[mean=85.425285 min=60.0 max=142.0 stdv=22.943121]	(x=119.70 y=65.21)	FALSE	136.311	2	2	2	119.702	65.2095	1	11	1	11	11	1	ip[width=21 height=6 bits=16 min=0.0 max=255.0]	1	0.0629619	1.55056	3.41941	0.580251	0.0778291	2.65665	2.55492	1	106.881	5.79483	2	0.279724	1.00204	0.948352	0.652758	6.97709
wt	b1714	54.3095	Stats[mean=51.63014 min=25.0 max=100.0 stdv=19.39323]	Stats[mean=55.30137 min=34.0 max=99.0 stdv=20.229712]	(x=124.10 y=99.45)	FALSE	159.027	2	2	2	124.096	99.4468	1	11	1	11	11	1	ip[width=18 height=6 bits=16 min=0.0 max=255.0]	1	0.130545	1.32333	2.7252	0.636701	0.183022	2.21911	2.20077	1	145.158	5.1106	2	0.342154	1.00599	0.956242	0.650887	6.38127
wt	b1715	44.8101	Stats[mean=52.27397 min=11.0 max=153.0 stdv=41.850018]	Stats[mean=52.945206 min=23.0 max=99.0 stdv=15.049816]	(x=124.30 y=9.20)	FALSE	124.64	2	2	2	124.3	9.20263	1	11	1	11	11	1	ip[width=17 height=6 bits=16 min=0.0 max=255.0]	1	0.0475043	1.27188	2.49858	0.699872	0.062467	2.087	2.02573	1	26.5261	4.77879	2	0.371801	1.0006	0.981695	0.687796	7.05572
wt	b1716	44.5263	Stats[mean=43.656715 min=8.0 max=137.0 stdv=31.147524]	Stats[mean=88.43284 min=61.0 max=165.0 stdv=27.097593]	(x=127.19 y=56.92)	FALSE	139.348	2	2	2	127.195	56.9164	1	11	1	11	11	1	ip[width=17 height=6 bits=16 min=0.0 max=255.0]	1	0.01475	1.18639	2.71813	0.676078	0.0111186	2.10819	2.01547	1	121.786	4.69591	2	0.339875	1.00003	0.991181	0.642142	7.07587
wt	b1717	64.766	Stats[mean=67.5814 min=40.0 max=123.0 stdv=22.340687]	Stats[mean=43.34884 min=37.0 max=53.0 stdv=3.014913]	(x=127.42 y=118.30)	FALSE	173.87	2	2	2	127.416	118.304	1	11	1	11	11	1	ip[width=11 height=6 bits=16 min=0.0 max=255.0]	1	0	0.747222	1.77028	0.877114	0.0251072	1.37275	1.28605	1	114.948	3.27191	2	0.504866	1.00008	1	0.669044	5.63887
wt	b1718	44.5085	Stats[mean=48.27523 min=8.0 max=144.0 stdv=34.788216]	Stats[mean=60.0 min=24.0 max=108.0 stdv=20.951885]	(x=128.69 y=8.81)	FALSE	128.996	2	2	2	128.695	8.81335	1	11	1	11	11	1	ip[width=25 height=6 bits=16 min=0.0 max=255.0]	1	0.0441272	1.93955	3.53263	0.492698	0.0707349	3.16087	3.08648	1	116.733	7.03339	2	0.247171	1.00168	0.881446	0.658561	7.07714
wt	b1719	43.5825	Stats[mean=45.625 min=10.0 max=152.0 stdv=33.807583]	Stats[mean=97.708336 min=56.0 max=175.0 stdv=30.516232]	(x=130.86 y=21.93)	FALSE	132.687	2	2	2	130.863	21.9262	1	11	1	11	11	1	ip[width=21 height=6 bits=16 min=0.0 max=255.0]	1	0.0188046	1.67097	3.08697	0.592534	0.0119475	2.62974	2.61572	1	146.805	5.95296	2	0.307647	1.00011	0.964177	0.690603	7.14288
wt	b1720	44.4848	Stats[mean=36.589287 min=8.0 max=94.0 stdv=21.711979]	Stats[mean=53.285713 min=25.0 max=66.0 stdv=8.236756]	(x=131.53 y=65.50)	FALSE	146.937	2	2	2	131.532	65.4968	1	11	1	11	11	1	ip[width=13 height=6 bits=16 min=0.0 max=255.0]	1	0.0361451	1.0175	2.06155	0.848356	0.0590053	1.64924	1.54683	1	106.157	3.88225	2	0.476295	1.0005	1	0.752425	7.07881
wt	b1721	54.9589	Stats[mean=56.014927 min=21.0 max=129.0 stdv=25.760841]	Stats[mean=68.31343 min=46.0 max=98.0 stdv=11.057986]	(x=132.85 y=99.12)	FALSE	165.754	2	2	2	132.851	99.1216	1	11	1	11	11	1	ip[width=17 height=6 bits=16 min=0.0 max=255.0]	1	0.0254959	1.18	2.69019	0.665587	0.0292781	2.087	2.03641	1	152.157	4.72002	2	0.344944	1.00016	0.981062	0.636598	6.33516
wt	b1725	40.9143	Stats[mean=39.84694 min=12.0 max=171.0 stdv=28.953697]	Stats[mean=58.295918 min=23.0 max=108.0 stdv=21.866138]	(x=3.67 y=29.59)	FALSE	29.813	2	2	2	3.66932	29.5863	1	12	1	12	12	1	ip[width=20 height=7 bits=16 min=0.0 max=255.0]	1	0.194819	1.74066	2.54951	0.660342	0.28327	2.4037	2.44008	1	138.933	5.75543	2	0.383586	1.01807	0.932188	0.770104	8.50121
wt	b1726	41.5476	Stats[mean=40.64935 min=10.0 max=133.0 stdv=30.293636]	Stats[mean=49.298702 min=31.0 max=69.0 stdv=7.5394835]	(x=5.19 y=54.79)	FALSE	55.0321	2	2	2	5.18955	54.7869	1	12	1	12	12	1	ip[width=17 height=7 bits=16 min=0.0 max=255.0]	1	0.0126005	1.3657	2.54951	0.726324	0.014862	2.03961	2.05112	1	93.3871	4.86091	2	0.417997	1.00004	0.989441	0.742364	8.44819
wt	b1727	40.9292	Stats[mean=40.25 min=8.0 max=161.0 stdv=31.096258]	Stats[mean=111.54 min=75.0 max=172.0 stdv=29.432484]	(x=10.47 y=56.67)	FALSE	57.6317	2	2	2	10.4741	56.6719	1	12	1	12	12	1	ip[width=22 height=7 bits=16 min=0.0 max=255.0]	1	0.19097	1.8087	2.78092	0.581126	0.301604	2.69979	2.69225	1	119.253	6.25393	2	0.315947	1.02544	0.879216	0.71749	8.49996
wt	b1728	48.3818	Stats[mean=46.865383 min=13.0 max=106.0 stdv=23.176008]	Stats[mean=65.875 min=29.0 max=105.0 stdv=21.55899]	(x=11.11 y=14.51)	FALSE	18.2741	2	2	2	11.1091	14.5097	1	12	1	12	12	1	ip[width=22 height=7 bits=16 min=0.0 max=255.0]	1	0.0469401	1.82808	3.19093	0.558484	0.0292563	2.87209	2.79545	1	110.156	6.41353	2	0.28217	1.00103	0.916144	0.697224	7.87606
wt	b1729	51.3131	Stats[mean=53.652172 min=18.0 max=146.0 stdv=28.693314]	Stats[mean=90.445656 min=40.0 max=140.0 stdv=23.56397]	(x=11.86 y=69.38)	FALSE	70.3917	2	2	2	11.8644	69.3846	1	12	1	12	12	1	ip[width=21 height=6 bits=16 min=0.0 max=255.0]	1	0.0218858	1.61938	3.21687	0.546634	0.0353964	2.74874	2.66517	1	68.8489	6.10141	2	0.272892	1.00034	0.909992	0.647179	7.63066
wt	b1730	56.2644	Stats[mean=55.126583 min=20.0 max=125.0 stdv=22.851454]	Stats[mean=46.58228 min=25.0 max=75.0 stdv=12.969993]	(x=11.40 y=37.53)	FALSE	39.2208	2	2	2	11.4045	37.5261	1	12	1	12	12	1	ip[width=19 height=6 bits=16 min=0.0 max=255.0]	1	0.113919	1.37009	3.09039	0.590042	0.165447	2.4513	2.33814	1	21.7289	5.40179	2	0.290311	1.00542	0.922477	0.62758	7.21617
wt	b1731	40.7241	Stats[mean=37.918365 min=12.0 max=114.0 stdv=27.35175]	Stats[mean=116.85714 min=54.0 max=136.0 stdv=18.009256]	(x=12.13 y=65.49)	FALSE	66.6006	2	2	2	12.1314	65.4864	1	12	1	12	12	1	ip[width=12 height=6 bits=16 min=0.0 max=255.0]	1	0	0.875938	1.67037	0.89923	1.57898e-06	1.41735	1.34989	1	135	3.4987	2	0.555172	1	1	0.762903	8.51713
wt	b1733	40.4268	Stats[mean=41.853333 min=9.0 max=132.0 stdv=29.59807]	Stats[mean=47.92 min=25.0 max=89.0 stdv=16.269487]	(x=18.47 y=122.94)	FALSE	124.318	2	2	2	18.4701	122.938	1	12	1	12	12	1	ip[width=18 height=6 bits=16 min=0.0 max=255.0]	1	0	1.36111	2.64232	0.652674	0.00291938	2.20706	2.20025	1	25.4363	5.11922	2	0.355775	1.00001	0.970826	0.669859	8.54202
wt	b1734	43.8763	Stats[mean=42.215054 min=14.0 max=97.0 stdv=24.139473]	Stats[mean=85.333336 min=32.0 max=149.0 stdv=28.292852]	(x=22.10 y=11.65)	FALSE	24.9819	2	2	2	22.0976	11.6528	1	12	1	12	12	1	ip[width=19 height=6 bits=16 min=0.0 max=255.0]	1	0.0679473	1.60901	2.74894	0.654681	0.0850883	2.44767	2.39625	1	119.176	5.55737	2	0.341949	1.00165	0.975681	0.73012	8.25324
wt	b1735	39.1591	Stats[mean=35.296295 min=5.0 max=104.0 stdv=27.713465]	Stats[mean=90.81481 min=33.0 max=114.0 stdv=16.409685]	(x=23.96 y=50.75)	FALSE	56.1263	2	2	2	23.9617	50.7543	1	12	1	12	12	1	ip[width=16 height=7 bits=16 min=0.0 max=255.0]	1	0.142164	1.40979	2.18529	0.765423	0.192088	2.03961	1.99496	1	99.4968	4.81096	2	0.431491	1.00569	0.991211	0.786627	8.64815
wt	b1736	52.3516	Stats[mean=49.987804 min=21.0 max=127.0 stdv=21.619888]	Stats[mean=52.76829 min=33.0 max=85.0 stdv=14.716496]	(x=25.98 y=129.49)	FALSE	132.074	2	2	2	25.9827	129.493	1	12	1	12	12	1	ip[width=20 height=6 bits=16 min=0.0 max=255.0]	1	0.207929	1.47389	3.02938	0.574405	0.266416	2.45855	2.47974	1	171.977	5.67843	2	0.310469	1.016	0.901997	0.635248	7.54372
wt	b1737	45.8812	Stats[mean=48.05263 min=15.0 max=137.0 stdv=30.478931]	Stats[mean=57.62105 min=30.0 max=98.0 stdv=15.452177]	(x=30.47 y=107.69)	FALSE	111.921	2	2	2	30.4742	107.692	1	12	1	12	12	1	ip[width=20 height=7 bits=16 min=0.0 max=255.0]	1	0	1.66292	2.91577	0.622537	0.00116051	2.58887	2.48217	1	126.899	5.79372	2	0.315909	1	0.959452	0.715772	8.0854
wt	b1739	41.3077	Stats[mean=44.517647 min=11.0 max=163.0 stdv=36.25919]	Stats[mean=52.705883 min=19.0 max=100.0 stdv=19.62131]	(x=30.69 y=16.18)	FALSE	34.6925	2	2	2	30.6885	16.1797	1	12	1	12	12	1	ip[width=18 height=7 bits=16 min=0.0 max=255.0]	1	0.0658231	1.48441	2.35606	0.709639	0.0987911	2.19899	2.16794	1	5.95808	5.127	2	0.390857	1.00164	0.979472	0.755289	8.46828
wt	b1740	36.2826	Stats[mean=37.829544 min=11.0 max=179.0 stdv=31.997206]	Stats[mean=73.0 min=42.0 max=103.0 stdv=12.44205]	(x=38.92 y=48.57)	FALSE	62.241	2	2	2	38.9235	48.5685	1	12	1	12	12	1	ip[width=19 height=7 bits=16 min=0.0 max=255.0]	1	0.280481	1.5659	2.39892	0.67279	0.387291	2.32857	2.29718	1	110.374	5.40813	2	0.367703	1.02909	0.935139	0.742651	8.88895
wt	b1741	43.3824	Stats[mean=39.16949 min=14.0 max=108.0 stdv=23.618484]	Stats[mean=119.50848 min=67.0 max=133.0 stdv=15.547894]	(x=40.45 y=36.12)	FALSE	54.2311	2	2	2	40.4531	36.1187	1	12	1	12	12	1	ip[width=14 height=6 bits=16 min=0.0 max=255.0]	1	0.00526856	1.05319	2.04879	0.784736	0.00621338	1.73845	1.70597	1	143.062	4.10674	2	0.443703	1.00001	0.999934	0.701696	8.29459
wt	b1742	42.1647	Stats[mean=45.92683 min=12.0 max=140.0 stdv=31.797112]	Stats[mean=75.35366 min=38.0 max=127.0 stdv=22.501781]	(x=42.09 y=92.34)	FALSE	101.478	2	2	2	42.0871	92.3392	1	12	1	12	12	1	ip[width=20 height=6 bits=16 min=0.0 max=255.0]	1	0	1.43667	3.01846	0.594168	0.00319415	2.41477	2.41023	1	89.8897	5.51224	2	0.3137	1.00002	0.951435	0.640493	8.39653
wt	b1743	39.3556	Stats[mean=40.285713 min=11.0 max=152.0 stdv=30.841831]	Stats[mean=58.32143 min=27.0 max=101.0 stdv=19.014997]	(x=42.43 y=19.93)	FALSE	46.8743	2	2	2	42.4256	19.9315	1	12	1	12	12	1	ip[width=18 height=7 bits=16 min=0.0 max=255.0]	1	0.0126128	1.49896	2.4792	0.705124	0.0207638	2.23507	2.18295	1	14.0744	5.16853	2	0.382046	1.00012	0.980602	0.756028	8.6317
wt	b1746	36.4842	Stats[mean=39.92135 min=8.0 max=134.0 stdv=35.386894]	Stats[mean=69.38202 min=27.0 max=116.0 stdv=20.299746]	(x=49.62 y=50.27)	FALSE	70.6345	2	2	2	49.6243	50.2659	1	12	1	12	12	1	ip[width=19 height=7 bits=16 min=0.0 max=255.0]	1	0.0411962	1.56931	2.73961	0.673619	0.054085	2.4513	2.33466	1	112.628	5.41068	2	0.332524	1.00061	0.993144	0.739267	8.87208
wt	b1748	38.1212	Stats[mean=36.967743 min=9.0 max=108.0 stdv=25.311806]	Stats[mean=62.258064 min=41.0 max=91.0 stdv=7.7182674]	(x=52.29 y=99.11)	FALSE	112.06	2	2	2	52.2949	99.1091	1	12	1	12	12	1	ip[width=13 height=7 bits=16 min=0.0 max=255.0]	1	0.0507664	1.05694	1.63543	0.879176	0.0856918	1.56063	1.51536	1	113.31	3.88681	2	0.552541	1.00071	1	0.803436	8.73503
wt	b1749	43.3784	Stats[mean=37.0625 min=12.0 max=98.0 stdv=22.898586]	Stats[mean=104.28125 min=79.0 max=164.0 stdv=22.774582]	(x=52.37 y=103.57)	FALSE	116.06	2	2	2	52.3691	103.573	1	12	1	12	12	1	ip[width=14 height=7 bits=16 min=0.0 max=255.0]	1	0	1.13167	2.04879	0.811595	0.00288575	1.73845	1.7234	1	137.869	4.18595	2	0.476763	1.00004	1	0.753273	8.29493
wt	b1750	47.4071	Stats[mean=45.192307 min=11.0 max=109.0 stdv=21.132074]	Stats[mean=67.46154 min=45.0 max=106.0 stdv=19.294811]	(x=54.75 y=105.69)	FALSE	119.029	2	2	2	54.7511	105.689	1	12	1	12	12	1	ip[width=22 height=7 bits=16 min=0.0 max=255.0]	1	0.0632696	1.87028	2.84149	0.577505	0.0893607	2.78408	2.77525	1	17.8178	6.3794	2	0.307222	1.00281	0.917928	0.716864	7.95766
wt	b1751	39.8073	Stats[mean=33.354168 min=13.0 max=88.0 stdv=17.185661]	Stats[mean=121.364586 min=62.0 max=229.0 stdv=44.006725]	(x=55.14 y=50.68)	FALSE	74.896	2	2	2	55.1441	50.6808	1	12	1	12	12	1	ip[width=22 height=6 bits=16 min=0.0 max=255.0]	1	0.0673339	1.73917	3.37886	0.591953	0.100117	2.6965	2.67906	1	4.08183	6.0762	2	0.304544	1.00257	0.968221	0.700785	8.59388
wt	b1755	43.96	Stats[mean=43.59155 min=14.0 max=112.0 stdv=23.940746]	Stats[mean=93.23943 min=47.0 max=134.0 stdv=20.116423]	(x=61.21 y=58.45)	FALSE	84.6373	2	2	2	61.211	58.4524	1	12	1	12	12	1	ip[width=16 height=7 bits=16 min=0.0 max=255.0]	1	0.0187219	1.24292	2.22288	0.759931	0.0205627	1.94136	1.9043	1	13.334	4.53355	2	0.419893	1.00006	0.999665	0.736965	8.24624
wt	b1756	39.2471	Stats[mean=36.486843 min=7.0 max=127.0 stdv=28.608387]	Stats[mean=56.63158 min=20.0 max=79.0 stdv=12.393377]	(x=61.79 y=4.27)	FALSE	61.9412	2	2	2	61.7942	4.26547	1	12	1	12	12	1	ip[width=16 height=7 bits=16 min=0.0 max=255.0]	1	0.0186132	1.34574	2.33598	0.790478	0.0127437	1.98214	1.91453	1	137.707	4.6253	2	0.436115	1.00005	0.999955	0.794814	8.64078
wt	b1757	40.7473	Stats[mean=35.71605 min=8.0 max=117.0 stdv=25.66916]	Stats[mean=80.30864 min=49.0 max=127.0 stdv=18.379772]	(x=62.71 y=45.37)	FALSE	77.4012	2	2	2	62.7067	45.3741	1	12	1	12	12	1	ip[width=18 height=7 bits=16 min=0.0 max=255.0]	1	0.0112327	1.42111	2.57429	0.672741	0.0119872	2.23507	2.16899	1	104.801	5.15223	2	0.362205	1.00004	0.961745	0.706478	8.51519
wt	b1758	38.9438	Stats[mean=34.839508 min=6.0 max=83.0 stdv=22.736786]	Stats[mean=86.30864 min=52.0 max=121.0 stdv=13.457936]	(x=64.20 y=42.96)	FALSE	77.2471	2	2	2	64.202	42.9561	1	12	1	12	12	1	ip[width=17 height=7 bits=16 min=0.0 max=255.0]	1	0.0128836	1.43653	2.54951	0.758196	0.0124637	2.03961	2.03755	1	89.5628	4.87945	2	0.439674	1.00003	0.995476	0.789467	8.66617
wt	b1759	45.4906	Stats[mean=43.291668 min=19.0 max=95.0 stdv=20.83773]	Stats[mean=94.125 min=73.0 max=122.0 stdv=9.930878]	(x=67.39 y=80.75)	FALSE	105.18	2	2	2	67.3931	80.753	1	12	1	12	12	1	ip[width=12 height=6 bits=16 min=0.0 max=255.0]	1	0	0.820556	1.92157	0.84314	0.0214946	1.49071	1.41831	1	153.594	3.49711	2	0.470144	1.00006	1	0.655523	8.1181
wt	b1760	49.5567	Stats[mean=46.264366 min=16.0 max=102.0 stdv=20.675488]	Stats[mean=70.793106 min=40.0 max=132.0 stdv=25.331356]	(x=70.26 y=129.74)	FALSE	147.544	2	2	2	70.2559	129.743	1	12	1	12	12	1	ip[width=21 height=6 bits=16 min=0.0 max=255.0]	1	0.117992	1.53972	3.2292	0.569516	0.178499	2.62636	2.57124	1	156.225	5.82872	2	0.284213	1.00785	0.926303	0.642082	7.77771
wt	b1761	40.0233	Stats[mean=39.3038 min=8.0 max=155.0 stdv=29.46417]	Stats[mean=94.07595 min=58.0 max=149.0 stdv=20.931986]	(x=72.25 y=32.79)	FALSE	79.3411	2	2	2	72.2494	32.7878	1	12	1	12	12	1	ip[width=18 height=6 bits=16 min=0.0 max=255.0]	1	0.207888	1.40667	2.78666	0.641903	0.272946	2.32857	2.22125	1	115.177	5.24766	2	0.330312	1.0131	0.924467	0.679385	8.5758
wt	b1762	42.7115	Stats[mean=44.935482 min=8.0 max=140.0 stdv=33.3896]	Stats[mean=90.548386 min=36.0 max=179.0 stdv=35.24249]	(x=73.26 y=21.48)	FALSE	76.346	2	2	2	73.2608	21.4841	1	12	1	12	12	1	ip[width=21 height=7 bits=16 min=0.0 max=255.0]	1	0.0381275	1.66826	2.96114	0.583349	0.0498054	2.68328	2.56171	1	64.8158	5.99478	2	0.295014	1.00066	0.906597	0.695663	8.35075
wt	b1763	42.1591	Stats[mean=41.24359 min=13.0 max=126.0 stdv=27.903444]	Stats[mean=108.02564 min=62.0 max=169.0 stdv=19.572027]	(x=72.82 y=87.04)	FALSE	113.487	2	2	2	72.8182	87.0444	1	12	1	12	12	1	ip[width=19 height=6 bits=16 min=0.0 max=255.0]	1	0.060838	1.4	2.8362	0.627973	0.0928151	2.36267	2.3023	1	11.5723	5.29296	2	0.319324	1.00182	0.978831	0.656276	8.397
wt	b1764	47.8333	Stats[mean=45.433334 min=13.0 max=105.0 stdv=26.584925]	Stats[mean=76.01667 min=41.0 max=90.0 stdv=12.839943]	(x=74.62 y=17.49)	FALSE	76.641	2	2	2	74.6196	17.4859	1	12	1	12	12	1	ip[width=13 height=6 bits=16 min=0.0 max=255.0]	1	0.0131339	1.04028	1.99887	0.836593	0.0156405	1.68655	1.59321	1	113.594	3.95296	2	0.465653	1.00003	0.999666	0.744691	7.92198
wt	b1765	41.8481	Stats[mean=39.445946 min=14.0 max=105.0 stdv=22.25207]	Stats[mean=104.95946 min=72.0 max=213.0 stdv=36.77717]	(x=82.13 y=103.25)	FALSE	131.931	2	2	2	82.1334	103.247	1	12	1	12	12	1	ip[width=16 height=6 bits=16 min=0.0 max=255.0]	1	0	1.27028	2.39767	0.714186	0.00573347	2.10819	1.99929	1	19.5118	4.72769	2	0.363908	1.00005	0.994996	0.70358	8.42304
wt	b1766	39.4414	Stats[mean=40.71154 min=7.0 max=138.0 stdv=30.966211]	Stats[mean=56.403847 min=30.0 max=127.0 stdv=25.8763]	(x=82.78 y=64.23)	FALSE	104.773	2	2	2	82.7786	64.2263	1	12	1	12	12	1	ip[width=21 height=7 bits=16 min=0.0 max=255.0]	1	0.0187151	1.83722	2.82843	0.632857	0.0210915	2.66667	2.58801	1	137.153	6.03994	2	0.328953	1.00013	0.950834	0.765796	8.62451
wt	b1767	45.1905	Stats[mean=44.18182 min=15.0 max=116.0 stdv=23.121843]	Stats[mean=82.73737 min=50.0 max=152.0 stdv=29.606806]	(x=85.82 y=105.63)	FALSE	136.1	2	2	2	85.8247	105.629	1	12	1	12	12	1	ip[width=22 height=6 bits=16 min=0.0 max=255.0]	1	0.0193904	1.72167	3.3399	0.561761	0.0282047	2.80317	2.72044	1	114.789	6.20589	2	0.278971	1.00022	0.942375	0.672347	8.14323
wt	b1768	35.85	Stats[mean=33.146667 min=5.0 max=108.0 stdv=25.773806]	Stats[mean=75.933334 min=62.0 max=120.0 stdv=11.6970005]	(x=85.22 y=56.36)	FALSE	102.178	2	2	2	85.2248	56.365	1	12	1	12	12	1	ip[width=15 height=7 bits=16 min=0.0 max=255.0]	1	0.0685533	1.31194	1.79198	0.835738	0.0674386	1.81353	1.78018	1	157.941	4.44148	2	0.507898	1.0007	0.998942	0.841603	8.92517
wt	b1769	43.8333	Stats[mean=44.84 min=12.0 max=131.0 stdv=32.739765]	Stats[mean=112.44 min=90.0 max=173.0 stdv=23.809755]	(x=85.87 y=101.59)	FALSE	133.017	2	2	2	85.8676	101.588	1	12	1	12	12	1	ip[width=13 height=6 bits=16 min=0.0 max=255.0]	1	0.0115633	0.921389	1.86157	0.842818	0.015788	1.55492	1.47959	1	120.984	3.70646	2	0.485218	1.00003	0.999699	0.717094	8.25684
wt	b1770	41.5424	Stats[mean=34.46 min=12.0 max=87.0 stdv=20.853434]	Stats[mean=97.52 min=84.0 max=121.0 stdv=9.234452]	(x=86.46 y=69.57)	FALSE	110.975	2	2	2	86.4621	69.5684	1	12	1	12	12	1	ip[width=12 height=6 bits=16 min=0.0 max=255.0]	1	0	0.898333	1.77234	0.867378	0.0103204	1.49071	1.4169	1	157.015	3.60761	2	0.514707	1.00004	1	0.734607	8.44863
wt	b1771	45.1447	Stats[mean=40.424244 min=14.0 max=99.0 stdv=21.219774]	Stats[mean=98.742424 min=75.0 max=135.0 stdv=12.771736]	(x=86.83 y=114.88)	FALSE	144.004	2	2	2	86.8339	114.878	1	12	1	12	12	1	ip[width=16 height=6 bits=16 min=0.0 max=255.0]	1	0	1.20111	2.26958	0.737788	0.00510679	1.98214	1.90923	1	162.613	4.52304	2	0.389245	1	0.998614	0.706964	8.14706
wt	b1773	41.2222	Stats[mean=43.658535 min=7.0 max=136.0 stdv=34.619347]	Stats[mean=70.64634 min=30.0 max=110.0 stdv=16.723143]	(x=90.17 y=7.53)	FALSE	90.4823	2	2	2	90.1684	7.53066	1	12	1	12	12	1	ip[width=18 height=6 bits=16 min=0.0 max=255.0]	1	0.110803	1.45847	2.62517	0.656253	0.147037	2.32857	2.25736	1	72.8434	5.28468	2	0.342477	1.00407	0.964058	0.696447	8.47543
wt	b1774	38.2676	Stats[mean=34.444443 min=11.0 max=114.0 stdv=26.460426]	Stats[mean=61.04762 min=41.0 max=87.0 stdv=8.633073]	(x=93.26 y=53.86)	FALSE	107.691	2	2	2	93.2574	53.8558	1	12	1	12	12	1	ip[width=14 height=7 bits=16 min=0.0 max=255.0]	1	0	1.13361	1.95798	0.82245	0.0015522	1.73845	1.68541	1	150.653	4.16181	2	0.477582	1.00001	0.99951	0.768155	8.72278
wt	b1775	37.6289	Stats[mean=39.25 min=4.0 max=128.0 stdv=34.059296]	Stats[mean=77.478264 min=40.0 max=148.0 stdv=26.511652]	(x=94.95 y=25.83)	FALSE	98.401	2	2	2	94.9505	25.8294	1	12	1	12	12	1	ip[width=20 height=7 bits=16 min=0.0 max=255.0]	1	0.0144709	1.60417	2.81928	0.64515	0.00076082	2.50511	2.41367	1	113.171	5.58984	2	0.325467	1.00011	0.976909	0.722456	8.77625
wt	b1776	40.2143	Stats[mean=39.2 min=11.0 max=140.0 stdv=25.709322]	Stats[mean=102.89524 min=63.0 max=179.0 stdv=35.004925]	(x=95.09 y=43.67)	FALSE	104.636	2	2	2	95.0884	43.6671	1	12	1	12	12	1	ip[width=21 height=7 bits=16 min=0.0 max=255.0]	1	0.0783209	1.81514	2.87428	0.609437	0.0937374	2.65665	2.64186	1	166.794	6.1178	2	0.327455	1.00238	0.933967	0.738822	8.55981
wt	b1777	47.4713	Stats[mean=54.6625 min=24.0 max=168.0 stdv=35.17693]	Stats[mean=154.9625 min=95.0 max=226.0 stdv=27.377087]	(x=95.51 y=48.24)	FALSE	107.005	2	2	2	95.5127	48.243	1	12	1	12	12	1	ip[width=19 height=6 bits=16 min=0.0 max=255.0]	1	0.0513126	1.42889	2.9458	0.626929	0.0763521	2.36267	2.3172	1	16.6441	5.35174	2	0.325913	1.00111	0.971483	0.663186	7.95229
wt	b1778	35.8523	Stats[mean=31.8625 min=8.0 max=117.0 stdv=23.553732]	Stats[mean=66.875 min=40.0 max=105.0 stdv=15.202744]	(x=96.35 y=4.94)	FALSE	96.4812	2	2	2	96.3545	4.94163	1	12	1	12	12	1	ip[width=17 height=7 bits=16 min=0.0 max=255.0]	1	0.121383	1.41691	2.41708	0.73949	0.156628	2.14994	2.05255	1	147.297	4.90693	2	0.390303	1.00396	0.989381	0.76528	8.92498
wt	b1779	42.3049	Stats[mean=43.064102 min=8.0 max=151.0 stdv=31.286419]	Stats[mean=90.666664 min=65.0 max=151.0 stdv=23.705809]	(x=96.67 y=47.23)	FALSE	107.595	2	2	2	96.6728	47.2329	1	12	1	12	12	1	ip[width=18 height=6 bits=16 min=0.0 max=255.0]	1	0.0419019	1.33833	3.0104	0.626184	0.0468588	2.27058	2.2329	1	137.046	5.18246	2	0.330521	1.00035	0.964275	0.644224	8.3848
wt	b1781	44.6835	Stats[mean=41.94366 min=15.0 max=107.0 stdv=23.446527]	Stats[mean=107.28169 min=85.0 max=191.0 stdv=19.843807]	(x=97.36 y=99.03)	FALSE	138.871	2	2	2	97.36	99.0262	1	12	1	12	12	1	ip[width=16 height=7 bits=16 min=0.0 max=255.0]	1	0	1.25111	2.35702	0.760414	0.0035072	2	1.90459	1	137.815	4.54703	2	0.398241	1	0.997785	0.741994	8.18566
wt	b1782	55.549	Stats[mean=57.765957 min=24.0 max=147.0 stdv=29.024433]	Stats[mean=103.37234 min=43.0 max=168.0 stdv=35.903988]	(x=99.04 y=28.38)	FALSE	103.031	2	2	2	99.0448	28.382	1	12	1	12	12	1	ip[width=21 height=6 bits=16 min=0.0 max=255.0]	1	0.459477	1.64486	2.26489	0.537183	0.677994	2.49087	2.63406	1	74.6642	6.2031	2	0.337549	1.13521	0.790271	0.649217	7.27605
wt	b1783	38.8778	Stats[mean=35.790123 min=8.0 max=138.0 stdv=25.74525]	Stats[mean=82.19753 min=61.0 max=127.0 stdv=16.146532]	(x=98.63 y=31.18)	FALSE	103.44	2	2	2	98.6277	31.1845	1	12	1	12	12	1	ip[width=18 height=6 bits=16 min=0.0 max=255.0]	1	0.161385	1.4175	2.84955	0.66274	0.216354	2.29395	2.21906	1	140.141	5.18436	2	0.342976	1.00867	0.95858	0.689558	8.6717
wt	b1784	40.5641	Stats[mean=36.15278 min=10.0 max=128.0 stdv=23.516647]	Stats[mean=77.013885 min=44.0 max=125.0 stdv=19.682331]	(x=100.51 y=79.36)	FALSE	128.063	2	2	2	100.508	79.3618	1	12	1	12	12	1	ip[width=15 height=7 bits=16 min=0.0 max=255.0]	1	0	1.235	2.00998	0.779904	0.0016625	1.89502	1.83094	1	46.529	4.46085	2	0.437873	1	0.9902	0.758633	8.53053
wt	b1785	45.78	Stats[mean=47.9011 min=9.0 max=146.0 stdv=33.587715]	Stats[mean=69.57143 min=49.0 max=118.0 stdv=18.833271]	(x=110.81 y=66.27)	FALSE	129.11	2	2	2	110.807	66.2657	1	12	1	12	12	1	ip[width=21 height=6 bits=16 min=0.0 max=255.0]	1	0.11666	1.63111	3.00779	0.571798	0.158627	2.65665	2.60262	1	71.8702	5.98722	2	0.294256	1.00648	0.906873	0.672366	8.09387
wt	b1786	38.1237	Stats[mean=35.177776 min=9.0 max=102.0 stdv=21.94814]	Stats[mean=107.71111 min=62.0 max=215.0 stdv=41.936615]	(x=110.51 y=54.98)	FALSE	123.436	2	2	2	110.513	54.9843	1	12	1	12	12	1	ip[width=19 height=7 bits=16 min=0.0 max=255.0]	1	0.0637717	1.59556	2.54725	0.663243	0.0909528	2.4037	2.3696	1	151.792	5.49825	2	0.35161	1.00173	0.97027	0.736903	8.73483
wt	b1787	41.8315	Stats[mean=40.71605 min=10.0 max=137.0 stdv=31.199854]	Stats[mean=32.555557 min=14.0 max=59.0 stdv=10.403125]	(x=111.31 y=28.16)	FALSE	114.82	2	2	2	111.314	28.1563	1	12	1	12	12	1	ip[width=18 height=6 bits=16 min=0.0 max=255.0]	1	0	1.38722	2.61524	0.665291	0.00524799	2.21911	2.17848	1	50.4367	5.11885	2	0.358673	1.00001	0.975962	0.688153	8.42443
wt	b1788	49.4902	Stats[mean=55.447918 min=17.0 max=174.0 stdv=35.259003]	Stats[mean=62.833332 min=35.0 max=109.0 stdv=21.52045]	(x=113.86 y=85.51)	FALSE	142.396	2	2	2	113.861	85.5126	1	12	1	12	12	1	ip[width=23 height=6 bits=16 min=0.0 max=255.0]	1	0.273586	1.67556	3.02714	0.51229	0.442482	2.80317	2.81905	1	113.482	6.41101	2	0.2715	1.06024	0.82472	0.625353	7.78327
wt	b1789	38.9468	Stats[mean=32.309525 min=4.0 max=112.0 stdv=22.364977]	Stats[mean=69.309525 min=45.0 max=131.0 stdv=26.567022]	(x=113.77 y=9.81)	FALSE	114.189	2	2	2	113.766	9.81291	1	12	1	12	12	1	ip[width=19 height=7 bits=16 min=0.0 max=255.0]	1	0.0699541	1.53344	2.62942	0.675624	0.100781	2.32857	2.28225	1	20.5447	5.34054	2	0.36008	1.00191	0.976453	0.735593	8.66592
wt	b1790	47.8769	Stats[mean=48.789474 min=12.0 max=144.0 stdv=31.70553]	Stats[mean=67.45614 min=56.0 max=102.0 stdv=11.557419]	(x=114.42 y=100.50)	FALSE	152.296	2	2	2	114.425	100.504	1	12	1	12	12	1	ip[width=14 height=6 bits=16 min=0.0 max=255.0]	1	0.00763273	1.02833	2.07601	0.817447	0.00939448	1.73333	1.61216	1	116.484	3.97596	2	0.435793	1.00009	1	0.73142	7.91833
wt	b1793	46.5619	Stats[mean=51.125 min=16.0 max=145.0 stdv=33.328747]	Stats[mean=89.46875 min=59.0 max=158.0 stdv=21.02077]	(x=121.77 y=76.21)	FALSE	143.654	2	2	2	121.771	76.2116	1	12	1	12	12	1	ip[width=23 height=6 bits=16 min=0.0 max=255.0]	1	0.0957913	1.73556	3.5572	0.523047	0.150264	2.92423	2.84712	1	25.4915	6.45735	2	0.25842	1.00798	0.890409	0.645409	8.02842
wt	b1794	38.0267	Stats[mean=44.02985 min=4.0 max=161.0 stdv=42.995056]	Stats[mean=136.0 min=70.0 max=175.0 stdv=21.97933]	(x=121.87 y=5.69)	FALSE	122.002	2	2	2	121.869	5.69359	1	12	1	12	12	1	ip[width=15 height=7 bits=16 min=0.0 max=255.0]	1	0.00983964	1.20736	1.99862	0.815346	0.00695933	1.81353	1.76038	1	38.4641	4.31373	2	0.46741	1.00002	0.999741	0.781427	8.74295
wt	b1795	46.1111	Stats[mean=45.109375 min=16.0 max=122.0 stdv=24.244205]	Stats[mean=114.59375 min=84.0 max=208.0 stdv=32.97701]	(x=125.29 y=93.40)	FALSE	156.273	2	2	2	125.292	93.3983	1	12	1	12	12	1	ip[width=16 height=6 bits=16 min=0.0 max=255.0]	1	0.0298016	1.16389	2.62873	0.690626	0.0387007	2.0177	1.94655	1	7.70059	4.60192	2	0.364006	1.00022	0.986347	0.650945	8.06615
wt	b1796	39.8132	Stats[mean=35.32941 min=8.0 max=96.0 stdv=23.506529]	Stats[mean=79.71764 min=51.0 max=134.0 stdv=14.880965]	(x=125.82 y=35.96)	FALSE	130.856	2	2	2	125.818	35.9586	1	12	1	12	12	1	ip[width=18 height=6 bits=16 min=0.0 max=255.0]	1	0.00549249	1.49681	2.60276	0.689849	0.0148995	2.33238	2.20491	1	151.135	5.22168	2	0.350329	1.00005	0.976974	0.741264	8.59339
wt	b1797	43.1228	Stats[mean=43.714287 min=6.0 max=131.0 stdv=37.114124]	Stats[mean=64.81633 min=51.0 max=85.0 stdv=6.521354]	(x=126.11 y=58.67)	FALSE	139.088	2	2	2	126.108	58.6703	1	12	1	12	12	1	ip[width=11 height=6 bits=16 min=0.0 max=255.0]	1	0	0.869167	1.69967	0.911189	1.10068e-05	1.35974	1.31119	1	85.2363	3.4622	2	0.598553	1	1	0.771943	8.31632
wt	b1798	42.125	Stats[mean=39.36709 min=6.0 max=106.0 stdv=26.621843]	Stats[mean=95.379745 min=62.0 max=162.0 stdv=26.502203]	(x=126.59 y=42.73)	FALSE	133.606	2	2	2	126.588	42.7347	1	12	1	12	12	1	ip[width=18 height=6 bits=16 min=0.0 max=255.0]	1	0	1.4025	2.60787	0.670951	0.00937842	2.21911	2.21141	1	143.733	5.1252	2	0.362623	1.00003	0.991361	0.690416	8.39986
wt	b1799	44.866	Stats[mean=45.869564 min=8.0 max=146.0 stdv=29.579552]	Stats[mean=74.358696 min=46.0 max=139.0 stdv=26.02517]	(x=127.89 y=5.14)	FALSE	127.991	2	2	2	127.888	5.1355	1	12	1	12	12	1	ip[width=21 height=6 bits=16 min=0.0 max=255.0]	1	0.0771247	1.58844	2.98221	0.568487	0.0951193	2.58887	2.55643	1	49.6105	5.92557	2	0.30176	1.0034	0.89606	0.662581	8.17039
wt	b1800	49.2857	Stats[mean=49.17647 min=16.0 max=117.0 stdv=25.89958]	Stats[mean=79.90196 min=68.0 max=95.0 stdv=5.1468625]	(x=128.56 y=107.73)	FALSE	167.731	2	2	2	128.562	107.729	1	12	1	12	12	1	ip[width=13 height=6 bits=16 min=0.0 max=255.0]	1	0.0169425	0.883333	1.90954	0.827284	0.0178105	1.55492	1.49749	1	34.7285	3.66303	2	0.465177	1.00004	1	0.665539	7.80039
wt	b1801	52.7288	Stats[mean=48.372547 min=15.0 max=103.0 stdv=23.87464]	Stats[mean=82.21568 min=73.0 max=102.0 stdv=6.2395954]	(x=129.50 y=98.99)	FALSE	162.999	2	2	2	129.502	98.9855	1	12	1	12	12	1	ip[width=12 height=6 bits=16 min=0.0 max=255.0]	1	0	0.874444	1.69967	0.892327	0	1.44222	1.3593	1	125.312	3.50921	2	0.535278	1	0.998731	0.758406	7.51215
wt	b1802	38.8784	Stats[mean=36.491802 min=8.0 max=133.0 stdv=31.266928]	Stats[mean=90.672134 min=62.0 max=157.0 stdv=25.409788]	(x=129.75 y=23.66)	FALSE	131.885	2	2	2	129.746	23.6553	1	12	1	12	12	1	ip[width=15 height=7 bits=16 min=0.0 max=255.0]	1	0	1.17861	2.26691	0.785383	0.000931404	1.81353	1.80739	1	10.1955	4.3426	2	0.45628	1	1	0.739512	8.67165
wt	b1810	42.3214	Stats[mean=38.266666 min=12.0 max=109.0 stdv=23.584427]	Stats[mean=62.773335 min=38.0 max=127.0 stdv=18.648653]	(x=3.34 y=80.20)	FALSE	80.2648	2	2	2	3.33882	80.1954	1	13	1	13	13	1	ip[width=17 height=6 bits=16 min=0.0 max=255.0]	1	0	1.32049	2.45452	0.721657	0.00449432	2.08273	2.01959	1	137.732	4.7952	2	0.387594	1.00002	0.990087	0.723729	8.92174
wt	b1812	55.8807	Stats[mean=58.425743 min=20.0 max=130.0 stdv=28.46554]	Stats[mean=32.326733 min=15.0 max=55.0 stdv=10.4824705]	(x=8.58 y=3.45)	FALSE	9.24826	2	2	2	8.57959	3.45269	1	13	1	13	13	1	ip[width=22 height=6 bits=16 min=0.0 max=255.0]	1	0.0179327	1.78772	3.42384	0.561462	0.0240894	2.86279	2.75811	1	62.3871	6.3255	2	0.277736	1.00018	0.925635	0.687267	7.72417
wt	b1813	38.9028	Stats[mean=38.208954 min=6.0 max=128.0 stdv=29.891996]	Stats[mean=85.597015 min=51.0 max=104.0 stdv=10.935153]	(x=11.43 y=70.60)	FALSE	71.514	2	2	2	11.4272	70.5951	1	13	1	13	13	1	ip[width=14 height=7 bits=16 min=0.0 max=255.0]	1	0	1.13056	1.87356	0.845586	0.00327471	1.73845	1.64877	1	115.249	4.09894	2	0.476295	1.00001	1	0.790902	9.22368
wt	b1815	41.5182	Stats[mean=43.103775 min=10.0 max=129.0 stdv=27.311232]	Stats[mean=108.68868 min=68.0 max=200.0 stdv=37.49117]	(x=14.33 y=86.32)	FALSE	87.5018	2	2	2	14.3308	86.3203	1	13	1	13	13	1	ip[width=23 height=6 bits=16 min=0.0 max=255.0]	1	0.0615324	1.81833	3.3491	0.550694	0.0980349	2.91204	2.84003	1	165.317	6.44149	2	0.273016	1.00321	0.935744	0.679852	8.99269
wt	b1817	40.439	Stats[mean=36.69737 min=6.0 max=99.0 stdv=24.11916]	Stats[mean=58.236843 min=33.0 max=91.0 stdv=15.669817]	(x=26.40 y=44.42)	FALSE	51.677	2	2	2	26.4025	44.4232	1	13	1	13	13	1	ip[width=16 height=7 bits=16 min=0.0 max=255.0]	1	0.0156408	1.30726	2.12132	0.778779	0.00957528	2	1.88894	1	37.6342	4.59281	2	0.416113	1.00005	0.998356	0.778017	9.088
wt	b1818	39.3676	Stats[mean=34.65 min=8.0 max=113.0 stdv=26.261286]	Stats[mean=70.55 min=47.0 max=107.0 stdv=11.631962]	(x=27.48 y=78.42)	FALSE	83.1	2	2	2	27.482	78.4242	1	13	1	13	13	1	ip[width=13 height=7 bits=16 min=0.0 max=255.0]	1	0.0132893	1.04368	1.91808	0.880105	0.00660955	1.62754	1.52783	1	39.9373	3.8603	2	0.501665	1.00006	1	0.796833	9.18262
wt	b1819	41.4333	Stats[mean=39.036144 min=11.0 max=117.0 stdv=28.43883]	Stats[mean=141.62651 min=104.0 max=214.0 stdv=21.195784]	(x=30.08 y=102.64)	FALSE	106.954	2	2	2	30.0781	102.637	1	13	1	13	13	1	ip[width=19 height=6 bits=16 min=0.0 max=255.0]	1	0.0120407	1.46125	3.1275	0.662709	0.0156593	2.35891	2.2701	1	134.663	5.26388	2	0.334359	1.00005	0.993297	0.703437	9.00018
wt	b1820	48.322	Stats[mean=49.06 min=14.0 max=134.0 stdv=32.660538]	Stats[mean=81.06 min=48.0 max=101.0 stdv=15.260205]	(x=31.14 y=81.98)	FALSE	87.6927	2	2	2	31.1387	81.9779	1	13	1	13	13	1	ip[width=13 height=6 bits=16 min=0.0 max=255.0]	1	0.0169056	0.912917	1.95078	0.837656	0.0148223	1.56063	1.48264	1	106.794	3.70073	2	0.477247	1.00007	0.999392	0.69107	8.39176
wt	b1821	47.234	Stats[mean=49.896553 min=17.0 max=143.0 stdv=30.044554]	Stats[mean=82.206894 min=41.0 max=134.0 stdv=22.81887]	(x=33.04 y=89.61)	FALSE	95.5025	2	2	2	33.0398	89.6053	1	13	1	13	13	1	ip[width=19 height=6 bits=16 min=0.0 max=255.0]	1	0.00558392	1.53583	2.59723	0.653509	0.00964195	2.4037	2.35297	1	52.7784	5.43439	2	0.338449	1.00002	0.975735	0.714121	8.48785
wt	b1822	41.0519	Stats[mean=44.614285 min=10.0 max=135.0 stdv=35.718014]	Stats[mean=20.842857 min=14.0 max=35.0 stdv=3.805548]	(x=33.45 y=107.28)	FALSE	112.375	2	2	2	33.4545	107.28	1	13	1	13	13	1	ip[width=16 height=6 bits=16 min=0.0 max=255.0]	1	0.0279809	1.24222	2.34787	0.734576	0.037619	1.98214	1.91135	1	105.07	4.60984	2	0.402568	1.00026	0.982749	0.718763	9.03386
wt	b1823	42.9318	Stats[mean=43.18919 min=13.0 max=117.0 stdv=30.661991]	Stats[mean=80.89189 min=54.0 max=91.0 stdv=9.08229]	(x=33.24 y=113.37)	FALSE	118.143	2	2	2	33.2399	113.371	1	13	1	13	13	1	ip[width=10 height=6 bits=16 min=0.0 max=255.0]	1	0	0.690417	1.49071	0.934509	2.86532e-05	1.19257	1.12448	1	57.9946	3.04698	2	0.618093	1	1	0.715154	8.86783
wt	b1824	39.1461	Stats[mean=38.296295 min=7.0 max=130.0 stdv=29.383432]	Stats[mean=62.407406 min=39.0 max=82.0 stdv=8.726078]	(x=39.29 y=31.89)	FALSE	50.5984	2	2	2	39.2877	31.8853	1	13	1	13	13	1	ip[width=17 height=7 bits=16 min=0.0 max=255.0]	1	0	1.41069	2.20907	0.764355	0.00423288	2.08273	2.00846	1	37.9963	4.81586	2	0.414072	1.00002	0.99369	0.789638	9.20219
wt	b1825	44.0141	Stats[mean=37.95082 min=7.0 max=117.0 stdv=25.943802]	Stats[mean=101.7377 min=50.0 max=164.0 stdv=21.134413]	(x=39.83 y=44.58)	FALSE	59.7857	2	2	2	39.833	44.5832	1	13	1	13	13	1	ip[width=14 height=6 bits=16 min=0.0 max=255.0]	1	0.00686649	1.08785	2.01231	0.812263	0.0202718	1.7075	1.68378	1	49.0531	4.10242	2	0.475069	1.00005	1	0.744314	8.77224
wt	b1826	39.1928	Stats[mean=39.0137 min=7.0 max=163.0 stdv=32.621777]	Stats[mean=66.83562 min=39.0 max=107.0 stdv=17.838017]	(x=41.17 y=58.89)	FALSE	71.8587	2	2	2	41.1713	58.8948	1	13	1	13	13	1	ip[width=16 height=7 bits=16 min=0.0 max=255.0]	1	0.0975521	1.33653	2.39152	0.736287	0.097749	2	1.98745	1	58.4285	4.77607	2	0.42543	1.00151	0.973594	0.746909	9.19807
wt	b1828	36.5857	Stats[mean=32.225807 min=10.0 max=106.0 stdv=22.72748]	Stats[mean=55.01613 min=46.0 max=74.0 stdv=6.006805]	(x=42.16 y=101.73)	FALSE	110.126	2	2	2	42.1628	101.735	1	13	1	13	13	1	ip[width=14 height=7 bits=16 min=0.0 max=255.0]	1	0.0168947	1.08986	1.86645	0.857842	0.020064	1.67066	1.60809	1	149.094	3.99565	2	0.497169	1.00005	1	0.792344	9.42833
wt	b1829	42.9813	Stats[mean=42.35 min=14.0 max=157.0 stdv=29.640055]	Stats[mean=68.82 min=34.0 max=110.0 stdv=20.362562]	(x=43.07 y=67.13)	FALSE	79.7565	2	2	2	43.0726	67.1256	1	13	1	13	13	1	ip[width=22 height=6 bits=16 min=0.0 max=255.0]	1	0.160185	1.73667	2.97012	0.557185	0.247203	2.74874	2.70327	1	138.649	6.2584	2	0.292658	1.01692	0.863655	0.683567	8.86346
wt	b1831	48.2022	Stats[mean=59.940475 min=14.0 max=155.0 stdv=40.1135]	Stats[mean=82.13095 min=53.0 max=124.0 stdv=19.953428]	(x=48.77 y=127.54)	FALSE	136.549	2	2	2	48.7744	127.541	1	13	1	13	13	1	ip[width=19 height=6 bits=16 min=0.0 max=255.0]	1	0.0552786	1.42806	3.62215	0.59611	0.0731763	2.41477	2.38552	1	88.9332	5.48674	2	0.31182	1.00105	0.948874	0.640781	8.40234
wt	b1832	37.3814	Stats[mean=32.057472 min=12.0 max=87.0 stdv=19.021626]	Stats[mean=85.97701 min=61.0 max=151.0 stdv=27.461168]	(x=50.30 y=89.44)	FALSE	102.616	2	2	2	50.2954	89.4445	1	13	1	13	13	1	ip[width=19 height=7 bits=16 min=0.0 max=255.0]	1	0	1.57361	2.53144	0.657482	0.00240978	2.36267	2.34822	1	170.637	5.48418	2	0.358922	1	0.970866	0.730927	9.35805
wt	b1833	34.8642	Stats[mean=34.38961 min=7.0 max=134.0 stdv=27.021023]	Stats[mean=71.02597 min=51.0 max=117.0 stdv=17.517641]	(x=51.02 y=82.64)	FALSE	97.1202	2	2	2	51.0184	82.6405	1	13	1	13	13	1	ip[width=16 height=7 bits=16 min=0.0 max=255.0]	1	0.0137137	1.33542	2.0454	0.782366	0.0270202	1.90904	1.91111	1	100.348	4.63136	2	0.466547	1.00018	0.998339	0.788687	9.58037
wt	b1834	46.2955	Stats[mean=44.77381 min=15.0 max=108.0 stdv=23.347738]	Stats[mean=76.47619 min=57.0 max=144.0 stdv=21.722498]	(x=51.23 y=112.96)	FALSE	124.035	2	2	2	51.2286	112.962	1	13	1	13	13	1	ip[width=19 height=6 bits=16 min=0.0 max=255.0]	1	0.0990696	1.45167	2.93866	0.601462	0.149149	2.4331	2.38034	1	79.8213	5.50724	2	0.312216	1.00469	0.96581	0.648889	8.57075
wt	b1835	41.5667	Stats[mean=39.653847 min=10.0 max=127.0 stdv=29.641575]	Stats[mean=97.38461 min=62.0 max=137.0 stdv=18.504005]	(x=51.44 y=122.12)	FALSE	132.507	2	2	2	51.4365	122.116	1	13	1	13	13	1	ip[width=12 height=7 bits=16 min=0.0 max=255.0]	1	0	0.913333	1.62434	0.900976	1.40297e-05	1.44222	1.36983	1	36.0277	3.56914	2	0.559083	1	1	0.781118	8.9884
wt	b1837	41.2	Stats[mean=40.165047 min=11.0 max=119.0 stdv=24.147463]	Stats[mean=107.58253 min=74.0 max=202.0 stdv=34.424263]	(x=54.01 y=100.33)	FALSE	113.944	2	2	2	54.0051	100.333	1	13	1	13	13	1	ip[width=23 height=6 bits=16 min=0.0 max=255.0]	1	0.106669	1.83639	3.23976	0.541037	0.172577	2.93636	2.87954	1	139.357	6.53091	2	0.271179	1.0089	0.913879	0.675193	9.02079
wt	b1838	42.3125	Stats[mean=41.22826 min=12.0 max=102.0 stdv=22.789097]	Stats[mean=72.108696 min=48.0 max=134.0 stdv=24.311829]	(x=55.29 y=85.85)	FALSE	102.115	2	2	2	55.2916	85.8508	1	13	1	13	13	1	ip[width=20 height=6 bits=16 min=0.0 max=255.0]	1	0.026336	1.60389	3.18416	0.614471	0.0322738	2.54733	2.48078	1	86.975	5.72719	2	0.314713	1.00024	0.959136	0.69227	8.92253
wt	b1839	38.3134	Stats[mean=36.52459 min=9.0 max=121.0 stdv=26.608023]	Stats[mean=17.196722 min=13.0 max=25.0 stdv=2.4954603]	(x=55.27 y=62.13)	FALSE	83.1541	2	2	2	55.268	62.1293	1	13	1	13	13	1	ip[width=14 height=6 bits=16 min=0.0 max=255.0]	1	0	1.04431	1.95273	0.805018	0.00839924	1.68655	1.66873	1	19.3046	4.03753	2	0.467455	1.00007	0.999867	0.72294	9.27573
wt	b1840	47.2283	Stats[mean=48.19355 min=7.0 max=111.0 stdv=25.41195]	Stats[mean=81.15323 min=39.0 max=115.0 stdv=21.61904]	(x=56.71 y=26.63)	FALSE	62.6475	2	2	2	56.7063	26.6292	1	13	1	13	13	1	ip[width=28 height=7 bits=16 min=0.0 max=255.0]	1	0.0375033	2.22083	3.65211	0.456814	0.0644999	3.54275	3.49602	1	71.8834	7.81616	2	0.225291	1.00205	0.861066	0.66688	8.48836
wt	b1841	39.082	Stats[mean=34.46154 min=9.0 max=108.0 stdv=26.610083]	Stats[mean=10.961538 min=8.0 max=14.0 stdv=1.6798872]	(x=57.64 y=79.04)	FALSE	97.8203	2	2	2	57.6352	79.038	1	13	1	13	13	1	ip[width=13 height=6 bits=16 min=0.0 max=255.0]	1	0	0.928472	1.87986	0.846656	0.00435224	1.55492	1.48549	1	49.3331	3.71224	2	0.488948	1.00002	1	0.72568	9.20786
wt	b1842	45.8409	Stats[mean=42.012047 min=14.0 max=92.0 stdv=20.059967]	Stats[mean=98.75903 min=57.0 max=194.0 stdv=30.90883]	(x=59.75 y=127.26)	FALSE	140.587	2	2	2	59.7467	127.26	1	13	1	13	13	1	ip[width=20 height=6 bits=16 min=0.0 max=255.0]	1	0.0766228	1.47361	3.23675	0.570697	0.0997777	2.57509	2.5052	1	113.104	5.69631	2	0.282948	1.00237	0.946476	0.626776	8.6109
wt	b1843	40.8701	Stats[mean=40.64789 min=9.0 max=138.0 stdv=32.822075]	Stats[mean=78.02817 min=57.0 max=138.0 stdv=20.01997]	(x=61.12 y=111.03)	FALSE	126.743	2	2	2	61.1205	111.032	1	13	1	13	13	1	ip[width=15 height=7 bits=16 min=0.0 max=255.0]	1	0.0133292	1.22694	2.35702	0.805942	0.0125551	1.88562	1.80558	1	92.83	4.37387	2	0.439367	1.00003	1	0.772273	9.04992
wt	b1844	38.9367	Stats[mean=35.589043 min=5.0 max=107.0 stdv=26.368034]	Stats[mean=115.904106 min=86.0 max=164.0 stdv=19.04174]	(x=63.21 y=50.31)	FALSE	80.7873	2	2	2	63.2087	50.3115	1	13	1	13	13	1	ip[width=15 height=7 bits=16 min=0.0 max=255.0]	1	0.0353361	1.25542	1.87899	0.829797	0.042597	1.75373	1.77628	1	84.7214	4.36027	2	0.519726	1.00022	1	0.812833	9.22068
wt	b1845	40.6512	Stats[mean=38.38961 min=7.0 max=137.0 stdv=30.328966]	Stats[mean=43.42857 min=17.0 max=58.0 stdv=10.034714]	(x=64.60 y=11.35)	FALSE	65.59	2	2	2	64.6004	11.3506	1	13	1	13	13	1	ip[width=16 height=7 bits=16 min=0.0 max=255.0]	1	0.0143309	1.3867	2.21658	0.767224	0.0135548	2.087	1.98402	1	28.7755	4.76579	2	0.405368	1.00003	0.992914	0.786587	9.06926
wt	b1846	39.4828	Stats[mean=35.320755 min=9.0 max=86.0 stdv=23.44205]	Stats[mean=108.33962 min=95.0 max=129.0 stdv=7.490875]	(x=66.25 y=86.38)	FALSE	108.866	2	2	2	66.2543	86.3836	1	13	1	13	13	1	ip[width=12 height=6 bits=16 min=0.0 max=255.0]	1	0	0.891389	1.86339	0.843059	0	1.49071	1.45584	1	0	3.6451	2	0.510728	1	0.998755	0.689709	9.17246
wt	b1847	36.6351	Stats[mean=39.295776 min=7.0 max=141.0 stdv=33.901283]	Stats[mean=87.746475 min=61.0 max=113.0 stdv=10.374031]	(x=68.42 y=1.32)	FALSE	68.4287	2	2	2	68.416	1.31846	1	13	1	13	13	1	ip[width=14 height=7 bits=16 min=0.0 max=255.0]	1	0.027205	1.22212	1.94307	0.844583	0.0208088	1.81353	1.72528	1	9.43554	4.26423	2	0.473123	1.00012	1	0.814918	9.42396
wt	b1848	48.4694	Stats[mean=52.119564 min=13.0 max=149.0 stdv=31.595953]	Stats[mean=71.054344 min=48.0 max=136.0 stdv=25.316183]	(x=70.13 y=125.83)	FALSE	144.049	2	2	2	70.1297	125.825	1	13	1	13	13	1	ip[width=22 height=6 bits=16 min=0.0 max=255.0]	1	0.0851446	1.62389	3.09345	0.534505	0.13537	2.82528	2.74438	1	17.0395	6.17884	2	0.259026	1.00484	0.923393	0.624284	8.37875
wt	b1849	45.1481	Stats[mean=50.104168 min=14.0 max=164.0 stdv=36.245213]	Stats[mean=74.197914 min=49.0 max=141.0 stdv=23.688602]	(x=71.19 y=122.69)	FALSE	141.845	2	2	2	71.1903	122.686	1	13	1	13	13	1	ip[width=22 height=7 bits=16 min=0.0 max=255.0]	1	0.0676557	1.765	2.88911	0.580901	0.0951495	2.6965	2.71608	1	2.18805	6.17911	2	0.309068	1.00239	0.939802	0.695582	8.67208
wt	b1850	36.125	Stats[mean=33.523075 min=7.0 max=109.0 stdv=25.437489]	Stats[mean=72.47692 min=49.0 max=113.0 stdv=12.245034]	(x=74.02 y=59.93)	FALSE	95.2401	2	2	2	74.0197	59.9313	1	13	1	13	13	1	ip[width=15 height=6 bits=16 min=0.0 max=255.0]	1	0.0157438	1.17472	2.22427	0.748982	0.0170022	1.85712	1.85461	1	115.313	4.43953	2	0.433677	1.00004	0.997406	0.699663	9.46902
wt	b1851	39.1237	Stats[mean=46.419353 min=9.0 max=165.0 stdv=38.119186]	Stats[mean=80.81721 min=53.0 max=137.0 stdv=19.076475]	(x=76.77 y=68.23)	FALSE	102.706	2	2	2	76.7687	68.2285	1	13	1	13	13	1	ip[width=20 height=6 bits=16 min=0.0 max=255.0]	1	0.0518015	1.60806	3.01846	0.605481	0.069376	2.56125	2.49968	1	47.5845	5.77704	2	0.31211	1.00112	0.948395	0.687384	9.20417
wt	b1852	38.099	Stats[mean=33.891304 min=5.0 max=119.0 stdv=25.12888]	Stats[mean=75.315216 min=41.0 max=121.0 stdv=18.914457]	(x=78.52 y=17.38)	FALSE	80.4193	2	2	2	78.5189	17.3796	1	13	1	13	13	1	ip[width=19 height=7 bits=16 min=0.0 max=255.0]	1	0	1.61847	2.56469	0.663341	0.0120997	2.4037	2.3655	1	114.567	5.53719	2	0.35666	1.00005	0.974698	0.743654	9.29467
wt	b1853	50.4024	Stats[mean=50.628204 min=21.0 max=122.0 stdv=22.726555]	Stats[mean=68.70513 min=43.0 max=106.0 stdv=15.010048]	(x=81.43 y=76.32)	FALSE	111.6	2	2	2	81.4253	76.3176	1	13	1	13	13	1	ip[width=18 height=6 bits=16 min=0.0 max=255.0]	1	0.112115	1.34889	2.72595	0.639125	0.159119	2.33238	2.23825	1	123.406	5.14992	2	0.315709	1.00482	0.969649	0.65285	8.20802
wt	b1854	33.9189	Stats[mean=27.924242 min=2.0 max=80.0 stdv=21.877499]	Stats[mean=72.30303 min=47.0 max=110.0 stdv=10.39226]	(x=83.67 y=26.26)	FALSE	87.6953	2	2	2	83.671	26.261	1	13	1	13	13	1	ip[width=14 height=7 bits=16 min=0.0 max=255.0]	1	0.0141006	1.1825	1.81762	0.855571	0.00545843	1.68655	1.64876	1	112.289	4.16752	2	0.529315	1.00005	0.999941	0.821674	9.66386
wt	b1855	41.782	Stats[mean=39.47945 min=13.0 max=112.0 stdv=24.168453]	Stats[mean=56.80822 min=42.0 max=96.0 stdv=15.181913]	(x=84.40 y=102.98)	FALSE	133.142	2	2	2	84.3955	102.976	1	13	1	13	13	1	ip[width=17 height=6 bits=16 min=0.0 max=255.0]	1	0.0810999	1.27	2.53791	0.697845	0.0807183	2.08273	2.00939	1	128.54	4.78219	2	0.372775	1.00101	0.973802	0.693488	8.96938
wt	b1856	40.871	Stats[mean=41.351353 min=13.0 max=149.0 stdv=29.46821]	Stats[mean=121.5946 min=66.0 max=255.0 stdv=44.56056]	(x=85.25 y=87.90)	FALSE	122.45	2	2	2	85.2464	87.9041	1	13	1	13	13	1	ip[width=26 height=6 bits=16 min=0.0 max=255.0]	1	0.0557027	2.07278	4.19656	0.472846	0.0590437	3.35725	3.29573	1	178.806	7.42201	2	0.234151	1.00216	0.887172	0.660699	9.04985
wt	b1857	45.6182	Stats[mean=47.9 min=14.0 max=128.0 stdv=30.609623]	Stats[mean=87.46 min=62.0 max=106.0 stdv=7.0659]	(x=92.36 y=106.06)	FALSE	140.641	2	2	2	92.3632	106.061	1	13	1	13	13	1	ip[width=12 height=6 bits=16 min=0.0 max=255.0]	1	0	0.843333	1.70929	0.880892	5.57827e-05	1.44222	1.35159	1	116.564	3.46851	2	0.516233	1	1	0.730029	8.63057
wt	b1858	42.121	Stats[mean=41.381355 min=11.0 max=127.0 stdv=26.970995]	Stats[mean=63.48305 min=26.0 max=121.0 stdv=26.912563]	(x=95.29 y=6.49)	FALSE	95.5089	2	2	2	95.2883	6.48675	1	13	1	13	13	1	ip[width=23 height=6 bits=16 min=0.0 max=255.0]	1	0.158668	2.02833	3.11544	0.566103	0.216743	2.99629	2.93115	1	124.998	6.71007	2	0.287661	1.0145	0.899683	0.735153	8.93945
wt	b1859	53.3103	Stats[mean=52.25 min=22.0 max=125.0 stdv=23.26263]	Stats[mean=60.105263 min=39.0 max=100.0 stdv=18.945944]	(x=98.98 y=82.62)	FALSE	128.926	2	2	2	98.977	82.6161	1	13	1	13	13	1	ip[width=20 height=5 bits=16 min=0.0 max=255.0]	1	0.064262	1.39639	3.30635	0.541269	0.0894981	2.48014	2.49836	1	51.2662	5.69379	2	0.289043	1.00222	0.921202	0.592642	7.95119
wt	b1860	50.0991	Stats[mean=63.733334 min=18.0 max=176.0 stdv=41.140533]	Stats[mean=48.50476 min=20.0 max=101.0 stdv=23.378214]	(x=102.88 y=85.94)	FALSE	134.052	2	2	2	102.88	85.9398	1	13	1	13	13	1	ip[width=25 height=6 bits=16 min=0.0 max=255.0]	1	0.0974187	1.8375	3.55727	0.456464	0.155097	3.1693	3.16548	1	22.3688	7.11238	2	0.232923	1.00941	0.839574	0.60998	8.23481
wt	b1861	40.0735	Stats[mean=39.59375 min=10.0 max=113.0 stdv=24.233467]	Stats[mean=94.6875 min=83.0 max=125.0 stdv=8.9405]	(x=104.63 y=106.81)	FALSE	149.521	2	2	2	104.632	106.811	1	13	1	13	13	1	ip[width=15 height=6 bits=16 min=0.0 max=255.0]	1	0.0100193	1.14278	2.13727	0.779594	0.00804252	1.81353	1.77551	1	38.786	4.29192	2	0.442408	1.00002	1	0.726358	9.12028
wt	b1862	40.9677	Stats[mean=39.55357 min=9.0 max=138.0 stdv=29.703945]	Stats[mean=104.89286 min=47.0 max=137.0 stdv=16.050692]	(x=105.52 y=74.57)	FALSE	129.209	2	2	2	105.516	74.5748	1	13	1	13	13	1	ip[width=12 height=7 bits=16 min=0.0 max=255.0]	1	0	0.94	1.72329	0.883011	8.75678e-06	1.56063	1.41481	1	157.381	3.65751	2	0.491405	1	1	0.773411	9.0413
wt	b1863	41.6033	Stats[mean=40.98305 min=6.0 max=135.0 stdv=29.642595]	Stats[mean=79.754234 min=46.0 max=135.0 stdv=22.973019]	(x=107.79 y=6.95)	FALSE	108.017	2	2	2	107.794	6.94524	1	13	1	13	13	1	ip[width=25 height=7 bits=16 min=0.0 max=255.0]	1	0.133123	1.98799	3.37362	0.485274	0.182091	3.1805	3.16859	1	127.791	7.17494	2	0.250227	1.01179	0.852832	0.662866	8.98517
wt	b1864	41.5556	Stats[mean=37.341465 min=10.0 max=113.0 stdv=21.056198]	Stats[mean=87.17073 min=59.0 max=164.0 stdv=28.723373]	(x=109.05 y=69.52)	FALSE	129.328	2	2	2	109.055	69.5177	1	13	1	13	13	1	ip[width=19 height=6 bits=16 min=0.0 max=255.0]	1	0.0155391	1.46583	2.77164	0.639347	0.0202144	2.32857	2.28435	1	82.5851	5.36758	2	0.344205	1.00009	0.958583	0.687194	8.98939
wt	b1865	44.4444	Stats[mean=42.88889 min=12.0 max=118.0 stdv=27.523075]	Stats[mean=54.06349 min=44.0 max=77.0 stdv=7.785166]	(x=108.68 y=109.32)	FALSE	154.151	2	2	2	108.677	109.325	1	13	1	13	13	1	ip[width=14 height=6 bits=16 min=0.0 max=255.0]	1	0.00702189	1.10167	2.11403	0.806802	0.000272102	1.79382	1.70055	1	133.049	4.14235	2	0.435917	1.00002	1	0.74014	8.73423
wt	b1866	46.52	Stats[mean=39.615383 min=14.0 max=89.0 stdv=21.387564]	Stats[mean=79.43077 min=64.0 max=128.0 stdv=14.637248]	(x=109.83 y=91.48)	FALSE	142.934	2	2	2	109.825	91.4801	1	13	1	13	13	1	ip[width=16 height=6 bits=16 min=0.0 max=255.0]	1	0	1.17778	3.02655	0.704813	0.00164769	2.0177	1.94774	1	87.2118	4.58247	2	0.36835	1.00002	0.991581	0.664709	8.55092
wt	b1868	44.9041	Stats[mean=47.04348 min=13.0 max=118.0 stdv=28.692812]	Stats[mean=80.26087 min=58.0 max=138.0 stdv=20.307673]	(x=113.56 y=94.66)	FALSE	147.839	2	2	2	113.562	94.6572	1	13	1	13	13	1	ip[width=17 height=6 bits=16 min=0.0 max=255.0]	1	0.0603131	1.20778	2.59713	0.651126	0.0832188	2.14994	2.07001	1	61.2657	4.82798	2	0.332695	1.00115	0.967512	0.631628	8.69364
wt	b1869	41.165	Stats[mean=40.979797 min=13.0 max=105.0 stdv=22.856688]	Stats[mean=83.14141 min=43.0 max=197.0 stdv=36.584263]	(x=114.74 y=73.97)	FALSE	136.517	2	2	2	114.739	73.9714	1	13	1	13	13	1	ip[width=21 height=6 bits=16 min=0.0 max=255.0]	1	0.0522885	1.73806	3.07772	0.592069	0.0703243	2.67997	2.62571	1	174.366	6.07366	2	0.308117	1.00132	0.937659	0.70684	9.02388
wt	b1870	59.1061	Stats[mean=58.52459 min=37.0 max=106.0 stdv=17.241043]	Stats[mean=55.885246 min=43.0 max=101.0 stdv=13.4562235]	(x=116.93 y=126.08)	FALSE	171.953	2	2	2	116.929	126.078	1	13	1	13	13	1	ip[width=15 height=6 bits=16 min=0.0 max=255.0]	1	0	1.06667	2.26691	0.741886	0.00842104	1.81353	1.76733	1	102.783	4.25061	2	0.412943	1.00003	0.995851	0.66611	7.4393
wt	b1871	45.1154	Stats[mean=38.565216 min=11.0 max=88.0 stdv=20.989576]	Stats[mean=115.934784 min=93.0 max=137.0 stdv=9.620354]	(x=116.98 y=76.16)	FALSE	139.583	2	2	2	116.976	76.1582	1	13	1	13	13	1	ip[width=11 height=6 bits=16 min=0.0 max=255.0]	1	0	0.771944	1.74005	0.885877	1.86111e-05	1.39204	1.27234	1	112.248	3.30911	2	0.507215	1	1	0.697899	8.67498
wt	b1872	52.6868	Stats[mean=48.315067 min=19.0 max=97.0 stdv=18.870079]	Stats[mean=72.54794 min=38.0 max=127.0 stdv=22.044804]	(x=117.10 y=122.03)	FALSE	169.122	2	2	2	117.096	122.028	1	13	1	13	13	1	ip[width=17 height=6 bits=16 min=0.0 max=255.0]	1	0.423768	1.31778	2.00825	0.63643	0.571884	2.08273	2.09985	1	137.37	5.10095	2	0.386799	1.05851	0.857866	0.668135	8.00627
wt	b1873	41.3099	Stats[mean=37.53125 min=12.0 max=96.0 stdv=22.176756]	Stats[mean=133.32812 min=112.0 max=162.0 stdv=9.857806]	(x=118.19 y=73.05)	FALSE	138.942	2	2	2	118.186	73.0543	1	13	1	13	13	1	ip[width=14 height=7 bits=16 min=0.0 max=255.0]	1	0.0184384	1.15444	1.86804	0.81953	0.0131952	1.73333	1.7088	1	66.4144	4.20735	2	0.489237	1.00019	0.999279	0.76884	9.01109
wt	b1874	35.9833	Stats[mean=33.80392 min=0.0 max=147.0 stdv=34.82529]	Stats[mean=48.411766 min=18.0 max=78.0 stdv=12.674662]	(x=119.47 y=16.09)	FALSE	120.553	2	2	2	119.475	16.0854	1	13	1	13	13	1	ip[width=11 height=7 bits=16 min=0.0 max=255.0]	1	0	0.934028	1.52971	0.931779	2.17631e-05	1.44222	1.32782	1	123.69	3.54918	2	0.571751	1	0.999703	0.826536	9.48153
wt	b1875	42.2143	Stats[mean=38.61111 min=8.0 max=111.0 stdv=22.036585]	Stats[mean=88.71111 min=74.0 max=140.0 stdv=13.299695]	(x=123.15 y=64.31)	FALSE	138.935	2	2	2	123.154	64.3134	1	13	1	13	13	1	ip[width=19 height=7 bits=16 min=0.0 max=255.0]	1	0.00556932	1.59	2.5166	0.674883	0.0104803	2.38514	2.32828	1	59.831	5.44113	2	0.355861	1.00003	0.992544	0.747501	8.93121
wt	b1876	43.1979	Stats[mean=41.846153 min=7.0 max=102.0 stdv=23.383718]	Stats[mean=58.23077 min=28.0 max=106.0 stdv=22.210146]	(x=128.61 y=31.23)	FALSE	132.343	2	2	2	128.606	31.2276	1	13	1	13	13	1	ip[width=21 height=6 bits=16 min=0.0 max=255.0]	1	0.0468828	1.60222	3.11904	0.570896	0.0738421	2.64659	2.59616	1	131.633	5.93865	2	0.291245	1.00156	0.935832	0.658095	8.84433
wt	b1877	49.6316	Stats[mean=51.966667 min=21.0 max=139.0 stdv=27.757559]	Stats[mean=68.522224 min=40.0 max=134.0 stdv=27.62519]	(x=128.69 y=82.83)	FALSE	153.043	2	2	2	128.691	82.8303	1	13	1	13	13	1	ip[width=20 height=6 bits=16 min=0.0 max=255.0]	1	0.0767231	1.58167	3.00394	0.594932	0.109522	2.52982	2.52744	1	17.422	5.78001	2	0.314663	1.00357	0.948052	0.670211	8.2761
wt	b1879	43.6136	Stats[mean=42.951218 min=17.0 max=119.0 stdv=27.711878]	Stats[mean=91.35366 min=51.0 max=107.0 stdv=11.84923]	(x=2.70 y=86.71)	FALSE	86.7505	2	2	2	2.7032	86.7084	1	14	1	14	14	1	ip[width=17 height=7 bits=16 min=0.0 max=255.0]	1	0.0242764	1.44066	2.17326	0.753229	0.0300688	2.10819	2.02495	1	156.24	4.90255	2	0.412719	1.00015	0.998394	0.786867	7.6778
wt	b1881	46.5093	Stats[mean=45.92233 min=15.0 max=118.0 stdv=26.450727]	Stats[mean=43.893204 min=21.0 max=71.0 stdv=12.017074]	(x=5.52 y=14.36)	FALSE	15.387	2	2	2	5.52322	14.3615	1	14	1	14	14	1	ip[width=20 height=7 bits=16 min=0.0 max=255.0]	1	0.0559324	1.80879	2.49622	0.684073	0.0834739	2.49087	2.44956	1	167.924	5.76431	2	0.371189	1.00162	0.976541	0.804965	7.46812
wt	b1882	50.2278	Stats[mean=44.80282 min=18.0 max=111.0 stdv=22.009491]	Stats[mean=54.661972 min=33.0 max=84.0 stdv=13.172421]	(x=7.58 y=122.64)	FALSE	122.874	2	2	2	7.57515	122.64	1	14	1	14	14	1	ip[width=16 height=6 bits=16 min=0.0 max=255.0]	1	0	1.2676	2.38307	0.727492	0.00664388	2.06989	1.97231	1	12.8086	4.67932	2	0.376703	1.00001	0.993983	0.714146	7.19885
wt	b1885	44.0267	Stats[mean=43.21127 min=16.0 max=124.0 stdv=27.898754]	Stats[mean=38.64789 min=24.0 max=47.0 stdv=5.503502]	(x=10.72 y=85.68)	FALSE	86.3466	2	2	2	10.7201	85.6785	1	14	1	14	14	1	ip[width=15 height=7 bits=16 min=0.0 max=255.0]	1	0.0147399	1.21434	2.00145	0.8314	0.0139507	1.85712	1.74403	1	23.6972	4.2842	2	0.448303	1.00006	1	0.798395	7.64789
wt	b1886	48.9867	Stats[mean=42.0 min=15.0 max=111.0 stdv=21.937595]	Stats[mean=32.88889 min=23.0 max=49.0 stdv=5.8118653]	(x=10.99 y=130.43)	FALSE	130.893	2	2	2	10.9914	130.43	1	14	1	14	14	1	ip[width=15 height=7 bits=16 min=0.0 max=255.0]	1	0.0110259	1.16194	2.17118	0.803944	0.00929473	1.81353	1.75486	1	156.276	4.26172	2	0.449828	1.00002	1	0.758318	7.28873
wt	b1887	47.5524	Stats[mean=44.358696 min=16.0 max=132.0 stdv=26.343706]	Stats[mean=68.521736 min=30.0 max=126.0 stdv=25.69067]	(x=12.37 y=102.08)	FALSE	102.823	2	2	2	12.3683	102.076	1	14	1	14	14	1	ip[width=21 height=6 bits=16 min=0.0 max=255.0]	1	0.16393	1.66785	2.87948	0.603483	0.231691	2.58887	2.53565	1	169.724	5.89319	2	0.316846	1.01404	0.914237	0.705592	7.39259
wt	b1888	49.6393	Stats[mean=45.037037 min=17.0 max=111.0 stdv=22.469234]	Stats[mean=32.74074 min=22.0 max=54.0 stdv=9.041175]	(x=12.71 y=131.32)	FALSE	131.932	2	2	2	12.7149	131.318	1	14	1	14	14	1	ip[width=13 height=6 bits=16 min=0.0 max=255.0]	1	0.0152842	0.912708	1.96765	0.799158	0.00137344	1.62754	1.5633	1	133.257	3.78839	2	0.438711	1.00004	0.999848	0.660632	7.24147
wt	b1889	43.6333	Stats[mean=40.454544 min=15.0 max=110.0 stdv=21.783184]	Stats[mean=55.827274 min=37.0 max=87.0 stdv=14.801351]	(x=14.16 y=98.30)	FALSE	99.3137	2	2	2	14.1551	98.2997	1	14	1	14	14	1	ip[width=22 height=7 bits=16 min=0.0 max=255.0]	1	0.115725	1.97042	2.8597	0.612228	0.171695	2.83471	2.7638	1	130.937	6.35956	2	0.312214	1.0082	0.937828	0.770146	7.67637
wt	b1890	43.15	Stats[mean=44.09859 min=11.0 max=148.0 stdv=35.00333]	Stats[mean=111.02817 min=56.0 max=155.0 stdv=21.172739]	(x=13.64 y=76.65)	FALSE	77.8571	2	2	2	13.6371	76.6535	1	14	1	14	14	1	ip[width=14 height=7 bits=16 min=0.0 max=255.0]	1	0	1.23944	1.87899	0.85499	0.000373146	1.75373	1.70155	1	174.37	4.26813	2	0.513114	1.00002	0.999636	0.842102	7.71137
wt	b1892	44.2	Stats[mean=46.739727 min=18.0 max=135.0 stdv=30.595945]	Stats[mean=125.15069 min=64.0 max=180.0 stdv=25.408152]	(x=14.92 y=63.28)	FALSE	65.0186	2	2	2	14.9235	63.2828	1	14	1	14	14	1	ip[width=16 height=6 bits=16 min=0.0 max=255.0]	1	0	1.24281	2.34155	0.737882	0.0113871	2.03525	1.93694	1	147.163	4.6006	2	0.382017	1.00004	0.997659	0.718596	7.63534
wt	b1893	48.1293	Stats[mean=52.00926 min=18.0 max=154.0 stdv=36.158142]	Stats[mean=88.82407 min=41.0 max=175.0 stdv=36.48014]	(x=15.17 y=92.16)	FALSE	93.4042	2	2	2	15.1664	92.1647	1	14	1	14	14	1	ip[width=23 height=6 bits=16 min=0.0 max=255.0]	1	0.105795	1.88528	3.24589	0.544794	0.137207	2.98142	2.89809	1	25.6487	6.59441	2	0.270046	1.0057	0.898613	0.693559	7.35081
wt	b1894	51.6481	Stats[mean=52.48 min=17.0 max=128.0 stdv=30.467272]	Stats[mean=51.3 min=28.0 max=71.0 stdv=11.333983]	(x=15.14 y=38.72)	FALSE	41.5747	2	2	2	15.1447	38.7181	1	14	1	14	14	1	ip[width=10 height=7 bits=16 min=0.0 max=255.0]	1	0	0.824149	1.35526	0.962739	0.00270888	1.26491	1.17784	1	14.0987	3.27985	2	0.655837	1	1	0.846383	7.09601
wt	b1895	47.3026	Stats[mean=47.028168 min=22.0 max=136.0 stdv=28.468014]	Stats[mean=78.57746 min=45.0 max=97.0 stdv=10.92005]	(x=18.08 y=105.29)	FALSE	106.833	2	2	2	18.0812	105.292	1	14	1	14	14	1	ip[width=15 height=7 bits=16 min=0.0 max=255.0]	1	0.0152089	1.22771	2.00145	0.827591	0.0217716	1.85712	1.75611	1	23.7578	4.31762	2	0.453238	1.00006	0.999887	0.798795	7.41067
wt	b1896	43.7949	Stats[mean=46.4 min=15.0 max=139.0 stdv=33.896904]	Stats[mean=115.90667 min=58.0 max=145.0 stdv=20.133455]	(x=19.98 y=47.42)	FALSE	51.4549	2	2	2	19.9843	47.4156	1	14	1	14	14	1	ip[width=15 height=7 bits=16 min=0.0 max=255.0]	1	0	1.27038	1.94307	0.838779	0.00159551	1.81353	1.77448	1	7.44753	4.36263	2	0.491808	1.00008	0.999918	0.825228	7.66467
wt	b1897	48.2135	Stats[mean=52.5 min=18.0 max=151.0 stdv=35.487823]	Stats[mean=101.53571 min=62.0 max=170.0 stdv=29.889534]	(x=22.75 y=101.67)	FALSE	104.188	2	2	2	22.747	101.674	1	14	1	14	14	1	ip[width=18 height=7 bits=16 min=0.0 max=255.0]	1	0.0358779	1.46368	2.40016	0.70045	0.0507793	2.19899	2.15608	1	101.145	5.12436	2	0.385398	1.00042	0.973803	0.744839	7.34472
wt	b1899	58.8679	Stats[mean=68.926315 min=26.0 max=151.0 stdv=35.722702]	Stats[mean=57.13684 min=33.0 max=97.0 stdv=16.445015]	(x=25.68 y=76.48)	FALSE	80.6704	2	2	2	25.6752	76.4754	1	14	1	14	14	1	ip[width=22 height=6 bits=16 min=0.0 max=255.0]	1	0.0431486	1.71271	4.04475	0.569719	0.0662371	2.6965	2.70501	1	0	6.14633	2	0.299911	1.0012	0.960135	0.674414	6.57321
wt	b1900	55.9636	Stats[mean=51.79 min=18.0 max=114.0 stdv=22.214426]	Stats[mean=62.38 min=34.0 max=111.0 stdv=23.018122]	(x=30.65 y=63.23)	FALSE	70.2659	2	2	2	30.6507	63.2284	1	14	1	14	14	1	ip[width=23 height=7 bits=16 min=0.0 max=255.0]	1	0.166441	1.80292	2.85521	0.530777	0.263186	2.82528	2.82706	1	72.5881	6.53336	2	0.287582	1.01966	0.858078	0.673489	6.78352
wt	b1901	52.6975	Stats[mean=49.93578 min=17.0 max=129.0 stdv=20.794085]	Stats[mean=68.495415 min=43.0 max=102.0 stdv=18.806335]	(x=31.19 y=102.66)	FALSE	107.295	2	2	2	31.1938	102.661	1	14	1	14	14	1	ip[width=24 height=6 bits=16 min=0.0 max=255.0]	1	0.0677467	1.91861	3.46776	0.5124	0.0925318	3.12125	3.02709	1	160.953	6.85952	2	0.250749	1.00278	0.886194	0.669844	7.02003
wt	b1902	47.0909	Stats[mean=53.752476 min=20.0 max=160.0 stdv=37.020374]	Stats[mean=18.801981 min=13.0 max=27.0 stdv=3.1048987]	(x=32.68 y=92.72)	FALSE	98.3093	2	2	2	32.6807	92.7183	1	14	1	14	14	1	ip[width=21 height=7 bits=16 min=0.0 max=255.0]	1	0.0503055	1.80278	3.37062	0.612727	0.0710083	2.6965	2.65702	1	177.912	6.08054	2	0.315683	1.00159	0.959704	0.735751	7.426
wt	b1903	46.5206	Stats[mean=49.594204 min=17.0 max=154.0 stdv=35.82692]	Stats[mean=118.478264 min=61.0 max=177.0 stdv=26.734869]	(x=34.04 y=116.16)	FALSE	121.044	2	2	2	34.0446	116.158	1	14	1	14	14	1	ip[width=17 height=6 bits=16 min=0.0 max=255.0]	1	0	1.20097	2.69019	0.687791	0.000764337	2.087	2.00717	1	25.3453	4.68428	2	0.351075	1.00001	0.989699	0.654247	7.4673
wt	b1904	54.6667	Stats[mean=52.392406 min=22.0 max=120.0 stdv=23.079248]	Stats[mean=84.177216 min=41.0 max=158.0 stdv=23.249903]	(x=34.00 y=54.15)	FALSE	63.9393	2	2	2	33.9977	54.1515	1	14	1	14	14	1	ip[width=18 height=6 bits=16 min=0.0 max=255.0]	1	0.0931469	1.37722	2.60776	0.652227	0.128141	2.2784	2.24254	1	161.857	5.15119	2	0.337795	1.00315	0.986863	0.664707	6.87743
wt	b1905	55.4731	Stats[mean=52.0 min=22.0 max=112.0 stdv=23.601109]	Stats[mean=71.03658 min=39.0 max=127.0 stdv=28.547749]	(x=34.18 y=123.17)	FALSE	127.826	2	2	2	34.1765	123.172	1	14	1	14	14	1	ip[width=21 height=6 bits=16 min=0.0 max=255.0]	1	0.0527556	1.48028	3.53096	0.536619	0.0765521	2.61958	2.61745	1	10.8891	5.88767	2	0.274656	1.00159	0.932867	0.603248	6.81904
wt	b1907	47.7703	Stats[mean=51.541668 min=21.0 max=142.0 stdv=31.763624]	Stats[mean=85.416664 min=58.0 max=106.0 stdv=10.284338]	(x=35.28 y=55.72)	FALSE	65.9503	2	2	2	35.2819	55.7192	1	14	1	14	14	1	ip[width=15 height=6 bits=16 min=0.0 max=255.0]	1	0.0342772	1.21437	2.23331	0.792805	0.0521902	1.89502	1.79453	1	43.9371	4.38731	2	0.43056	1.00044	0.995333	0.762953	7.37681
wt	b1908	51.0333	Stats[mean=57.93182 min=25.0 max=152.0 stdv=35.39459]	Stats[mean=84.78409 min=52.0 max=124.0 stdv=15.518212]	(x=38.82 y=102.24)	FALSE	109.358	2	2	2	38.8202	102.236	1	14	1	14	14	1	ip[width=19 height=6 bits=16 min=0.0 max=255.0]	1	0.125247	1.52236	3.01846	0.621443	0.17908	2.41477	2.38091	1	1.15737	5.54834	2	0.332412	1.00654	0.931899	0.685927	7.14053
wt	b1909	44.8571	Stats[mean=42.142857 min=14.0 max=120.0 stdv=26.884375]	Stats[mean=57.47619 min=38.0 max=86.0 stdv=8.53618]	(x=39.83 y=74.23)	FALSE	84.2404	2	2	2	39.8305	74.2293	1	14	1	14	14	1	ip[width=14 height=7 bits=16 min=0.0 max=255.0]	1	0.0244054	1.10236	1.85084	0.839488	0.0166034	1.68655	1.61877	1	65.2773	4.06218	2	0.493443	1.00016	0.99937	0.775891	7.58775
wt	b1910	49.8553	Stats[mean=51.314285 min=19.0 max=159.0 stdv=32.131317]	Stats[mean=116.37143 min=44.0 max=145.0 stdv=14.928012]	(x=39.96 y=132.23)	FALSE	138.137	2	2	2	39.9553	132.233	1	14	1	14	14	1	ip[width=18 height=5 bits=16 min=0.0 max=255.0]	1	0	1.21222	2.92052	0.62933	0.00171769	2.19899	2.13937	1	6.8214	4.91991	2	0.319188	1.00001	0.98244	0.613411	7.22583
wt	b1911	47.2388	Stats[mean=51.283333 min=16.0 max=156.0 stdv=37.432014]	Stats[mean=78.75 min=50.0 max=89.0 stdv=10.038274]	(x=40.26 y=109.89)	FALSE	117.03	2	2	2	40.2632	109.886	1	14	1	14	14	1	ip[width=14 height=6 bits=16 min=0.0 max=255.0]	1	0.0108185	1.06361	2.10819	0.824531	0.0062464	1.68655	1.64617	1	7.02327	4.02618	2	0.476097	1.00004	1	0.74518	7.4153
wt	b1912	57.0198	Stats[mean=56.265957 min=26.0 max=124.0 stdv=25.493906]	Stats[mean=72.702126 min=48.0 max=110.0 stdv=18.190054]	(x=42.58 y=130.13)	FALSE	136.916	2	2	2	42.578	130.127	1	14	1	14	14	1	ip[width=23 height=6 bits=16 min=0.0 max=255.0]	1	0.124657	1.63083	3.58824	0.508257	0.206564	2.85034	2.8307	1	7.29963	6.34992	2	0.25558	1.01391	0.884054	0.610404	6.70704
wt	b1914	46.988	Stats[mean=44.857143 min=17.0 max=141.0 stdv=29.322933]	Stats[mean=101.4 min=71.0 max=154.0 stdv=22.506296]	(x=46.45 y=108.18)	FALSE	117.734	2	2	2	46.4529	108.182	1	14	1	14	14	1	ip[width=18 height=6 bits=16 min=0.0 max=255.0]	1	0.117101	1.31056	3.25576	0.660656	0.161991	2.17051	2.14429	1	0	4.99281	2	0.354195	1.00436	0.967001	0.663211	7.43346
wt	b1915	49.7609	Stats[mean=45.592594 min=18.0 max=132.0 stdv=23.465815]	Stats[mean=93.296295 min=61.0 max=126.0 stdv=12.815464]	(x=47.01 y=52.74)	FALSE	70.6455	2	2	2	47.0055	52.7377	1	14	1	14	14	1	ip[width=19 height=6 bits=16 min=0.0 max=255.0]	1	0.1218	1.51306	2.72427	0.657576	0.168879	2.4037	2.3186	1	34.9322	5.37724	2	0.33343	1.0056	0.968528	0.713725	7.23267
wt	b1916	48.8105	Stats[mean=47.662792 min=18.0 max=136.0 stdv=24.366135]	Stats[mean=77.523254 min=64.0 max=110.0 stdv=11.943718]	(x=46.68 y=126.17)	FALSE	134.531	2	2	2	46.6803	126.173	1	14	1	14	14	1	ip[width=19 height=7 bits=16 min=0.0 max=255.0]	1	0.00576474	1.54333	2.59051	0.684508	0.015183	2.4037	2.2914	1	17.0925	5.32287	2	0.340102	1.00004	0.988436	0.742657	7.30148
wt	b1918	47.1954	Stats[mean=51.679012 min=19.0 max=166.0 stdv=37.440228]	Stats[mean=91.24691 min=60.0 max=148.0 stdv=20.904264]	(x=49.62 y=100.96)	FALSE	112.489	2	2	2	49.6165	100.956	1	14	1	14	14	1	ip[width=17 height=7 bits=16 min=0.0 max=255.0]	1	0.010752	1.40694	2.37302	0.706832	0.0110089	2.15407	2.10776	1	21.2678	5.00133	2	0.386073	1.00002	0.979691	0.73461	7.41844
wt	b1919	45.5686	Stats[mean=47.113636 min=13.0 max=141.0 stdv=36.30569]	Stats[mean=139.84091 min=73.0 max=168.0 stdv=19.856396]	(x=49.90 y=93.64)	FALSE	106.1	2	2	2	49.8951	93.6358	1	14	1	14	14	1	ip[width=11 height=6 bits=16 min=0.0 max=255.0]	1	0	0.759167	1.51437	0.923224	0.0032234	1.26491	1.20966	1	113.326	3.21455	2	0.604126	1	1	0.738768	7.53624
wt	b1921	41.1304	Stats[mean=42.453125 min=13.0 max=142.0 stdv=33.8957]	Stats[mean=75.375 min=51.0 max=102.0 stdv=10.835714]	(x=51.60 y=62.01)	FALSE	80.6667	2	2	2	51.5951	62.0086	1	14	1	14	14	1	ip[width=14 height=7 bits=16 min=0.0 max=255.0]	1	0.00718585	1.11917	1.80702	0.845784	0.0293177	1.68655	1.61966	1	18.0671	4.07777	2	0.500965	1.00045	0.999752	0.79269	7.85761
wt	b1922	48.0902	Stats[mean=51.058334 min=18.0 max=153.0 stdv=31.425327]	Stats[mean=79.90833 min=50.0 max=109.0 stdv=15.421253]	(x=54.13 y=11.14)	FALSE	55.2617	2	2	2	54.1273	11.1394	1	14	1	14	14	1	ip[width=25 height=7 bits=16 min=0.0 max=255.0]	1	0.225093	2.06233	3.10732	0.488031	0.321376	3.13829	3.17552	1	173.079	7.28719	2	0.266612	1.03956	0.824547	0.680669	7.35365
wt	b1923	46.087	Stats[mean=45.625 min=17.0 max=130.0 stdv=27.064976]	Stats[mean=64.681816 min=41.0 max=116.0 stdv=21.193441]	(x=54.89 y=57.91)	FALSE	79.7966	2	2	2	54.8949	57.9141	1	14	1	14	14	1	ip[width=19 height=6 bits=16 min=0.0 max=255.0]	1	0.0993968	1.49986	2.89278	0.632423	0.136336	2.44767	2.37789	1	146.203	5.45917	2	0.318753	1.00369	0.97376	0.680786	7.4987
wt	b1925	43.3809	Stats[mean=46.155174 min=11.0 max=159.0 stdv=36.717415]	Stats[mean=132.2931 min=77.0 max=149.0 stdv=12.870486]	(x=64.59 y=56.58)	FALSE	85.8667	2	2	2	64.5917	56.5774	1	14	1	14	14	1	ip[width=13 height=7 bits=16 min=0.0 max=255.0]	1	0.019672	1.00236	1.84718	0.875738	0.0366623	1.60555	1.49667	1	52.0615	3.79254	2	0.495095	1.00013	1	0.777043	7.69465
wt	b1926	42.0652	Stats[mean=37.75 min=16.0 max=112.0 stdv=21.922028]	Stats[mean=68.63095 min=43.0 max=120.0 stdv=22.23954]	(x=66.50 y=38.30)	FALSE	76.742	2	2	2	66.5025	38.2982	1	14	1	14	14	1	ip[width=17 height=7 bits=16 min=0.0 max=255.0]	1	0.0407684	1.49639	2.23916	0.741442	0.0506416	2.19899	2.12018	1	13.0328	5.03603	2	0.394011	1.00045	0.991807	0.786142	7.78992
wt	b1927	47.2957	Stats[mean=50.849556 min=20.0 max=140.0 stdv=31.423723]	Stats[mean=90.79646 min=52.0 max=139.0 stdv=20.83445]	(x=67.72 y=42.25)	FALSE	79.8249	2	2	2	67.724	42.2549	1	14	1	14	14	1	ip[width=24 height=6 bits=16 min=0.0 max=255.0]	1	0.0476597	1.94986	3.38267	0.53952	0.0760733	3.00814	2.94276	1	9.66962	6.73911	2	0.274359	1.00189	0.917522	0.700519	7.41118
wt	b1928	46.1587	Stats[mean=41.698112 min=18.0 max=116.0 stdv=24.344944]	Stats[mean=71.49056 min=56.0 max=107.0 stdv=9.960735]	(x=68.62 y=106.22)	FALSE	126.453	2	2	2	68.6173	106.217	1	14	1	14	14	1	ip[width=13 height=6 bits=16 min=0.0 max=255.0]	1	0	0.950556	1.79161	0.864962	0.0207845	1.52023	1.47032	1	44.7941	3.71617	2	0.523681	1.00005	1	0.751083	7.4935
wt	b1931	48.9307	Stats[mean=49.03125 min=22.0 max=121.0 stdv=23.151424]	Stats[mean=79.833336 min=53.0 max=115.0 stdv=16.039206]	(x=69.61 y=102.61)	FALSE	123.998	2	2	2	69.6128	102.614	1	14	1	14	14	1	ip[width=22 height=6 bits=16 min=0.0 max=255.0]	1	0.164655	1.68472	3.14651	0.544993	0.244231	2.74874	2.73197	1	170.125	6.23266	2	0.283904	1.01715	0.889166	0.65341	7.29278
wt	b1932	44.5732	Stats[mean=40.42105 min=19.0 max=118.0 stdv=21.940079]	Stats[mean=37.407894 min=28.0 max=61.0 stdv=8.191341]	(x=70.68 y=73.18)	FALSE	101.738	2	2	2	70.6822	73.1761	1	14	1	14	14	1	ip[width=17 height=6 bits=16 min=0.0 max=255.0]	1	0	1.34333	2.55607	0.697002	0.00515295	2.15407	2.09402	1	18.4418	4.9213	2	0.368617	1.00001	0.993426	0.704756	7.60832
wt	b1933	54.1212	Stats[mean=56.535713 min=19.0 max=144.0 stdv=33.380978]	Stats[mean=106.19643 min=74.0 max=171.0 stdv=25.59362]	(x=72.66 y=133.04)	FALSE	151.586	2	2	2	72.6625	133.035	1	14	1	14	14	1	ip[width=14 height=6 bits=16 min=0.0 max=255.0]	1	0	0.997778	2.10819	0.781014	0.00108797	1.68655	1.65616	1	103.133	4.00675	2	0.446629	1.00001	1	0.672656	6.91693
wt	b1934	51.4839	Stats[mean=48.32927 min=22.0 max=112.0 stdv=21.311363]	Stats[mean=108.097565 min=63.0 max=150.0 stdv=24.309023]	(x=72.94 y=66.05)	FALSE	98.401	2	2	2	72.9436	66.0455	1	14	1	14	14	1	ip[width=21 height=6 bits=16 min=0.0 max=255.0]	1	0.171717	1.52472	3.18416	0.554005	0.254225	2.54733	2.55597	1	0.929767	5.8809	2	0.299179	1.01584	0.882902	0.634561	7.1079
wt	b1935	47.2414	Stats[mean=42.0 min=10.0 max=103.0 stdv=24.529295]	Stats[mean=80.67308 min=39.0 max=99.0 stdv=14.616297]	(x=73.10 y=23.16)	FALSE	76.6775	2	2	2	73.0955	23.1623	1	14	1	14	14	1	ip[width=12 height=7 bits=16 min=0.0 max=255.0]	1	0	0.914097	1.79505	0.892505	0.00555753	1.43604	1.39311	1	5.15668	3.58753	2	0.564374	1	1	0.771154	7.41511
wt	b1936	51.0185	Stats[mean=54.872547 min=22.0 max=154.0 stdv=30.767307]	Stats[mean=64.48039 min=40.0 max=113.0 stdv=23.434227]	(x=76.68 y=86.07)	FALSE	115.274	2	2	2	76.6765	86.0748	1	14	1	14	14	1	ip[width=23 height=6 bits=16 min=0.0 max=255.0]	1	0.0779495	1.8	3.51584	0.553026	0.12472	2.81267	2.81327	1	176.033	6.39541	2	0.289698	1.0053	0.915772	0.679652	7.1416
wt	b1937	38.7581	Stats[mean=41.672726 min=14.0 max=137.0 stdv=35.57988]	Stats[mean=70.98182 min=49.0 max=97.0 stdv=9.608043]	(x=77.61 y=52.12)	FALSE	93.4826	2	2	2	77.6054	52.1192	1	14	1	14	14	1	ip[width=13 height=7 bits=16 min=0.0 max=255.0]	1	0.0117483	0.978333	1.90029	0.870927	0.0337435	1.52023	1.47917	1	169.851	3.75714	2	0.538984	1.00012	1	0.769688	8.0294
wt	b1938	40.0161	Stats[mean=37.672413 min=8.0 max=118.0 stdv=26.099936]	Stats[mean=56.75862 min=37.0 max=81.0 stdv=9.583081]	(x=78.24 y=19.21)	FALSE	80.5667	2	2	2	78.242	19.2141	1	14	1	14	14	1	ip[width=12 height=7 bits=16 min=0.0 max=255.0]	1	0	1.01493	1.68013	0.902909	0.00170984	1.55492	1.44603	1	34.3648	3.75838	2	0.534478	1	1	0.822056	7.9383
wt	b1939	50.087	Stats[mean=47.42857 min=21.0 max=118.0 stdv=23.935879]	Stats[mean=59.714287 min=47.0 max=94.0 stdv=11.80545]	(x=81.01 y=117.59)	FALSE	142.795	2	2	2	81.013	117.59	1	14	1	14	14	1	ip[width=15 height=6 bits=16 min=0.0 max=255.0]	1	0.182221	1.09889	2.16161	0.754046	0.26753	1.85712	1.79491	1	163.178	4.2794	2	0.405681	1.00855	0.988012	0.684134	7.20906
wt	b1940	52.0568	Stats[mean=49.44304 min=18.0 max=128.0 stdv=27.197166]	Stats[mean=69.74683 min=46.0 max=112.0 stdv=15.670868]	(x=82.13 y=107.97)	FALSE	135.658	2	2	2	82.1298	107.971	1	14	1	14	14	1	ip[width=18 height=6 bits=16 min=0.0 max=255.0]	1	0.0931074	1.38972	3.45254	0.642877	0.126603	2.30169	2.25457	1	1.59632	5.21201	2	0.333998	1.00295	0.978295	0.664941	7.06642
wt	b1942	53.198	Stats[mean=52.15054 min=22.0 max=118.0 stdv=25.96693]	Stats[mean=61.84946 min=33.0 max=123.0 stdv=28.45322]	(x=84.17 y=84.57)	FALSE	119.312	2	2	2	84.1669	84.5656	1	14	1	14	14	1	ip[width=23 height=6 bits=16 min=0.0 max=255.0]	1	0.136643	1.67389	3.4921	0.501396	0.226486	2.82843	2.86671	1	6.15297	6.47706	2	0.266408	1.0177	0.875236	0.618684	6.98378
wt	b1943	40.1277	Stats[mean=37.55814 min=7.0 max=121.0 stdv=27.225681]	Stats[mean=59.604652 min=37.0 max=101.0 stdv=16.856682]	(x=86.66 y=8.28)	FALSE	87.0571	2	2	2	86.6629	8.27551	1	14	1	14	14	1	ip[width=19 height=7 bits=16 min=0.0 max=255.0]	1	0	1.55722	2.89608	0.645785	0.00455859	2.4331	2.37169	1	81.5448	5.50473	2	0.334918	1.00001	0.982884	0.712045	7.93022
wt	b1944	60.4681	Stats[mean=59.175823 min=34.0 max=99.0 stdv=16.51773]	Stats[mean=72.42857 min=45.0 max=128.0 stdv=26.438248]	(x=86.57 y=95.49)	FALSE	128.887	2	2	2	86.5684	95.4869	1	14	1	14	14	1	ip[width=20 height=6 bits=16 min=0.0 max=255.0]	1	0.130234	1.55472	2.99946	0.588317	0.159949	2.61958	2.53301	1	11.9946	5.7627	2	0.288468	1.00591	0.947039	0.657771	6.45734
wt	b1946	50.0185	Stats[mean=48.048542 min=17.0 max=125.0 stdv=24.743143]	Stats[mean=41.07767 min=24.0 max=81.0 stdv=16.829998]	(x=95.36 y=72.72)	FALSE	119.928	2	2	2	95.3644	72.7219	1	14	1	14	14	1	ip[width=23 height=6 bits=16 min=0.0 max=255.0]	1	0.0842545	1.81278	3.56249	0.518984	0.130082	3.02288	2.93037	1	43.8196	6.62522	2	0.252589	1.00572	0.896429	0.653831	7.21401
wt	b1947	43.4615	Stats[mean=39.705883 min=15.0 max=133.0 stdv=29.246794]	Stats[mean=121.161766 min=87.0 max=180.0 stdv=22.265434]	(x=97.43 y=22.57)	FALSE	100.013	2	2	2	97.4326	22.5734	1	14	1	14	14	1	ip[width=15 height=7 bits=16 min=0.0 max=255.0]	1	0.0266678	1.22771	2.35702	0.779314	0.0261999	1.88562	1.82721	1	8.61051	4.44935	2	0.439641	1.00028	0.991587	0.752752	7.68881
wt	b1948	46	Stats[mean=44.651516 min=20.0 max=123.0 stdv=24.887743]	Stats[mean=78.06061 min=67.0 max=116.0 stdv=11.43931]	(x=100.00 y=83.03)	FALSE	129.98	2	2	2	100.003	83.0311	1	14	1	14	14	1	ip[width=15 height=6 bits=16 min=0.0 max=255.0]	1	0.0156837	1.16	2.18588	0.745734	0.0186953	1.90904	1.8624	1	162.171	4.42122	2	0.405263	1.00004	0.999043	0.68949	7.505
wt	b1950	40.5351	Stats[mean=40.550457 min=9.0 max=126.0 stdv=29.474874]	Stats[mean=66.39449 min=43.0 max=123.0 stdv=22.332926]	(x=102.18 y=23.73)	FALSE	104.895	2	2	2	102.176	23.7259	1	14	1	14	14	1	ip[width=22 height=7 bits=16 min=0.0 max=255.0]	1	0.071143	1.92014	2.8446	0.593854	0.104845	2.74874	2.75728	1	102.573	6.37428	2	0.323576	1.00338	0.931227	0.745189	7.90072
wt	b1951	56.0645	Stats[mean=53.092594 min=26.0 max=124.0 stdv=25.949347]	Stats[mean=95.53704 min=82.0 max=139.0 stdv=12.3115425]	(x=101.91 y=128.43)	FALSE	163.949	2	2	2	101.912	128.427	1	14	1	14	14	1	ip[width=14 height=6 bits=16 min=0.0 max=255.0]	1	0.0352049	0.956111	2.14764	0.767568	0.0432046	1.68655	1.6667	1	11.4653	3.9564	2	0.427978	1.00024	0.999419	0.644238	6.77621
wt	b1952	52.6552	Stats[mean=53.307693 min=22.0 max=132.0 stdv=26.992039]	Stats[mean=61.153847 min=48.0 max=82.0 stdv=6.560083]	(x=102.65 y=86.82)	FALSE	134.443	2	2	2	102.647	86.8238	1	14	1	14	14	1	ip[width=12 height=6 bits=16 min=0.0 max=255.0]	1	0	0.943333	1.67895	0.864417	7.5653e-06	1.49071	1.46636	1	60.0182	3.70319	2	0.54049	1	1	0.747809	7.02309
wt	b1953	47.0667	Stats[mean=59.71831 min=18.0 max=161.0 stdv=42.33343]	Stats[mean=93.84507 min=78.0 max=110.0 stdv=6.9911127]	(x=102.38 y=110.00)	FALSE	150.274	2	2	2	102.378	110.005	1	14	1	14	14	1	ip[width=16 height=6 bits=16 min=0.0 max=255.0]	1	0	1.22389	2.3863	0.763329	0.00251431	1.90904	1.87823	1	6.64788	4.48869	2	0.427583	1.00003	0.999546	0.735321	7.42776
wt	b1954	44.2198	Stats[mean=40.2093 min=16.0 max=112.0 stdv=23.38331]	Stats[mean=85.25581 min=46.0 max=124.0 stdv=17.131454]	(x=103.30 y=27.72)	FALSE	106.953	2	2	2	103.3	27.7166	1	14	1	14	14	1	ip[width=19 height=6 bits=16 min=0.0 max=255.0]	1	0.0660325	1.50722	2.67551	0.680955	0.0907454	2.32857	2.27589	1	7.77569	5.27393	2	0.353924	1.00156	0.998252	0.729138	7.63391
wt	b1955	50.8049	Stats[mean=52.189873 min=23.0 max=131.0 stdv=24.844685]	Stats[mean=83.59494 min=64.0 max=142.0 stdv=17.73633]	(x=105.16 y=93.25)	FALSE	140.552	2	2	2	105.16	93.2547	1	14	1	14	14	1	ip[width=18 height=6 bits=16 min=0.0 max=255.0]	1	0.0369329	1.36111	2.51595	0.678307	0.0566235	2.18683	2.14464	1	147.958	5.02156	2	0.362388	1.00053	0.986312	0.695649	7.15707
wt	b1956	49.6176	Stats[mean=49.328358 min=20.0 max=98.0 stdv=22.090988]	Stats[mean=76.16418 min=64.0 max=110.0 stdv=10.958042]	(x=105.18 y=116.94)	FALSE	157.287	2	2	2	105.181	116.945	1	14	1	14	14	1	ip[width=15 height=6 bits=16 min=0.0 max=255.0]	1	0	1.11556	2.22361	0.767517	0.00644172	1.77889	1.77084	1	2.38049	4.27372	2	0.448853	1.00002	0.995045	0.702519	7.24304
wt	b1957	48.0909	Stats[mean=45.5 min=20.0 max=119.0 stdv=23.31388]	Stats[mean=77.39024 min=52.0 max=128.0 stdv=24.042532]	(x=107.35 y=75.12)	FALSE	131.021	2	2	2	107.348	75.1198	1	14	1	14	14	1	ip[width=19 height=6 bits=16 min=0.0 max=255.0]	1	0.0819664	1.42056	2.87711	0.64279	0.114705	2.30169	2.2722	1	5.29793	5.26987	2	0.341409	1.00306	0.970767	0.674529	7.35359
wt	b1958	47.5057	Stats[mean=53.898735 min=17.0 max=189.0 stdv=41.991634]	Stats[mean=101.974686 min=73.0 max=162.0 stdv=23.274271]	(x=107.82 y=54.86)	FALSE	120.971	2	2	2	107.817	54.8579	1	14	1	14	14	1	ip[width=18 height=6 bits=16 min=0.0 max=255.0]	1	0.0696568	1.39806	2.76507	0.671416	0.0989269	2.26667	2.19265	1	29.1915	5.1153	2	0.346465	1.00176	0.978041	0.692357	7.39597
wt	b1959	44.6786	Stats[mean=46.723682 min=15.0 max=159.0 stdv=36.323215]	Stats[mean=79.93421 min=60.0 max=142.0 stdv=21.190775]	(x=108.05 y=47.94)	FALSE	118.206	2	2	2	108.047	47.9439	1	14	1	14	14	1	ip[width=16 height=7 bits=16 min=0.0 max=255.0]	1	0.0184303	1.34194	2.35435	0.746577	0.0108295	2.10819	1.99878	1	32.9005	4.75264	2	0.384439	1.00006	0.998553	0.750859	7.60069
wt	b1960	47.7662	Stats[mean=47.776318 min=16.0 max=110.0 stdv=25.355392]	Stats[mean=59.789474 min=45.0 max=100.0 stdv=11.778303]	(x=109.12 y=77.60)	FALSE	133.902	2	2	2	109.124	77.5994	1	14	1	14	14	1	ip[width=16 height=7 bits=16 min=0.0 max=255.0]	1	0	1.28139	2.06301	0.779958	0.00483425	1.96864	1.88863	1	118.036	4.5437	2	0.420976	1.00001	1	0.764926	7.3771
wt	b1962	51.8352	Stats[mean=48.23457 min=19.0 max=110.0 stdv=20.076897]	Stats[mean=13.950617 min=9.0 max=20.0 stdv=2.097029]	(x=110.25 y=106.99)	FALSE	153.628	2	2	2	110.249	106.99	1	14	1	14	14	1	ip[width=19 height=6 bits=16 min=0.0 max=255.0]	1	0.0965757	1.47056	2.89742	0.618925	0.136276	2.45855	2.37984	1	131.625	5.4642	2	0.309767	1.00377	0.956632	0.667383	7.08247
wt	b1963	52.1808	Stats[mean=52.855423 min=21.0 max=156.0 stdv=27.944689]	Stats[mean=112.02409 min=73.0 max=185.0 stdv=36.110256]	(x=111.38 y=97.78)	FALSE	148.212	2	2	2	111.384	97.7775	1	14	1	14	14	1	ip[width=21 height=6 bits=16 min=0.0 max=255.0]	1	0.114326	1.52167	3.68517	0.539737	0.170553	2.67997	2.63054	1	5.65453	5.95214	2	0.269756	1.00775	0.921602	0.616667	7.05743
wt	b1965	44.0941	Stats[mean=42.884617 min=18.0 max=121.0 stdv=23.827835]	Stats[mean=90.47436 min=59.0 max=206.0 stdv=38.505768]	(x=112.50 y=68.71)	FALSE	131.823	2	2	2	112.5	68.7097	1	14	1	14	14	1	ip[width=17 height=7 bits=16 min=0.0 max=255.0]	1	0	1.42083	2.4139	0.707742	0.00310379	2.10819	2.12937	1	162.136	5.02272	2	0.407039	1.00001	0.994362	0.736279	7.64301
wt	b1966	50.675	Stats[mean=49.256756 min=15.0 max=144.0 stdv=27.13036]	Stats[mean=76.66216 min=52.0 max=134.0 stdv=23.76499]	(x=113.73 y=104.80)	FALSE	154.659	2	2	2	113.734	104.805	1	14	1	14	14	1	ip[width=15 height=7 bits=16 min=0.0 max=255.0]	1	0.0450926	1.29889	2.0454	0.818405	0.0540844	1.90904	1.82813	1	7.43269	4.46588	2	0.453786	1.00048	0.999572	0.808243	7.16648
wt	b1967	46.7931	Stats[mean=56.8375 min=20.0 max=155.0 stdv=41.050278]	Stats[mean=113.3125 min=70.0 max=228.0 stdv=47.615707]	(x=114.49 y=79.95)	FALSE	139.645	2	2	2	114.492	79.9518	1	14	1	14	14	1	ip[width=18 height=6 bits=16 min=0.0 max=255.0]	1	0.0435453	1.45556	2.59476	0.687614	0.0612501	2.23507	2.19379	1	12.0302	5.15759	2	0.370984	1.00069	0.982009	0.728128	7.44757
wt	b1968	50.8592	Stats[mean=48.98387 min=22.0 max=124.0 stdv=25.938446]	Stats[mean=94.0 min=78.0 max=136.0 stdv=13.421294]	(x=114.38 y=108.28)	FALSE	157.505	2	2	2	114.377	108.285	1	14	1	14	14	1	ip[width=14 height=6 bits=16 min=0.0 max=255.0]	1	0.00728237	1.12444	2.22361	0.804697	0.00527002	1.77889	1.72614	1	169.737	4.19042	2	0.452429	1.00001	1	0.743375	7.15314
wt	b1969	44.1728	Stats[mean=42.405407 min=9.0 max=117.0 stdv=25.876375]	Stats[mean=60.824326 min=48.0 max=83.0 stdv=8.004037]	(x=114.71 y=49.54)	FALSE	124.951	2	2	2	114.711	49.5387	1	14	1	14	14	1	ip[width=15 height=7 bits=16 min=0.0 max=255.0]	1	0.0549979	1.27778	1.83505	0.835524	0.072202	1.85712	1.7644	1	19.1489	4.38382	2	0.471722	1.00057	0.998914	0.830557	7.63731
wt	b1970	42.9722	Stats[mean=38.328125 min=10.0 max=140.0 stdv=28.750738]	Stats[mean=56.328125 min=47.0 max=91.0 stdv=10.3572]	(x=115.00 y=26.30)	FALSE	117.966	2	2	2	114.997	26.2975	1	14	1	14	14	1	ip[width=14 height=7 bits=16 min=0.0 max=255.0]	1	0	1.11611	1.89528	0.829202	0.000323747	1.73845	1.66198	1	25.7741	4.11271	2	0.470209	1.00007	0.999876	0.769259	7.72424
wt	b1972	53.4459	Stats[mean=50.72059 min=18.0 max=115.0 stdv=23.974392]	Stats[mean=52.955883 min=40.0 max=92.0 stdv=13.469073]	(x=116.08 y=113.11)	FALSE	162.075	2	2	2	116.083	113.107	1	14	1	14	14	1	ip[width=15 height=7 bits=16 min=0.0 max=255.0]	1	0	1.18333	1.94244	0.80313	0.0203379	1.81353	1.75465	1	43.45	4.30294	2	0.458108	1.00009	0.999062	0.763763	6.96583
wt	b1976	46.5634	Stats[mean=43.421875 min=15.0 max=95.0 stdv=21.687393]	Stats[mean=76.03125 min=57.0 max=126.0 stdv=17.701197]	(x=122.56 y=72.74)	FALSE	142.52	2	2	2	122.558	72.7425	1	14	1	14	14	1	ip[width=15 height=6 bits=16 min=0.0 max=255.0]	1	0.00534643	1.14611	2.22222	0.783511	0.00110232	1.88562	1.76151	1	129.077	4.28742	2	0.410421	1.00003	0.998548	0.732294	7.4642
wt	b1977	44.6986	Stats[mean=44.623188 min=16.0 max=138.0 stdv=28.441944]	Stats[mean=73.91304 min=47.0 max=109.0 stdv=11.373006]	(x=123.23 y=33.26)	FALSE	127.644	2	2	2	123.233	33.2628	1	14	1	14	14	1	ip[width=15 height=6 bits=16 min=0.0 max=255.0]	1	0.16861	1.20097	2.14117	0.778806	0.275384	1.90904	1.82771	1	154.571	4.40207	2	0.419577	1.00897	0.993565	0.743217	7.59923
wt	b1978	64.9214	Stats[mean=60.86076 min=37.0 max=95.0 stdv=15.378752]	Stats[mean=68.101265 min=46.0 max=135.0 stdv=21.546965]	(x=123.11 y=125.60)	FALSE	175.867	2	2	2	123.106	125.595	1	14	1	14	14	1	ip[width=22 height=5 bits=16 min=0.0 max=255.0]	1	0.079618	1.43278	3.86624	0.501996	0.118273	2.74874	2.70871	1	12.7294	5.98886	2	0.241447	1.00416	0.945035	0.564272	6.13488
wt	b1979	43.2754	Stats[mean=51.59375 min=13.0 max=168.0 stdv=43.33506]	Stats[mean=98.21875 min=87.0 max=115.0 stdv=6.9794908]	(x=125.31 y=48.65)	FALSE	134.428	2	2	2	125.314	48.6539	1	14	1	14	14	1	ip[width=14 height=7 bits=16 min=0.0 max=255.0]	1	0.0168717	1.11194	2.01889	0.834295	0.0140056	1.78885	1.65155	1	26.2975	4.09248	2	0.442429	1.00004	1	0.773479	7.70229
wt	b1981	45.9429	Stats[mean=43.68254 min=15.0 max=124.0 stdv=26.64814]	Stats[mean=82.57143 min=62.0 max=146.0 stdv=17.206257]	(x=129.58 y=56.95)	FALSE	141.544	2	2	2	129.583	56.9475	1	14	1	14	14	1	ip[width=14 height=7 bits=16 min=0.0 max=255.0]	1	0	1.13	1.86234	0.841598	0.011262	1.68655	1.65168	1	163.027	4.10764	2	0.505814	1.00002	0.999754	0.78778	7.50914
wt	b1982	41.8571	Stats[mean=38.166668 min=8.0 max=85.0 stdv=23.514992]	Stats[mean=62.683334 min=53.0 max=83.0 stdv=7.445831]	(x=130.19 y=6.34)	FALSE	130.342	2	2	2	130.188	6.33974	1	14	1	14	14	1	ip[width=14 height=6 bits=16 min=0.0 max=255.0]	1	0.00977112	1.02306	1.99852	0.822666	0.00736349	1.67066	1.61259	1	33.6015	3.95314	2	0.466694	1.00002	0.999932	0.730129	7.80499
wt	b1983	60.75	Stats[mean=55.886364 min=25.0 max=115.0 stdv=22.128815]	Stats[mean=80.931816 min=69.0 max=94.0 stdv=4.672521]	(x=130.59 y=112.75)	FALSE	172.529	2	2	2	130.592	112.747	1	14	1	14	14	1	ip[width=11 height=6 bits=16 min=0.0 max=255.0]	1	0	0.793333	1.7638	0.874814	9.81459e-06	1.37275	1.32583	1	32.0051	3.37579	2	0.536022	1	1	0.687589	6.43693
wt	b1984	48.4857	Stats[mean=45.578125 min=19.0 max=105.0 stdv=22.056065]	Stats[mean=70.578125 min=50.0 max=120.0 stdv=18.938334]	(x=131.53 y=69.85)	FALSE	148.93	2	2	2	131.535	69.8474	1	14	1	14	14	1	ip[width=15 height=6 bits=16 min=0.0 max=255.0]	1	0.0255463	1.11056	2.40676	0.742936	0.0206189	1.90904	1.80717	1	156.441	4.3341	2	0.387989	1.00013	0.994775	0.683338	7.325
wt	b1995	53.8525	Stats[mean=50.163635 min=17.0 max=106.0 stdv=24.126797]	Stats[mean=103.181816 min=60.0 max=147.0 stdv=25.259462]	(x=9.15 y=56.95)	FALSE	57.6812	2	2	2	9.14531	56.9516	1	15	1	15	15	1	ip[width=12 height=6 bits=16 min=0.0 max=255.0]	1	0	0.945347	1.80175	0.860579	3.193e-06	1.52023	1.46512	1	155.095	3.7154	2	0.520812	1	0.999927	0.748709	6.72862
wt	b1996	43.7381	Stats[mean=43.262295 min=17.0 max=127.0 stdv=23.750355]	Stats[mean=92.46722 min=27.0 max=157.0 stdv=32.69321]	(x=10.00 y=82.51)	FALSE	83.1093	2	2	2	9.99559	82.506	1	15	1	15	15	1	ip[width=25 height=7 bits=16 min=0.0 max=255.0]	1	0.0299294	2.1634	3.39234	0.534523	0.0399426	3.21109	3.12539	1	144.074	7.13166	2	0.267142	1.00055	0.915753	0.73098	7.45729
wt	b1999	45.6481	Stats[mean=44.75 min=9.0 max=125.0 stdv=28.89003]	Stats[mean=56.71 min=25.0 max=95.0 stdv=17.86611]	(x=15.27 y=21.61)	FALSE	26.4593	2	2	2	15.2717	21.6072	1	15	1	15	15	1	ip[width=21 height=7 bits=16 min=0.0 max=255.0]	1	0.204768	1.75512	2.74791	0.605374	0.262327	2.56472	2.61468	1	86.6591	6.03597	2	0.339733	1.01769	0.924204	0.722178	7.31968
wt	b2000	49.1642	Stats[mean=45.875 min=16.0 max=121.0 stdv=28.275953]	Stats[mean=70.875 min=36.0 max=89.0 stdv=15.861976]	(x=15.70 y=61.23)	FALSE	63.2088	2	2	2	15.6991	61.2282	1	15	1	15	15	1	ip[width=13 height=6 bits=16 min=0.0 max=255.0]	1	0.01048	1.02003	2.06155	0.836308	0.0342092	1.64924	1.59062	1	13.3128	3.91498	2	0.477481	1.00015	1	0.733925	7.06638
wt	b2001	37.4149	Stats[mean=41.67033 min=11.0 max=153.0 stdv=32.218025]	Stats[mean=12.32967 min=7.0 max=17.0 stdv=2.0003052]	(x=19.74 y=74.42)	FALSE	76.9894	2	2	2	19.739	74.416	1	15	1	15	15	1	ip[width=19 height=7 bits=16 min=0.0 max=255.0]	1	0.00591947	1.61451	2.36962	0.693121	0.0121799	2.33238	2.28187	1	126.959	5.4103	2	0.377879	1.00004	0.965049	0.776084	7.91283
wt	b2002	38.6056	Stats[mean=34.42857 min=11.0 max=90.0 stdv=22.841469]	Stats[mean=95.46032 min=51.0 max=129.0 stdv=16.624725]	(x=22.69 y=63.72)	FALSE	67.6402	2	2	2	22.6866	63.7222	1	15	1	15	15	1	ip[width=14 height=7 bits=16 min=0.0 max=255.0]	1	0	1.15257	1.91588	0.813951	0.00459021	1.73845	1.72714	1	142.371	4.21832	2	0.485569	1	0.999819	0.761329	7.82705
wt	b2004	42.2615	Stats[mean=41.85 min=11.0 max=109.0 stdv=26.837757]	Stats[mean=80.3 min=39.0 max=95.0 stdv=11.579204]	(x=24.68 y=38.94)	FALSE	46.1068	2	2	2	24.6814	38.9444	1	15	1	15	15	1	ip[width=14 height=6 bits=16 min=0.0 max=255.0]	1	0.00656847	1.06517	2.10819	0.806676	0.000514232	1.68655	1.65703	1	83.5514	4.07348	2	0.476797	1.00002	0.999544	0.72867	7.56367
wt	b2007	39.0482	Stats[mean=39.8 min=10.0 max=130.0 stdv=29.840673]	Stats[mean=66.4875 min=34.0 max=110.0 stdv=19.52797]	(x=30.17 y=47.09)	FALSE	55.9236	2	2	2	30.1681	47.0886	1	15	1	15	15	1	ip[width=16 height=7 bits=16 min=0.0 max=255.0]	1	0.0122226	1.37257	2.12132	0.793196	0.00578397	2	1.92294	1	139.079	4.66318	2	0.436902	1.00003	0.998484	0.811884	7.79516
wt	b2008	43.4286	Stats[mean=41.046875 min=9.0 max=118.0 stdv=26.688343]	Stats[mean=37.171875 min=17.0 max=57.0 stdv=9.174767]	(x=31.15 y=127.08)	FALSE	130.839	2	2	2	31.1461	127.078	1	15	1	15	15	1	ip[width=14 height=7 bits=16 min=0.0 max=255.0]	1	0.00860382	1.10583	1.87844	0.820642	0.0101672	1.73845	1.67237	1	147.917	4.11503	2	0.465879	1.00002	0.999623	0.758437	7.47959
wt	b2009	47.1349	Stats[mean=48.82906 min=14.0 max=157.0 stdv=33.72206]	Stats[mean=72.55556 min=31.0 max=138.0 stdv=25.62375]	(x=31.26 y=33.17)	FALSE	45.574	2	2	2	31.2557	33.1672	1	15	1	15	15	1	ip[width=25 height=7 bits=16 min=0.0 max=255.0]	1	0.0243468	2.06872	3.5353	0.541094	0.0352144	3.1693	3.07076	1	167.827	6.93137	2	0.262232	1.00044	0.938873	0.718374	7.21257
wt	b2010	43.4737	Stats[mean=42.31111 min=11.0 max=115.0 stdv=24.889257]	Stats[mean=54.52222 min=19.0 max=95.0 stdv=16.270348]	(x=34.79 y=120.00)	FALSE	124.943	2	2	2	34.7898	120.001	1	15	1	15	15	1	ip[width=19 height=7 bits=16 min=0.0 max=255.0]	1	0	1.58847	2.44019	0.694291	0.0123782	2.32857	2.27353	1	113.046	5.36197	2	0.373003	1.00006	0.974855	0.767834	7.47634
wt	b2011	44.0448	Stats[mean=44.757576 min=9.0 max=122.0 stdv=29.533325]	Stats[mean=61.0 min=31.0 max=89.0 stdv=13.251415]	(x=35.26 y=36.96)	FALSE	51.0818	2	2	2	35.2614	36.9592	1	15	1	15	15	1	ip[width=15 height=6 bits=16 min=0.0 max=255.0]	1	0.0132312	1.10014	2.35702	0.74525	0.0158042	1.88562	1.8202	1	82.7311	4.30703	2	0.393958	1.00006	0.999874	0.669899	7.4352
wt	b2013	42.2551	Stats[mean=41.263157 min=11.0 max=140.0 stdv=27.79607]	Stats[mean=74.86316 min=34.0 max=132.0 stdv=23.456892]	(x=38.32 y=25.84)	FALSE	46.2154	2	2	2	38.3154	25.8416	1	15	1	15	15	1	ip[width=19 height=7 bits=16 min=0.0 max=255.0]	1	0	1.63104	2.62519	0.664493	0.0105286	2.50511	2.37801	1	157.713	5.55382	2	0.33092	1.00006	0.969536	0.748751	7.56413
wt	b2016	43.4271	Stats[mean=41.211113 min=10.0 max=109.0 stdv=25.224607]	Stats[mean=79.05556 min=39.0 max=138.0 stdv=29.20457]	(x=40.33 y=95.08)	FALSE	103.275	2	2	2	40.3255	95.0763	1	15	1	15	15	1	ip[width=20 height=7 bits=16 min=0.0 max=255.0]	1	0.15195	1.57722	2.6969	0.632439	0.207795	2.51573	2.41143	1	121.395	5.59812	2	0.317304	1.0093	0.937892	0.704973	7.4797
wt	b2017	41.0976	Stats[mean=36.972603 min=9.0 max=139.0 stdv=28.843916]	Stats[mean=131.46576 min=96.0 max=187.0 stdv=23.89333]	(x=40.12 y=45.52)	FALSE	60.6757	2	2	2	40.1176	45.5205	1	15	1	15	15	1	ip[width=15 height=7 bits=16 min=0.0 max=255.0]	1	0.0227505	1.28764	1.83505	0.836366	0.0184287	1.85712	1.7644	1	117.105	4.39849	2	0.475363	1.0001	0.999838	0.831226	7.64752
wt	b2018	39.1176	Stats[mean=45.949368 min=7.0 max=171.0 stdv=45.283974]	Stats[mean=61.468353 min=28.0 max=96.0 stdv=15.474408]	(x=41.09 y=58.50)	FALSE	71.4907	2	2	2	41.0917	58.5012	1	15	1	15	15	1	ip[width=16 height=7 bits=16 min=0.0 max=255.0]	1	0.0453063	1.36319	2.18529	0.772783	0.0557256	2.03961	1.9665	1	10.3579	4.7082	2	0.417229	1.00045	0.99888	0.780902	7.79016
wt	b2019	54.55	Stats[mean=62.042255 min=22.0 max=159.0 stdv=38.098534]	Stats[mean=73.746475 min=36.0 max=125.0 stdv=21.378038]	(x=46.27 y=72.81)	FALSE	86.2731	2	2	2	46.2736	72.8135	1	15	1	15	15	1	ip[width=17 height=6 bits=16 min=0.0 max=255.0]	1	0.0823318	1.27389	2.49858	0.682663	0.114864	2.087	2.06042	1	24.631	4.84248	2	0.37239	1.00217	0.972022	0.672628	6.67837
wt	b2020	46.378	Stats[mean=50.08108 min=17.0 max=172.0 stdv=35.6012]	Stats[mean=111.27027 min=49.0 max=190.0 stdv=33.146954]	(x=48.58 y=111.59)	FALSE	121.701	2	2	2	48.5788	111.586	1	15	1	15	15	1	ip[width=18 height=6 bits=16 min=0.0 max=255.0]	1	0	1.32778	2.78881	0.652072	0.00257595	2.23507	2.16692	1	108.729	5.05848	2	0.338417	1	0.97392	0.661622	7.2671
wt	b2021	42.4474	Stats[mean=43.57353 min=5.0 max=148.0 stdv=37.19305]	Stats[mean=88.10294 min=39.0 max=124.0 stdv=19.69782]	(x=49.65 y=52.90)	FALSE	72.5513	2	2	2	49.6541	52.8976	1	15	1	15	15	1	ip[width=15 height=6 bits=16 min=0.0 max=255.0]	1	0.0114581	1.19611	2.1557	0.759847	0.0122188	1.90904	1.8434	1	111.324	4.44762	2	0.417879	1.00003	0.99148	0.725475	7.55028
wt	b2022	41.8313	Stats[mean=41.194805 min=12.0 max=139.0 stdv=31.764776]	Stats[mean=99.792206 min=40.0 max=177.0 stdv=27.842289]	(x=51.26 y=79.33)	FALSE	94.4497	2	2	2	51.26	79.3294	1	15	1	15	15	1	ip[width=16 height=7 bits=16 min=0.0 max=255.0]	1	0	1.32111	2.32601	0.735258	0.00567977	2.10819	1.99903	1	143.974	4.75176	2	0.37847	1.00002	0.992591	0.735656	7.59466
wt	b2023	41.8025	Stats[mean=35.226665 min=9.0 max=108.0 stdv=22.5392]	Stats[mean=114.88 min=57.0 max=217.0 stdv=39.968216]	(x=53.38 y=57.22)	FALSE	78.2511	2	2	2	53.382	57.2153	1	15	1	15	15	1	ip[width=17 height=7 bits=16 min=0.0 max=255.0]	1	0	1.30847	2.23078	0.718212	0.00620599	2.08273	2.01253	1	134.781	4.78477	2	0.384067	1.00002	0.986595	0.709092	7.59674
wt	b2025	37.4952	Stats[mean=44.636364 min=9.0 max=185.0 stdv=42.1512]	Stats[mean=106.111115 min=42.0 max=171.0 stdv=29.872139]	(x=54.45 y=25.49)	FALSE	60.1242	2	2	2	54.4533	25.4904	1	15	1	15	15	1	ip[width=20 height=7 bits=16 min=0.0 max=255.0]	1	0.0569727	1.77972	2.7959	0.647311	0.0747885	2.58887	2.52686	1	142.466	5.87793	2	0.338099	1.00136	0.961002	0.765238	7.90705
wt	b2027	39.9451	Stats[mean=38.939026 min=9.0 max=142.0 stdv=31.173092]	Stats[mean=81.32927 min=52.0 max=154.0 stdv=27.896658]	(x=58.40 y=65.37)	FALSE	87.6592	2	2	2	58.4013	65.3714	1	15	1	15	15	1	ip[width=16 height=7 bits=16 min=0.0 max=255.0]	1	0.0174061	1.43431	1.97771	0.782984	0.0102277	2.03525	1.99848	1	141.265	4.79788	2	0.440878	1.00005	0.999806	0.81148	7.73055
wt	b2028	45.2568	Stats[mean=45.53731 min=13.0 max=120.0 stdv=26.081648]	Stats[mean=96.850746 min=67.0 max=172.0 stdv=24.550661]	(x=58.44 y=109.65)	FALSE	124.255	2	2	2	58.4397	109.654	1	15	1	15	15	1	ip[width=17 height=6 bits=16 min=0.0 max=255.0]	1	0.00501699	1.2125	2.70873	0.680123	0.0100513	2.10819	2.02698	1	34.6836	4.73317	2	0.347356	1.00003	0.980458	0.654294	7.34788
wt	b2029	45.7432	Stats[mean=44.17143 min=11.0 max=104.0 stdv=25.624926]	Stats[mean=48.2 min=33.0 max=77.0 stdv=10.643907]	(x=61.74 y=32.99)	FALSE	70.0049	2	2	2	61.7416	32.995	1	15	1	15	15	1	ip[width=16 height=6 bits=16 min=0.0 max=255.0]	1	0	1.20146	2.43238	0.704622	0.00369302	2.03087	1.97519	1	64.8944	4.62894	2	0.370897	1.00001	0.995168	0.666612	7.31283
wt	b2030	38.4286	Stats[mean=32.245903 min=9.0 max=103.0 stdv=23.502947]	Stats[mean=50.295082 min=37.0 max=60.0 stdv=4.776136]	(x=61.87 y=63.34)	FALSE	88.543	2	2	2	61.865	63.3449	1	15	1	15	15	1	ip[width=13 height=7 bits=16 min=0.0 max=255.0]	1	0	1.12208	1.77741	0.875571	8.75731e-06	1.64924	1.56072	1	22.932	4.01302	2	0.52525	1	0.999876	0.819249	7.8398
wt	b2031	53.6857	Stats[mean=53.25 min=18.0 max=127.0 stdv=21.310297]	Stats[mean=77.13 min=36.0 max=134.0 stdv=25.569733]	(x=63.27 y=128.06)	FALSE	142.836	2	2	2	63.2712	128.058	1	15	1	15	15	1	ip[width=23 height=6 bits=16 min=0.0 max=255.0]	1	0.0915709	1.78361	3.04322	0.547885	0.147976	2.85346	2.81289	1	139.453	6.39603	2	0.278912	1.00633	0.917548	0.671376	6.74063
wt	b2032	42.266	Stats[mean=41.57471 min=12.0 max=145.0 stdv=27.790592]	Stats[mean=80.56322 min=59.0 max=127.0 stdv=18.933605]	(x=67.05 y=31.98)	FALSE	74.2853	2	2	2	67.048	31.9824	1	15	1	15	15	1	ip[width=20 height=6 bits=16 min=0.0 max=255.0]	1	0	1.53139	2.92288	0.607153	0.00349503	2.48014	2.44388	1	139.052	5.62988	2	0.316987	1.00001	0.95745	0.67219	7.56335
wt	b2033	49.1905	Stats[mean=48.80702 min=16.0 max=125.0 stdv=30.178303]	Stats[mean=84.52631 min=41.0 max=128.0 stdv=16.644503]	(x=66.85 y=119.99)	FALSE	137.351	2	2	2	66.8459	119.987	1	15	1	15	15	1	ip[width=14 height=6 bits=16 min=0.0 max=255.0]	1	0	0.993889	2.28185	0.756378	0.00170891	1.73333	1.70702	1	160.062	4.06354	2	0.421196	1	1	0.645439	7.06449
wt	b2034	47.0189	Stats[mean=46.7551 min=14.0 max=124.0 stdv=31.86268]	Stats[mean=76.97959 min=33.0 max=113.0 stdv=22.105326]	(x=70.62 y=32.24)	FALSE	77.6278	2	2	2	70.6183	32.2356	1	15	1	15	15	1	ip[width=12 height=6 bits=16 min=0.0 max=255.0]	1	0	0.855139	1.69967	0.880736	1.90546e-06	1.44222	1.38013	1	48.0127	3.49302	2	0.52346	1	0.999756	0.735242	7.22093
wt	b2035	50.5341	Stats[mean=47.8125 min=18.0 max=100.0 stdv=22.579868]	Stats[mean=69.7375 min=38.0 max=114.0 stdv=15.558581]	(x=71.07 y=119.68)	FALSE	139.188	2	2	2	71.0683	119.677	1	15	1	15	15	1	ip[width=19 height=6 bits=16 min=0.0 max=255.0]	1	0.0111583	1.42389	2.87002	0.623276	0.0151199	2.37393	2.31194	1	140.457	5.358	2	0.321699	1.00004	0.969365	0.662293	6.96769
wt	b2037	50.7024	Stats[mean=44.65278 min=17.0 max=113.0 stdv=23.742847]	Stats[mean=79.666664 min=36.0 max=127.0 stdv=17.020287]	(x=75.55 y=92.01)	FALSE	119.047	2	2	2	75.5451	92.0059	1	15	1	15	15	1	ip[width=17 height=6 bits=16 min=0.0 max=255.0]	1	0.0799242	1.28361	2.58689	0.669591	0.111641	2.10819	2.11295	1	144.711	4.90814	2	0.367727	1.00218	0.974073	0.663089	6.95556
wt	b2040	39.7805	Stats[mean=40.157894 min=7.0 max=158.0 stdv=35.532917]	Stats[mean=83.18421 min=52.0 max=152.0 stdv=26.451822]	(x=76.76 y=6.41)	FALSE	77.0244	2	2	2	76.7576	6.40611	1	15	1	15	15	1	ip[width=15 height=7 bits=16 min=0.0 max=255.0]	1	0.0104585	1.29646	2.00998	0.837889	0.00681304	1.89502	1.77569	1	133.231	4.40952	2	0.459663	1.00002	0.999933	0.832189	7.74241
wt	b2041	43.4861	Stats[mean=36.540985 min=14.0 max=95.0 stdv=19.975464]	Stats[mean=78.86885 min=63.0 max=110.0 stdv=12.8341675]	(x=77.28 y=73.60)	FALSE	106.719	2	2	2	77.2827	73.5964	1	15	1	15	15	1	ip[width=15 height=6 bits=16 min=0.0 max=255.0]	1	0.00760355	1.10722	2.23331	0.744529	0.00225454	1.89502	1.82769	1	136.626	4.32296	2	0.392569	1.00001	0.999498	0.679747	7.47544
wt	b2042	48.7846	Stats[mean=48.6 min=16.0 max=135.0 stdv=31.619667]	Stats[mean=51.883335 min=24.0 max=61.0 stdv=7.2698393]	(x=77.61 y=38.53)	FALSE	86.6477	2	2	2	77.6102	38.5289	1	15	1	15	15	1	ip[width=13 height=7 bits=16 min=0.0 max=255.0]	1	0.0420326	1.01556	1.81824	0.855384	0.0790464	1.61107	1.53862	1	105.831	3.86257	2	0.498177	1.00062	1	0.75879	7.09372
wt	b2043	49.6528	Stats[mean=45.375 min=18.0 max=111.0 stdv=23.244389]	Stats[mean=84.96875 min=68.0 max=143.0 stdv=18.75656]	(x=77.17 y=104.99)	FALSE	130.306	2	2	2	77.1734	104.995	1	15	1	15	15	1	ip[width=15 height=6 bits=16 min=0.0 max=255.0]	1	0.0337697	1.12333	2.33928	0.750762	0.0458645	1.87142	1.80489	1	172.589	4.33619	2	0.40839	1.00027	0.993124	0.695396	7.03118
wt	b2044	52.4	Stats[mean=53.352272 min=18.0 max=160.0 stdv=29.892159]	Stats[mean=76.28409 min=53.0 max=128.0 stdv=21.946617]	(x=81.51 y=111.72)	FALSE	138.294	2	2	2	81.5064	111.722	1	15	1	15	15	1	ip[width=20 height=6 bits=16 min=0.0 max=255.0]	1	0	1.56167	3.09316	0.589614	0.00534548	2.57509	2.50972	1	76.5875	5.76919	2	0.299856	1.00003	0.943922	0.670073	6.83326
wt	b2045	41.1724	Stats[mean=37.591835 min=6.0 max=105.0 stdv=27.781078]	Stats[mean=36.836735 min=15.0 max=50.0 stdv=9.147738]	(x=80.99 y=1.55)	FALSE	81.0069	2	2	2	80.992	1.5539	1	15	1	15	15	1	ip[width=11 height=7 bits=16 min=0.0 max=255.0]	1	0	0.881914	1.41524	0.936282	0.0208887	1.31318	1.27821	1	27.3874	3.44044	2	0.651159	1.00003	1	0.808457	7.64213
wt	b2046	46.8356	Stats[mean=52.20968 min=11.0 max=150.0 stdv=42.19787]	Stats[mean=63.370968 min=35.0 max=106.0 stdv=11.742084]	(x=81.58 y=84.93)	FALSE	117.767	2	2	2	81.58	84.9334	1	15	1	15	15	1	ip[width=14 height=7 bits=16 min=0.0 max=255.0]	1	0	1.10111	2.06155	0.861838	0.000432748	1.64924	1.60475	1	83.0777	4.00689	2	0.515433	1.00001	1	0.801307	7.23414
wt	b2047	44.1309	Stats[mean=41.88158 min=6.0 max=124.0 stdv=33.735035]	Stats[mean=72.32895 min=37.0 max=116.0 stdv=16.06187]	(x=82.04 y=21.12)	FALSE	84.7157	2	2	2	82.0404	21.1215	1	15	1	15	15	1	ip[width=16 height=7 bits=16 min=0.0 max=255.0]	1	0.0101857	1.32458	2.52212	0.748805	0.0101866	2.0177	1.97827	1	86.4408	4.71477	2	0.414263	1.00002	0.993282	0.750072	7.42899
wt	b2048	35.726	Stats[mean=35.85294 min=7.0 max=133.0 stdv=30.44754]	Stats[mean=45.0 min=27.0 max=73.0 stdv=10.286928]	(x=81.62 y=16.90)	FALSE	83.3508	2	2	2	81.62	16.8977	1	15	1	15	15	1	ip[width=14 height=7 bits=16 min=0.0 max=255.0]	1	0	1.21076	1.86708	0.854938	0.00917848	1.73333	1.66525	1	161.05	4.21859	2	0.513104	1.00002	0.999656	0.831465	8.0345
wt	b2049	43.7213	Stats[mean=40.375 min=12.0 max=98.0 stdv=24.810966]	Stats[mean=102.33929 min=75.0 max=190.0 stdv=25.204817]	(x=83.64 y=68.64)	FALSE	108.201	2	2	2	83.6398	68.6427	1	15	1	15	15	1	ip[width=12 height=7 bits=16 min=0.0 max=255.0]	1	0	0.957222	1.60656	0.901909	1.61137e-05	1.49071	1.4063	1	168.232	3.65199	2	0.548448	1	0.99942	0.802565	7.4585
wt	b2050	39.1852	Stats[mean=42.4 min=8.0 max=132.0 stdv=34.367252]	Stats[mean=79.82667 min=57.0 max=105.0 stdv=10.148057]	(x=84.00 y=1.28)	FALSE	84.0055	2	2	2	83.9957	1.27849	1	15	1	15	15	1	ip[width=16 height=7 bits=16 min=0.0 max=255.0]	1	0.0102916	1.31356	2.16095	0.778782	0.0223012	1.98214	1.91115	1	159.813	4.60386	2	0.425686	1.0001	0.999412	0.776081	7.7853
wt	b2051	39.0145	Stats[mean=32.525425 min=1.0 max=112.0 stdv=28.518208]	Stats[mean=62.81356 min=38.0 max=80.0 stdv=7.489014]	(x=84.70 y=4.82)	FALSE	84.8361	2	2	2	84.6991	4.81995	1	15	1	15	15	1	ip[width=12 height=7 bits=16 min=0.0 max=255.0]	1	0	1.0645	1.6721	0.912688	5.73839e-06	1.56063	1.44164	1	118.443	3.82839	2	0.556489	1	1	0.867408	7.79759
wt	b2052	49.2169	Stats[mean=46.342106 min=17.0 max=111.0 stdv=23.455805]	Stats[mean=87.0 min=72.0 max=133.0 stdv=14.144021]	(x=85.57 y=100.40)	FALSE	131.912	2	2	2	85.5666	100.395	1	15	1	15	15	1	ip[width=18 height=6 bits=16 min=0.0 max=255.0]	1	0	1.3575	2.85444	0.639799	0.000762943	2.29395	2.23199	1	56.6579	5.16361	2	0.328459	1	0.965619	0.659131	7.06258
wt	b2053	42.0506	Stats[mean=42.657536 min=9.0 max=136.0 stdv=32.88119]	Stats[mean=86.45206 min=36.0 max=141.0 stdv=21.157505]	(x=87.14 y=56.96)	FALSE	104.103	2	2	2	87.1398	56.9569	1	15	1	15	15	1	ip[width=16 height=6 bits=16 min=0.0 max=255.0]	1	0.0191572	1.28917	2.28105	0.723565	0.032166	2.03525	1.97549	1	116.625	4.73174	2	0.396265	1.00018	0.984932	0.719066	7.57886
wt	b2054	42.5467	Stats[mean=40.142857 min=8.0 max=99.0 stdv=26.800545]	Stats[mean=85.08572 min=63.0 max=127.0 stdv=17.066572]	(x=87.63 y=13.61)	FALSE	88.6832	2	2	2	87.6333	13.6062	1	15	1	15	15	1	ip[width=15 height=7 bits=16 min=0.0 max=255.0]	1	0.00774265	1.2024	1.94307	0.822404	0.0013879	1.81353	1.75091	1	100.206	4.28634	2	0.465488	1.00002	1	0.786671	7.54312
wt	b2055	45.7474	Stats[mean=39.511627 min=9.0 max=115.0 stdv=23.391674]	Stats[mean=88.06977 min=62.0 max=152.0 stdv=25.529587]	(x=88.44 y=37.07)	FALSE	95.892	2	2	2	88.4359	37.0724	1	15	1	15	15	1	ip[width=19 height=6 bits=16 min=0.0 max=255.0]	1	0.0597474	1.52569	2.89742	0.639282	0.0771199	2.45855	2.35632	1	133.772	5.47637	2	0.321382	1.00109	0.96512	0.696174	7.31254
wt	b2057	39.6957	Stats[mean=37.73256 min=8.0 max=144.0 stdv=28.0132]	Stats[mean=146.55814 min=89.0 max=255.0 stdv=52.011223]	(x=89.76 y=25.27)	FALSE	93.2522	2	2	2	89.7644	25.2653	1	15	1	15	15	1	ip[width=18 height=7 bits=16 min=0.0 max=255.0]	1	0.0218534	1.44979	2.70345	0.690489	0.0276837	2.29395	2.18018	1	140.401	5.13664	2	0.350789	1.00015	0.982401	0.729166	7.74852
wt	b2058	52.0247	Stats[mean=52.7027 min=20.0 max=127.0 stdv=28.662289]	Stats[mean=93.78378 min=34.0 max=145.0 stdv=19.756927]	(x=92.34 y=93.72)	FALSE	131.572	2	2	2	92.342	93.7234	1	15	1	15	15	1	ip[width=18 height=6 bits=16 min=0.0 max=255.0]	1	0.0663683	1.32556	2.84287	0.636408	0.0902309	2.2784	2.20877	1	112.872	5.11607	2	0.325123	1.00143	0.97567	0.646956	6.8603
wt	b2059	40.1566	Stats[mean=45.67105 min=5.0 max=150.0 stdv=40.674442]	Stats[mean=119.92105 min=57.0 max=166.0 stdv=22.265528]	(x=93.19 y=12.88)	FALSE	94.071	2	2	2	93.1851	12.8798	1	15	1	15	15	1	ip[width=17 height=6 bits=16 min=0.0 max=255.0]	1	0.0137205	1.31872	2.42142	0.707734	0.0275867	2.14994	2.04772	1	118.813	4.83889	2	0.363254	1.00016	0.986032	0.705609	7.71531
wt	b2060	64.8431	Stats[mean=66.88172 min=30.0 max=146.0 stdv=25.079374]	Stats[mean=73.80645 min=46.0 max=113.0 stdv=16.920053]	(x=94.10 y=132.23)	FALSE	162.293	2	2	2	94.1016	132.227	1	15	1	15	15	1	ip[width=23 height=5 bits=16 min=0.0 max=255.0]	1	0.0405268	1.63056	3.63525	0.493686	0.0260839	2.93636	2.86876	1	138.657	6.4424	2	0.240783	1.00054	0.911774	0.59929	5.93682
wt	b2061	61.6981	Stats[mean=61.244446 min=37.0 max=127.0 stdv=24.558054]	Stats[mean=54.555557 min=39.0 max=79.0 stdv=9.4208555]	(x=94.18 y=113.54)	FALSE	147.512	2	2	2	94.1752	113.537	1	15	1	15	15	1	ip[width=13 height=5 bits=16 min=0.0 max=255.0]	1	0	0.833889	2.23607	0.798246	0.0409747	1.49071	1.4716	1	0.698192	3.62319	2	0.477783	1.00023	0.995358	0.631726	6.1634
wt	b2063	50.4272	Stats[mean=47.452633 min=14.0 max=129.0 stdv=21.536594]	Stats[mean=102.38947 min=65.0 max=194.0 stdv=39.842854]	(x=97.85 y=90.16)	FALSE	133.059	2	2	2	97.8535	90.1628	1	15	1	15	15	1	ip[width=20 height=7 bits=16 min=0.0 max=255.0]	1	0.0320518	1.68583	2.75092	0.612381	0.042886	2.62974	2.53204	1	123.824	5.88168	2	0.310383	1.0007	0.930543	0.713173	6.97539
wt	b2064	57.2442	Stats[mean=57.703705 min=23.0 max=137.0 stdv=24.526234]	Stats[mean=73.48148 min=41.0 max=131.0 stdv=24.678995]	(x=97.84 y=100.07)	FALSE	139.955	2	2	2	97.844	100.07	1	15	1	15	15	1	ip[width=20 height=6 bits=16 min=0.0 max=255.0]	1	0.0139359	1.41667	3.08947	0.567147	0.0149559	2.51573	2.4397	1	147.388	5.60262	2	0.285004	1.00005	0.928962	0.619646	6.48427
wt	b2065	42.9158	Stats[mean=41.704544 min=12.0 max=143.0 stdv=26.076439]	Stats[mean=87.193184 min=66.0 max=157.0 stdv=24.544521]	(x=99.26 y=72.92)	FALSE	123.169	2	2	2	99.2603	72.9246	1	15	1	15	15	1	ip[width=19 height=7 bits=16 min=0.0 max=255.0]	1	0.091542	1.56222	2.54127	0.668276	0.131051	2.38514	2.31286	1	158.683	5.41999	2	0.349644	1.00372	0.960547	0.738984	7.51653
wt	b2066	43.2165	Stats[mean=46.053764 min=13.0 max=134.0 stdv=29.732271]	Stats[mean=102.78494 min=49.0 max=169.0 stdv=27.339193]	(x=99.98 y=18.59)	FALSE	101.69	2	2	2	99.9759	18.5945	1	15	1	15	15	1	ip[width=20 height=6 bits=16 min=0.0 max=255.0]	1	0.107855	1.61958	2.6096	0.640166	0.158993	2.50511	2.42532	1	159.39	5.63846	2	0.328595	1.0056	0.958176	0.721892	7.49487
wt	b2067	49.0429	Stats[mean=51.686565 min=17.0 max=139.0 stdv=27.30535]	Stats[mean=99.268654 min=72.0 max=153.0 stdv=22.975338]	(x=101.27 y=90.65)	FALSE	135.914	2	2	2	101.268	90.6494	1	15	1	15	15	1	ip[width=17 height=6 bits=16 min=0.0 max=255.0]	1	0	1.19556	2.54951	0.665793	0.0120864	2.03961	2.02916	1	91.5399	4.75029	2	0.36592	1.00007	0.972436	0.640928	7.07512
wt	b2068	46.7387	Stats[mean=46.24762 min=15.0 max=120.0 stdv=23.627226]	Stats[mean=66.61905 min=41.0 max=111.0 stdv=21.867336]	(x=102.64 y=55.01)	FALSE	116.451	2	2	2	102.64	55.008	1	15	1	15	15	1	ip[width=22 height=7 bits=16 min=0.0 max=255.0]	1	0.119855	1.8375	2.95421	0.576677	0.168149	2.87209	2.78916	1	157.67	6.32779	2	0.283623	1.0082	0.933663	0.702421	7.24112
wt	b2070	46.9872	Stats[mean=53.027027 min=18.0 max=157.0 stdv=35.754864]	Stats[mean=88.4054 min=57.0 max=121.0 stdv=12.37753]	(x=103.73 y=86.30)	FALSE	134.936	2	2	2	103.733	86.2976	1	15	1	15	15	1	ip[width=17 height=6 bits=16 min=0.0 max=255.0]	1	0.143169	1.28556	2.50647	0.690024	0.21063	2.10819	2.07624	1	14.8566	4.83858	2	0.368285	1.00763	0.991006	0.675855	7.22322
wt	b2071	49.1111	Stats[mean=45.66234 min=18.0 max=95.0 stdv=19.153542]	Stats[mean=65.94805 min=50.0 max=115.0 stdv=15.9215975]	(x=107.22 y=84.86)	FALSE	136.74	2	2	2	107.221	84.861	1	15	1	15	15	1	ip[width=17 height=6 bits=16 min=0.0 max=255.0]	1	0	1.33806	2.48452	0.714376	0.0053947	2.10819	2.07239	1	138.455	4.85153	2	0.383325	1.00003	0.99917	0.718066	7.0702
wt	b2073	45.0833	Stats[mean=38.30645 min=7.0 max=107.0 stdv=25.018412]	Stats[mean=56.967743 min=49.0 max=79.0 stdv=6.427318]	(x=110.27 y=7.56)	FALSE	110.525	2	2	2	110.266	7.55929	1	15	1	15	15	1	ip[width=15 height=6 bits=16 min=0.0 max=255.0]	1	0.00552729	1.11427	2.17208	0.786541	0.00850773	1.78885	1.74046	1	123.394	4.21929	2	0.443354	1.00002	0.998258	0.725488	7.36038
wt	b2075	52.5684	Stats[mean=52.11111 min=23.0 max=133.0 stdv=24.535892]	Stats[mean=87.522224 min=55.0 max=140.0 stdv=19.416908]	(x=111.44 y=67.74)	FALSE	130.412	2	2	2	111.437	67.7425	1	15	1	15	15	1	ip[width=19 height=6 bits=16 min=0.0 max=255.0]	1	0.10719	1.56833	2.8151	0.649622	0.142464	2.48014	2.3452	1	144.419	5.508	2	0.324635	1.00389	0.950025	0.723945	6.82113
wt	b2076	63.1528	Stats[mean=62.121212 min=26.0 max=133.0 stdv=22.943754]	Stats[mean=87.40909 min=57.0 max=173.0 stdv=29.721775]	(x=112.22 y=127.49)	FALSE	169.84	2	2	2	112.216	127.488	1	15	1	15	15	1	ip[width=16 height=6 bits=16 min=0.0 max=255.0]	1	0	1.15944	2.65165	0.695574	0.0148269	2	1.94203	1	130.83	4.57676	2	0.369063	1.00004	0.982118	0.65519	6.0586
wt	b2077	43.3	Stats[mean=38.421875 min=8.0 max=109.0 stdv=27.615158]	Stats[mean=62.9375 min=52.0 max=97.0 stdv=11.238928]	(x=113.22 y=36.55)	FALSE	118.969	2	2	2	113.215	36.5522	1	15	1	15	15	1	ip[width=14 height=7 bits=16 min=0.0 max=255.0]	1	0.00668703	1.10833	2.04879	0.841427	0.0180914	1.73845	1.6393	1	127.281	4.06848	2	0.466932	1.00005	0.999749	0.77872	7.48885
wt	b2081	46.7164	Stats[mean=51.74074 min=19.0 max=138.0 stdv=34.02451]	Stats[mean=129.27777 min=79.0 max=210.0 stdv=26.446398]	(x=117.29 y=65.67)	FALSE	134.426	2	2	2	117.294	65.6702	1	15	1	15	15	1	ip[width=14 height=6 bits=16 min=0.0 max=255.0]	1	0.00919062	1.02361	2.47386	0.807132	0.0199767	1.64924	1.62577	1	0	3.99209	2	0.479155	1.00004	1.00027	0.714825	7.24272
wt	b2082	52.5714	Stats[mean=48.014706 min=18.0 max=108.0 stdv=22.389025]	Stats[mean=117.76471 min=55.0 max=178.0 stdv=23.273275]	(x=118.78 y=40.59)	FALSE	125.526	2	2	2	118.782	40.5898	1	15	1	15	15	1	ip[width=16 height=6 bits=16 min=0.0 max=255.0]	1	0.0734002	1.22972	2.2351	0.744996	0.110298	1.94136	1.90036	1	99.1931	4.5544	2	0.415436	1.00171	0.989937	0.721572	6.82091
wt	b2083	52.863	Stats[mean=50.53125 min=18.0 max=117.0 stdv=23.365942]	Stats[mean=67.890625 min=48.0 max=106.0 stdv=11.774491]	(x=118.88 y=67.61)	FALSE	136.762	2	2	2	118.883	67.608	1	15	1	15	15	1	ip[width=15 height=6 bits=16 min=0.0 max=255.0]	1	0.0551314	1.16333	2.23331	0.751303	0.0786479	1.89502	1.82883	1	134.499	4.41112	2	0.412463	1.00092	0.98518	0.711918	6.7999
wt	b2084	42.0476	Stats[mean=34.851852 min=6.0 max=79.0 stdv=21.975464]	Stats[mean=66.55556 min=60.0 max=80.0 stdv=4.9169197]	(x=118.86 y=12.30)	FALSE	119.5	2	2	2	118.865	12.3004	1	15	1	15	15	1	ip[width=13 height=6 bits=16 min=0.0 max=255.0]	1	0	0.958264	1.83249	0.865393	0.00465636	1.55492	1.47786	1	139.057	3.73027	2	0.504637	1.00002	1	0.754208	7.57908
wt	b2086	49.6796	Stats[mean=45.239132 min=15.0 max=110.0 stdv=21.564302]	Stats[mean=91.858696 min=62.0 max=176.0 stdv=32.955376]	(x=123.00 y=65.13)	FALSE	139.181	2	2	2	123.003	65.1277	1	15	1	15	15	1	ip[width=20 height=7 bits=16 min=0.0 max=255.0]	1	0.0249495	1.67583	2.71874	0.640953	0.0347943	2.49087	2.48054	1	170.474	5.73202	2	0.343905	1.00041	0.968379	0.728674	7.02925
wt	b2087	52.5833	Stats[mean=51.0 min=16.0 max=106.0 stdv=21.91608]	Stats[mean=78.577774 min=45.0 max=144.0 stdv=29.069069]	(x=124.99 y=53.64)	FALSE	136.012	2	2	2	124.989	53.6379	1	15	1	15	15	1	ip[width=20 height=6 bits=16 min=0.0 max=255.0]	1	0.0828541	1.57417	2.94757	0.604546	0.111741	2.54733	2.45176	1	136.853	5.72026	2	0.308881	1.00289	0.935303	0.68225	6.82005
wt	b2088	51.6667	Stats[mean=50.55 min=17.0 max=131.0 stdv=28.796436]	Stats[mean=102.01667 min=73.0 max=132.0 stdv=11.347353]	(x=125.02 y=71.09)	FALSE	143.816	2	2	2	125.017	71.0898	1	15	1	15	15	1	ip[width=14 height=6 bits=16 min=0.0 max=255.0]	1	0	1.02722	2.07517	0.809631	0.0158543	1.73333	1.64123	1	155.037	3.99295	2	0.435322	1.00005	1	0.721131	6.88609
wt	b2089	62.2027	Stats[mean=64.02857 min=31.0 max=123.0 stdv=22.289251]	Stats[mean=84.47143 min=64.0 max=164.0 stdv=27.609451]	(x=126.10 y=114.15)	FALSE	170.093	2	2	2	126.103	114.148	1	15	1	15	15	1	ip[width=17 height=6 bits=16 min=0.0 max=255.0]	1	0	1.23944	2.48452	0.667282	0.00851332	2.10819	2.06315	1	128.449	4.8313	2	0.355075	1.00001	0.978938	0.652949	6.12704
wt	b2090	45.1264	Stats[mean=45.349396 min=12.0 max=124.0 stdv=26.182955]	Stats[mean=90.02409 min=63.0 max=148.0 stdv=25.566257]	(x=126.75 y=27.52)	FALSE	129.707	2	2	2	126.754	27.5217	1	15	1	15	15	1	ip[width=19 height=6 bits=16 min=0.0 max=255.0]	1	0.0235667	1.42722	2.77515	0.633728	0.0291624	2.36267	2.29942	1	9.89565	5.31985	2	0.325533	1.00026	0.968429	0.672382	7.35727
wt	b2091	54.411	Stats[mean=50.539684 min=18.0 max=115.0 stdv=22.632282]	Stats[mean=65.492065 min=52.0 max=102.0 stdv=10.550757]	(x=127.08 y=90.20)	FALSE	155.84	2	2	2	127.083	90.2005	1	15	1	15	15	1	ip[width=14 height=7 bits=16 min=0.0 max=255.0]	1	0.008068	1.11611	2.00009	0.831822	0.0086823	1.73845	1.65969	1	144.722	4.10623	2	0.470209	1.00001	1	0.77171	6.68839
wt	b2092	47.7586	Stats[mean=41.54 min=12.0 max=86.0 stdv=22.390059]	Stats[mean=95.52 min=84.0 max=117.0 stdv=8.612378]	(x=128.52 y=39.92)	FALSE	134.581	2	2	2	128.523	39.9215	1	15	1	15	15	1	ip[width=12 height=6 bits=16 min=0.0 max=255.0]	1	0	0.886111	1.79161	0.849838	1.69501e-05	1.52023	1.45664	1	132.562	3.61977	2	0.488177	1.00001	1	0.713098	7.16764
wt	b2093	55.622	Stats[mean=53.12 min=23.0 max=110.0 stdv=20.633192]	Stats[mean=80.69334 min=41.0 max=183.0 stdv=41.769955]	(x=131.50 y=90.35)	FALSE	159.542	2	2	2	131.496	90.3467	1	15	1	15	15	1	ip[width=18 height=6 bits=16 min=0.0 max=255.0]	1	0.0668623	1.32278	2.74874	0.639377	0.09134	2.19899	2.20472	1	172.662	5.09882	2	0.348298	1.00188	0.958149	0.651539	6.60114
wt	b2098	45.8051	Stats[mean=48.91743 min=13.0 max=149.0 stdv=35.042866]	Stats[mean=91.055046 min=28.0 max=153.0 stdv=27.570393]	(x=14.80 y=11.94)	FALSE	19.0143	2	2	2	14.7986	11.9392	1	16	1	16	16	1	ip[width=22 height=7 bits=16 min=0.0 max=255.0]	1	0.0378893	1.89405	2.91914	0.607226	0.0462838	2.74874	2.70856	1	169.843	6.26074	2	0.31918	1.00082	0.937135	0.753977	12.7353
wt	b2099	38.4853	Stats[mean=36.353848 min=10.0 max=106.0 stdv=23.684402]	Stats[mean=77.09231 min=53.0 max=92.0 stdv=6.537687]	(x=18.35 y=74.61)	FALSE	76.8333	2	2	2	18.3529	74.6091	1	16	1	16	16	1	ip[width=15 height=6 bits=16 min=0.0 max=255.0]	1	0.0121297	1.10667	2.13991	0.788829	0.00723219	1.78885	1.75224	1	147.851	4.19877	2	0.440329	1.00005	0.999937	0.724574	13.6673
wt	b2100	55.1613	Stats[mean=53.166668 min=25.0 max=124.0 stdv=26.042599]	Stats[mean=46.703705 min=30.0 max=53.0 stdv=4.7369666]	(x=20.28 y=117.39)	FALSE	119.129	2	2	2	20.2818	117.39	1	16	1	16	16	1	ip[width=13 height=6 bits=16 min=0.0 max=255.0]	1	0	0.933194	1.92958	0.840284	0.00674438	1.61107	1.49662	1	117.798	3.73575	2	0.457775	1.00001	0.999851	0.701704	11.544
wt	b2101	41.5055	Stats[mean=36.650604 min=10.0 max=116.0 stdv=22.340183]	Stats[mean=82.180725 min=60.0 max=135.0 stdv=22.539474]	(x=25.53 y=76.12)	FALSE	80.2868	2	2	2	25.5294	76.1198	1	16	1	16	16	1	ip[width=18 height=7 bits=16 min=0.0 max=255.0]	1	0.00534221	1.46486	2.67591	0.672191	0.0113262	2.27058	2.21903	1	129.901	5.23307	2	0.361769	1.00005	0.972163	0.714538	13.2828
wt	b2102	39.0971	Stats[mean=37.223404 min=11.0 max=118.0 stdv=24.843664]	Stats[mean=68.14893 min=30.0 max=122.0 stdv=20.760258]	(x=26.29 y=26.89)	FALSE	37.6025	2	2	2	26.287	26.8875	1	16	1	16	16	1	ip[width=20 height=7 bits=16 min=0.0 max=255.0]	1	0.0437677	1.70003	2.45522	0.664241	0.0526628	2.4513	2.41147	1	161.972	5.67115	2	0.360225	1.00064	0.954685	0.768553	13.5894
wt	b2103	51.3168	Stats[mean=48.351063 min=18.0 max=106.0 stdv=19.975096]	Stats[mean=71.19149 min=50.0 max=130.0 stdv=23.310562]	(x=38.55 y=102.95)	FALSE	109.934	2	2	2	38.5512	102.953	1	16	1	16	16	1	ip[width=21 height=6 bits=16 min=0.0 max=255.0]	1	0.0918521	1.62722	3.34996	0.565977	0.121837	2.67997	2.62545	1	178.864	6.01076	2	0.288468	1.00525	0.916028	0.659265	12.0335
wt	b2104	40.0303	Stats[mean=39.084747 min=11.0 max=130.0 stdv=30.011084]	Stats[mean=81.61017 min=69.0 max=96.0 stdv=5.7924356]	(x=41.43 y=73.98)	FALSE	84.7971	2	2	2	41.435	73.9844	1	16	1	16	16	1	ip[width=14 height=6 bits=16 min=0.0 max=255.0]	1	0	1.0375	2.00014	0.82574	0.00492248	1.67066	1.62083	1	152.236	3.97354	2	0.473283	1.00001	1	0.736809	13.4706
wt	b2105	45.4468	Stats[mean=43.190475 min=10.0 max=125.0 stdv=27.925234]	Stats[mean=116.61905 min=68.0 max=227.0 stdv=48.925293]	(x=42.96 y=108.46)	FALSE	116.66	2	2	2	42.9591	108.462	1	16	1	16	16	1	ip[width=20 height=6 bits=16 min=0.0 max=255.0]	1	0.125689	1.51542	2.80815	0.614013	0.16597	2.49087	2.42194	1	164.954	5.56906	2	0.310985	1.00595	0.938419	0.67285	12.7809
wt	b2106	41.12	Stats[mean=37.78788 min=11.0 max=125.0 stdv=27.180601]	Stats[mean=94.71212 min=63.0 max=156.0 stdv=25.513052]	(x=43.45 y=8.32)	FALSE	44.2392	2	2	2	43.4502	8.31762	1	16	1	16	16	1	ip[width=15 height=7 bits=16 min=0.0 max=255.0]	1	0.0347979	1.20123	2.21673	0.78552	0.0421851	1.85233	1.82401	1	152.236	4.38369	2	0.445761	1.0003	0.998961	0.745462	13.3319
wt	b2107	39.9293	Stats[mean=38.20879 min=13.0 max=145.0 stdv=26.950373]	Stats[mean=74.40659 min=31.0 max=114.0 stdv=18.106462]	(x=46.80 y=27.72)	FALSE	54.3915	2	2	2	46.7965	27.7222	1	16	1	16	16	1	ip[width=20 height=6 bits=16 min=0.0 max=255.0]	1	0.0738354	1.60681	2.7687	0.633475	0.111351	2.48014	2.42543	1	150.104	5.64576	2	0.332598	1.00276	0.960362	0.715863	13.4835
wt	b2108	47.6838	Stats[mean=46.301888 min=15.0 max=130.0 stdv=27.927856]	Stats[mean=72.45283 min=47.0 max=98.0 stdv=14.27761]	(x=49.66 y=85.90)	FALSE	99.223	2	2	2	49.6624	85.9002	1	16	1	16	16	1	ip[width=27 height=6 bits=16 min=0.0 max=255.0]	1	0	1.95417	4.55963	0.438541	0.00189112	3.34398	3.36847	1	178.227	7.48308	2	0.222507	1.00003	0.86884	0.608571	12.4961
wt	b2109	45.1688	Stats[mean=53.42105 min=15.0 max=153.0 stdv=37.743084]	Stats[mean=92.5921 min=56.0 max=144.0 stdv=16.934523]	(x=57.35 y=90.26)	FALSE	106.941	2	2	2	57.3494	90.2631	1	16	1	16	16	1	ip[width=17 height=6 bits=16 min=0.0 max=255.0]	1	0.0136476	1.28417	2.44091	0.710793	0.0212134	2.10819	2.03179	1	75.3178	4.76479	2	0.367887	1.00009	0.99892	0.695761	12.8163
wt	b2110	48.8228	Stats[mean=46.070423 min=16.0 max=114.0 stdv=23.396168]	Stats[mean=65.1831 min=50.0 max=98.0 stdv=14.899961]	(x=61.95 y=125.44)	FALSE	139.904	2	2	2	61.9495	125.441	1	16	1	16	16	1	ip[width=17 height=6 bits=16 min=0.0 max=255.0]	1	0.0349353	1.29194	2.77012	0.664816	0.049151	2.14994	2.10129	1	151.243	4.9417	2	0.35588	1.00042	0.977101	0.663691	12.3511
wt	b2111	43.3906	Stats[mean=42.55 min=14.0 max=113.0 stdv=26.017221]	Stats[mean=103.566666 min=84.0 max=122.0 stdv=9.922354]	(x=70.63 y=78.41)	FALSE	105.531	2	2	2	70.6324	78.4077	1	16	1	16	16	1	ip[width=15 height=6 bits=16 min=0.0 max=255.0]	1	0.00773148	1.06861	2.14332	0.772988	0.000783904	1.81353	1.7387	1	143.346	4.16801	2	0.413695	1.00002	0.99948	0.698499	13.0428
wt	b2112	50.0667	Stats[mean=48.48611 min=15.0 max=115.0 stdv=21.84903]	Stats[mean=26.88889 min=18.0 max=44.0 stdv=6.092146]	(x=75.62 y=116.55)	FALSE	138.936	2	2	2	75.6217	116.553	1	16	1	16	16	1	ip[width=17 height=6 bits=16 min=0.0 max=255.0]	1	0.0222203	1.24361	2.43465	0.699185	0.0216201	2.03525	2.01868	1	150.256	4.72771	2	0.382262	1.00008	0.992683	0.676652	12.1927
wt	b2113	47.7294	Stats[mean=44.901234 min=21.0 max=94.0 stdv=19.07918]	Stats[mean=127.54321 min=95.0 max=225.0 stdv=33.584984]	(x=77.09 y=93.12)	FALSE	120.89	2	2	2	77.0878	93.1232	1	16	1	16	16	1	ip[width=19 height=6 bits=16 min=0.0 max=255.0]	1	0.056714	1.38806	2.97167	0.623197	0.0837989	2.4037	2.30419	1	159.167	5.29049	2	0.305884	1.0013	0.970668	0.65204	12.4903
wt	b2114	40.125	Stats[mean=35.20635 min=7.0 max=101.0 stdv=26.521542]	Stats[mean=118.09524 min=75.0 max=136.0 stdv=12.96237]	(x=84.08 y=20.07)	FALSE	86.4459	2	2	2	84.0843	20.0678	1	16	1	16	16	1	ip[width=14 height=7 bits=16 min=0.0 max=255.0]	1	0	1.11431	1.93719	0.845165	0.00516045	1.73333	1.63304	1	113.747	4.07039	2	0.472226	1.00003	0.999439	0.785226	13.4586
wt	b2116	50.5062	Stats[mean=51.36986 min=18.0 max=132.0 stdv=28.256025]	Stats[mean=73.41096 min=43.0 max=139.0 stdv=27.723755]	(x=90.11 y=95.44)	FALSE	131.261	2	2	2	90.1141	95.4404	1	16	1	16	16	1	ip[width=18 height=6 bits=16 min=0.0 max=255.0]	1	0.138083	1.33139	3.06699	0.618413	0.185901	2.30169	2.25527	1	84.9334	5.20137	2	0.319979	1.00638	0.949297	0.634114	12.1367
wt	b2117	41.7031	Stats[mean=37.81356 min=12.0 max=98.0 stdv=24.07422]	Stats[mean=12.135593 min=9.0 max=17.0 stdv=1.7465003]	(x=91.01 y=41.36)	FALSE	99.9666	2	2	2	91.0112	41.3555	1	16	1	16	16	1	ip[width=13 height=6 bits=16 min=0.0 max=255.0]	1	0.018504	1.03333	2.01231	0.83885	0.0337282	1.7075	1.58703	1	133.053	3.93444	2	0.451263	1.00014	1.00013	0.744564	13.2576
wt	b2118	38.1786	Stats[mean=33.56579 min=8.0 max=110.0 stdv=25.117502]	Stats[mean=65.539474 min=41.0 max=105.0 stdv=9.935043]	(x=93.19 y=6.13)	FALSE	93.3963	2	2	2	93.1947	6.13342	1	16	1	16	16	1	ip[width=16 height=7 bits=16 min=0.0 max=255.0]	1	0.136439	1.36351	2.16102	0.763424	0.178593	2	1.98327	1	140.444	4.73751	2	0.434018	1.00477	0.993649	0.773818	13.7064
wt	b2119	44.5079	Stats[mean=43.677967 min=13.0 max=101.0 stdv=24.498022]	Stats[mean=58.74576 min=51.0 max=72.0 stdv=4.5394564]	(x=105.86 y=59.96)	FALSE	121.656	2	2	2	105.856	59.9568	1	16	1	16	16	1	ip[width=13 height=7 bits=16 min=0.0 max=255.0]	1	0.0206271	1.03722	1.80828	0.861627	0.0324243	1.60555	1.53585	1	124.675	3.88939	2	0.512314	1.00011	0.999732	0.775405	12.9005
wt	b2120	41.375	Stats[mean=32.942028 min=9.0 max=90.0 stdv=18.98055]	Stats[mean=112.57971 min=86.0 max=172.0 stdv=20.999584]	(x=110.91 y=27.11)	FALSE	114.172	2	2	2	110.908	27.1053	1	16	1	16	16	1	ip[width=13 height=8 bits=16 min=0.0 max=255.0]	1	0	1.22125	1.76705	0.916043	2.59349e-05	1.64924	1.56397	1	12.9947	4.09307	2	0.571671	1	1	0.934342	13.2994
wt	b2121	60.3814	Stats[mean=59.426968 min=32.0 max=112.0 stdv=18.845598]	Stats[mean=64.46067 min=43.0 max=123.0 stdv=23.349155]	(x=116.71 y=113.24)	FALSE	162.619	2	2	2	116.709	113.243	1	16	1	16	16	1	ip[width=20 height=6 bits=16 min=0.0 max=255.0]	1	0.065561	1.57722	3.00206	0.591597	0.0893189	2.54733	2.52562	1	129.526	5.78813	2	0.30948	1.00191	0.945388	0.668955	10.8793
wt	b2122	45.2581	Stats[mean=44.42105 min=15.0 max=116.0 stdv=25.313004]	Stats[mean=131.80702 min=99.0 max=160.0 stdv=11.197]	(x=121.25 y=53.54)	FALSE	132.545	2	2	2	121.251	53.5382	1	16	1	16	16	1	ip[width=14 height=6 bits=16 min=0.0 max=255.0]	1	0.00732268	1	2.04259	0.779607	0.00324036	1.7075	1.65498	1	146.212	4.01483	2	0.436706	1.00001	0.998059	0.673133	12.805
wt	b2123	62.9785	Stats[mean=56.78205 min=31.0 max=97.0 stdv=15.69982]	Stats[mean=98.29487 min=76.0 max=152.0 stdv=23.674805]	(x=123.54 y=121.18)	FALSE	173.05	2	2	2	123.542	121.177	1	16	1	16	16	1	ip[width=21 height=6 bits=16 min=0.0 max=255.0]	1	0.037222	1.45111	3.80231	0.526911	0.0529833	2.67997	2.61048	1	172.974	5.88283	2	0.257248	1.00073	0.938893	0.587835	10.5487
Dgr1	b1	49.3579	Stats[mean=50.82558 min=15.0 max=140.0 stdv=29.962404]	Stats[mean=86.77907 min=48.0 max=131.0 stdv=22.15475]	(x=1.23 y=28.92)	FALSE	28.9429	2	2	2	1.23169	28.9167	1	1	1	1	1	1	ip[width=20 height=6 bits=16 min=0.0 max=255.0]	1	0.0348296	1.57816	3.17672	0.597133	0.0481671	2.58887	2.50466	1	35.2406	5.76295	2	0.299807	1.00102	0.941218	0.678762	9.66187
Dgr1	b3	48.9661	Stats[mean=49.686275 min=10.0 max=152.0 stdv=35.329018]	Stats[mean=74.37255 min=36.0 max=117.0 stdv=19.912771]	(x=9.93 y=16.57)	FALSE	19.3145	2	2	2	9.92636	16.5686	1	1	1	1	1	1	ip[width=13 height=6 bits=16 min=0.0 max=255.0]	1	0	0.906753	1.86916	0.842126	0	1.56063	1.47168	1	26.5651	3.67842	2	0.474025	1	0.99999	0.694162	9.69783
Dgr1	b4	48.0638	Stats[mean=45.44737 min=10.0 max=132.0 stdv=32.38593]	Stats[mean=69.31579 min=52.0 max=99.0 stdv=11.062734]	(x=13.22 y=128.20)	FALSE	128.875	2	2	2	13.2238	128.195	1	1	1	1	1	1	ip[width=10 height=5 bits=16 min=0.0 max=255.0]	1	0	0.677083	1.6298	0.90549	2.6425e-05	1.22927	1.17477	1	140.194	3.06538	2	0.5705	1	1	0.662608	9.78065
Dgr1	b5	43.1918	Stats[mean=45.15625 min=9.0 max=147.0 stdv=37.81837]	Stats[mean=117.40625 min=68.0 max=208.0 stdv=39.463352]	(x=16.53 y=83.28)	FALSE	84.9025	2	2	2	16.5314	83.2776	1	1	1	1	1	1	ip[width=15 height=6 bits=16 min=0.0 max=255.0]	1	0.00959277	1.15222	2.38058	0.754145	0.0133684	1.90904	1.84057	1	110.871	4.38173	2	0.402546	1.00004	0.998075	0.70327	10.2278
Dgr1	b6	41.1667	Stats[mean=44.107143 min=9.0 max=151.0 stdv=35.939686]	Stats[mean=64.10714 min=45.0 max=82.0 stdv=7.5863]	(x=17.28 y=67.75)	FALSE	69.9184	2	2	2	17.2773	67.7501	1	1	1	1	1	1	ip[width=13 height=6 bits=16 min=0.0 max=255.0]	1	0	0.955382	1.91808	0.827998	0.0112055	1.62754	1.54124	1	53.8187	3.80784	2	0.459223	1.00002	0.99902	0.709315	10.4137
Dgr1	b7	42.1481	Stats[mean=42.325 min=10.0 max=107.0 stdv=26.656643]	Stats[mean=109.675 min=60.0 max=153.0 stdv=30.06355]	(x=22.12 y=96.79)	FALSE	99.2906	2	2	2	22.1234	96.7945	1	1	1	1	1	1	ip[width=19 height=5 bits=16 min=0.0 max=255.0]	1	0.0636653	1.36625	3.16038	0.589954	0.0904497	2.4037	2.37106	1	160.823	5.39462	2	0.301078	1.00161	0.958678	0.619604	10.3236
Dgr1	b8	41.6452	Stats[mean=39.436363 min=8.0 max=134.0 stdv=30.746733]	Stats[mean=62.436363 min=40.0 max=84.0 stdv=8.651191]	(x=24.83 y=127.73)	FALSE	130.118	2	2	2	24.8293	127.728	1	1	1	1	1	1	ip[width=13 height=6 bits=16 min=0.0 max=255.0]	1	0.0115476	0.955972	1.92958	0.821461	0.0252586	1.61107	1.56336	1	24.5923	3.82414	2	0.468948	1.00007	0.99971	0.694165	10.3698
Dgr1	b9	44.2188	Stats[mean=40.77778 min=8.0 max=120.0 stdv=31.407045]	Stats[mean=60.314816 min=40.0 max=96.0 stdv=12.565037]	(x=27.95 y=107.02)	FALSE	110.612	2	2	2	27.9538	107.022	1	1	1	1	1	1	ip[width=14 height=6 bits=16 min=0.0 max=255.0]	1	0.00546123	1.00306	2.10819	0.809227	0.00534827	1.68655	1.63187	1	72.827	3.94668	2	0.448991	1	0.999862	0.712386	10.1336
Dgr1	b10	41.5729	Stats[mean=46.24731 min=11.0 max=145.0 stdv=33.778904]	Stats[mean=72.16129 min=33.0 max=127.0 stdv=29.339945]	(x=30.87 y=71.32)	FALSE	77.7122	2	2	2	30.874	71.316	1	1	1	1	1	1	ip[width=20 height=7 bits=16 min=0.0 max=255.0]	1	0	1.63917	3.11111	0.612254	0.00660633	2.63987	2.49553	1	47.0372	5.8003	2	0.299481	1.00001	0.936741	0.704351	10.3764
Dgr1	b11	45.0779	Stats[mean=40.985714 min=11.0 max=153.0 stdv=28.058167]	Stats[mean=84.85714 min=51.0 max=132.0 stdv=23.374882]	(x=32.98 y=54.19)	FALSE	63.441	2	2	2	32.9849	54.1918	1	1	1	1	1	1	ip[width=17 height=6 bits=16 min=0.0 max=255.0]	1	0.0111092	1.25181	2.48809	0.684014	0.00988686	2.08273	2.0223	1	41.51	4.79558	2	0.367434	1.00002	0.968255	0.672703	10.0547
Dgr1	b12	40.9677	Stats[mean=37.7193 min=8.0 max=111.0 stdv=26.720613]	Stats[mean=126.24561 min=78.0 max=186.0 stdv=20.369165]	(x=32.74 y=2.43)	FALSE	32.8312	2	2	2	32.7413	2.42856	1	1	1	1	1	1	ip[width=14 height=6 bits=16 min=0.0 max=255.0]	1	0	0.97992	2.00518	0.80593	0.0028515	1.68655	1.60792	1	159.209	3.90887	2	0.438635	1.00001	0.999858	0.700448	10.432
Dgr1	b13	43.6957	Stats[mean=52.875 min=11.0 max=158.0 stdv=44.714012]	Stats[mean=125.425 min=68.0 max=164.0 stdv=17.673517]	(x=33.12 y=120.53)	FALSE	125.001	2	2	2	33.1164	120.534	1	1	1	1	1	1	ip[width=11 height=6 bits=16 min=0.0 max=255.0]	1	0	0.728611	1.66771	0.882029	7.86482e-06	1.25786	1.24797	1	41.1861	3.22189	2	0.586325	1	0.999809	0.675948	10.1816
Dgr1	b14	48.3131	Stats[mean=55.076923 min=16.0 max=180.0 stdv=39.76521]	Stats[mean=76.07692 min=29.0 max=128.0 stdv=25.998817]	(x=36.99 y=13.12)	FALSE	39.2524	2	2	2	36.9947	13.1203	1	1	1	1	1	1	ip[width=21 height=6 bits=16 min=0.0 max=255.0]	1	0.0267822	1.62651	3.36613	0.568887	0.0134877	2.69979	2.65268	1	18.911	5.99405	2	0.284123	1.00038	0.954928	0.656468	9.75777
Dgr1	b15	41.7717	Stats[mean=50.59302 min=9.0 max=191.0 stdv=45.790924]	Stats[mean=65.96512 min=33.0 max=109.0 stdv=19.758808]	(x=43.08 y=63.68)	FALSE	76.88	2	2	2	43.0813	63.6752	1	1	1	1	1	1	ip[width=19 height=6 bits=16 min=0.0 max=255.0]	1	0.122621	1.47472	2.70514	0.601138	0.17304	2.4513	2.37542	1	113.77	5.5523	2	0.312483	1.00608	0.913298	0.66387	10.3582
Dgr1	b16	41.2738	Stats[mean=38.26923 min=9.0 max=103.0 stdv=25.259521]	Stats[mean=92.26923 min=57.0 max=152.0 stdv=26.17408]	(x=49.53 y=78.10)	FALSE	92.4806	2	2	2	49.5332	78.0969	1	1	1	1	1	1	ip[width=18 height=6 bits=16 min=0.0 max=255.0]	1	0.105721	1.3725	2.64465	0.682063	0.161816	2.23507	2.16075	1	100.507	5.02862	2	0.349815	1.00458	0.985343	0.700588	10.4039
Dgr1	b18	42.9398	Stats[mean=41.94737 min=11.0 max=137.0 stdv=30.923517]	Stats[mean=107.43421 min=64.0 max=181.0 stdv=32.3367]	(x=52.02 y=12.89)	FALSE	53.5879	2	2	2	52.0156	12.8855	1	1	1	1	1	1	ip[width=17 height=6 bits=16 min=0.0 max=255.0]	1	0	1.32191	2.78662	0.665085	0.00180008	2.20706	2.13174	1	157.058	4.99767	2	0.345529	1	0.973957	0.673467	10.251
Dgr1	b19	38.3871	Stats[mean=36.125 min=6.0 max=130.0 stdv=30.412952]	Stats[mean=97.58929 min=71.0 max=133.0 stdv=13.426943]	(x=52.25 y=73.94)	FALSE	90.5381	2	2	2	52.2496	73.9401	1	1	1	1	1	1	ip[width=14 height=6 bits=16 min=0.0 max=255.0]	1	0.0147539	0.993056	2.10819	0.803684	0.0134965	1.68655	1.62173	1	164.443	3.94048	2	0.444515	1.00004	0.99972	0.70317	10.6689
Dgr1	b20	41.8072	Stats[mean=31.422535 min=7.0 max=98.0 stdv=20.8619]	Stats[mean=70.49296 min=46.0 max=128.0 stdv=22.914047]	(x=54.65 y=41.01)	FALSE	68.3255	2	2	2	54.6462	41.0143	1	1	1	1	1	1	ip[width=17 height=6 bits=16 min=0.0 max=255.0]	1	0.0418076	1.29375	2.89935	0.678406	0.0612355	2.18683	2.12145	1	141.846	4.89537	2	0.344454	1.00068	0.998018	0.668547	10.3549
Dgr1	b21	45.4535	Stats[mean=51.820515 min=11.0 max=160.0 stdv=38.25843]	Stats[mean=75.80769 min=50.0 max=127.0 stdv=21.117517]	(x=57.00 y=80.91)	FALSE	98.9716	2	2	2	57	80.9097	1	1	1	1	1	1	ip[width=19 height=6 bits=16 min=0.0 max=255.0]	1	0	1.37778	3.06776	0.617741	0.00220181	2.37393	2.29533	1	125.918	5.29409	2	0.311281	1	0.966956	0.646464	10.0202
Dgr1	b22	41.2192	Stats[mean=40.140846 min=11.0 max=101.0 stdv=23.440073]	Stats[mean=66.633804 min=38.0 max=110.0 stdv=21.6803]	(x=57.74 y=19.69)	FALSE	61.0036	2	2	2	57.7394	19.6876	1	1	1	1	1	1	ip[width=17 height=6 bits=16 min=0.0 max=255.0]	1	0.132157	1.23073	2.60643	0.68971	0.189924	2.10819	2.02518	1	13.8704	4.73536	2	0.352578	1.00574	0.980688	0.665683	10.4089
Dgr1	b23	43.6962	Stats[mean=51.585712 min=7.0 max=174.0 stdv=43.950397]	Stats[mean=60.885715 min=37.0 max=89.0 stdv=15.936962]	(x=57.72 y=15.38)	FALSE	59.7347	2	2	2	57.7203	15.3817	1	1	1	1	1	1	ip[width=16 height=6 bits=16 min=0.0 max=255.0]	1	0.0266119	1.24788	2.54951	0.700672	0.0302247	2.03961	1.98702	1	0.851691	4.7308	2	0.381936	1.00023	0.972849	0.684777	10.1815
Dgr1	b24	45.125	Stats[mean=44.367645 min=13.0 max=121.0 stdv=26.595312]	Stats[mean=64.44118 min=38.0 max=116.0 stdv=21.164165]	(x=59.70 y=114.98)	FALSE	129.553	2	2	2	59.6972	114.98	1	1	1	1	1	1	ip[width=16 height=6 bits=16 min=0.0 max=255.0]	1	0.0168765	1.18806	2.52212	0.697528	0.0210949	2.0177	1.96261	1	84.1276	4.62639	2	0.371564	1.00007	0.996273	0.656519	10.0504
Dgr1	b25	44.9868	Stats[mean=44.621212 min=8.0 max=148.0 stdv=34.79689]	Stats[mean=103.454544 min=68.0 max=150.0 stdv=18.877893]	(x=59.22 y=25.66)	FALSE	64.5412	2	2	2	59.2194	25.6638	1	1	1	1	1	1	ip[width=16 height=6 bits=16 min=0.0 max=255.0]	1	0.0528643	1.16924	2.4267	0.724988	0.0546358	1.94136	1.88641	1	11.5028	4.50185	2	0.395002	1.00046	0.986697	0.6791	10.0631
Dgr1	b26	43.1212	Stats[mean=49.824562 min=4.0 max=170.0 stdv=47.766964]	Stats[mean=94.89474 min=59.0 max=150.0 stdv=23.46554]	(x=60.34 y=80.67)	FALSE	100.736	2	2	2	60.3392	80.665	1	1	1	1	1	1	ip[width=13 height=6 bits=16 min=0.0 max=255.0]	1	0	0.990833	2.06155	0.838099	0.0105931	1.64924	1.55087	1	105.596	3.85441	2	0.463812	1.00001	1	0.733642	10.2343
Dgr1	b27	43.102	Stats[mean=48.615383 min=8.0 max=147.0 stdv=43.089634]	Stats[mean=53.564102 min=38.0 max=97.0 stdv=13.394411]	(x=64.10 y=118.53)	FALSE	134.753	2	2	2	64.096	118.533	1	1	1	1	1	1	ip[width=11 height=6 bits=16 min=0.0 max=255.0]	1	0	0.711111	1.89737	0.898298	1.281e-05	1.26491	1.2154	1	175.236	3.15401	2	0.565884	1	1	0.682201	10.2361
Dgr1	b28	47.5169	Stats[mean=51.882355 min=16.0 max=150.0 stdv=33.987537]	Stats[mean=87.04706 min=40.0 max=174.0 stdv=36.74102]	(x=70.96 y=33.53)	FALSE	78.4809	2	2	2	70.9586	33.5281	1	1	1	1	1	1	ip[width=20 height=6 bits=16 min=0.0 max=255.0]	1	0	1.4925	3.39788	0.570884	0.000804435	2.56125	2.52328	1	35.7263	5.73176	2	0.289681	1	0.959593	0.633392	9.83085
Dgr1	b29	41.5323	Stats[mean=33.70909 min=7.0 max=109.0 stdv=24.968626]	Stats[mean=112.818184 min=98.0 max=149.0 stdv=12.270246]	(x=72.09 y=52.86)	FALSE	89.3903	2	2	2	72.0874	52.8585	1	1	1	1	1	1	ip[width=13 height=6 bits=16 min=0.0 max=255.0]	1	0	0.982222	1.99872	0.812609	0.0257427	1.62754	1.58391	1	143.709	3.89735	2	0.472124	1.00011	0.998165	0.7024	10.3802
Dgr1	b30	45.7619	Stats[mean=41.462963 min=10.0 max=111.0 stdv=28.781357]	Stats[mean=111.87037 min=92.0 max=157.0 stdv=17.068172]	(x=74.24 y=97.69)	FALSE	122.697	2	2	2	74.2435	97.6859	1	1	1	1	1	1	ip[width=13 height=6 bits=16 min=0.0 max=255.0]	1	0.0513369	0.933056	2.10819	0.779963	0.0478003	1.68655	1.60096	1	107.027	3.87723	2	0.417657	1.00047	0.995849	0.651147	9.99194
Dgr1	b31	43.2321	Stats[mean=34.574467 min=10.0 max=88.0 stdv=22.292273]	Stats[mean=122.6383 min=110.0 max=168.0 stdv=12.378849]	(x=75.31 y=72.97)	FALSE	104.862	2	2	2	75.3114	72.9679	1	1	1	1	1	1	ip[width=12 height=6 bits=16 min=0.0 max=255.0]	1	0	0.8325	1.69967	0.875261	1.18194e-05	1.44222	1.36112	1	132.274	3.45723	2	0.509602	1	1	0.720202	10.2241
Dgr1	b32	45.4194	Stats[mean=42.42857 min=12.0 max=135.0 stdv=27.846891]	Stats[mean=110.14286 min=70.0 max=242.0 stdv=44.242893]	(x=78.67 y=115.46)	FALSE	139.713	2	2	2	78.6728	115.457	1	1	1	1	1	1	ip[width=14 height=6 bits=16 min=0.0 max=255.0]	1	0.0618317	0.958056	2.05167	0.789668	0.083292	1.67066	1.6298	1	149.336	3.90461	2	0.437043	1.00069	1	0.661736	10.0234
Dgr1	b33	38.7273	Stats[mean=35.098362 min=6.0 max=103.0 stdv=24.219624]	Stats[mean=85.2623 min=64.0 max=146.0 stdv=22.074799]	(x=79.61 y=48.08)	FALSE	93.0054	2	2	2	79.6122	48.0822	1	1	1	1	1	1	ip[width=14 height=6 bits=16 min=0.0 max=255.0]	1	0.0173487	1.04403	2.22361	0.778483	0.0303031	1.77889	1.70286	1	5.87296	4.10522	2	0.420073	1.00013	0.996817	0.699106	10.6376
Dgr1	b35	49.7075	Stats[mean=49.301075 min=18.0 max=145.0 stdv=29.494946]	Stats[mean=76.80645 min=50.0 max=125.0 stdv=16.822771]	(x=82.24 y=117.50)	FALSE	143.42	2	2	2	82.2425	117.497	1	1	1	1	1	1	ip[width=23 height=6 bits=16 min=0.0 max=255.0]	1	0.337709	1.69111	2.4371	0.496685	0.53387	2.66667	2.90542	1	126.794	6.54109	2	0.302792	1.1051	0.794363	0.612168	9.62978
Dgr1	b36	39.7797	Stats[mean=34.826923 min=13.0 max=96.0 stdv=21.27755]	Stats[mean=109.34615 min=75.0 max=204.0 stdv=33.893074]	(x=82.39 y=72.86)	FALSE	109.98	2	2	2	82.3863	72.8571	1	1	1	1	1	1	ip[width=14 height=6 bits=16 min=0.0 max=255.0]	1	0.0585539	0.936667	2.08881	0.766955	0.0772669	1.64924	1.6092	1	3.36605	3.91753	2	0.438456	1.00079	0.988566	0.646366	10.541
Dgr1	b38	44.1309	Stats[mean=46.90244 min=9.0 max=135.0 stdv=34.40306]	Stats[mean=123.32927 min=90.0 max=202.0 stdv=29.471918]	(x=83.46 y=28.44)	FALSE	88.1733	2	2	2	83.4621	28.4359	1	1	1	1	1	1	ip[width=19 height=6 bits=16 min=0.0 max=255.0]	1	0	1.38986	2.87711	0.634295	0.00700211	2.30169	2.27762	1	91.8894	5.24741	2	0.334032	1.00001	0.968919	0.660712	10.1416
Dgr1	b39	37.7042	Stats[mean=33.921875 min=3.0 max=114.0 stdv=29.481932]	Stats[mean=86.734375 min=64.0 max=115.0 stdv=11.522569]	(x=83.26 y=4.99)	FALSE	83.4133	2	2	2	83.264	4.98983	1	1	1	1	1	1	ip[width=14 height=6 bits=16 min=0.0 max=255.0]	1	0.00568059	1.13727	2.01889	0.800527	0.00861876	1.78885	1.72766	1	113.193	4.22522	2	0.452507	1.00001	0.99907	0.745356	10.7315
Dgr1	b40	47.1111	Stats[mean=45.7 min=15.0 max=101.0 stdv=23.122591]	Stats[mean=108.21667 min=82.0 max=185.0 stdv=26.22335]	(x=86.83 y=116.81)	FALSE	145.545	2	2	2	86.8274	116.809	1	1	1	1	1	1	ip[width=15 height=6 bits=16 min=0.0 max=255.0]	1	0	1.00667	2.40442	0.722331	0.00995469	1.81353	1.76874	1	142.298	4.18485	2	0.389715	1.00001	0.994512	0.628438	9.8681
Dgr1	b41	33.303	Stats[mean=25.526316 min=3.0 max=75.0 stdv=19.832428]	Stats[mean=85.89474 min=60.0 max=147.0 stdv=23.236889]	(x=87.08 y=17.71)	FALSE	88.8654	2	2	2	87.0828	17.71	1	1	1	1	1	1	ip[width=12 height=7 bits=16 min=0.0 max=255.0]	1	0	1.02181	1.52971	0.908772	0.0212294	1.44222	1.43604	1	138.779	3.75891	2	0.625482	1.00005	1	0.833741	11.1355
Dgr1	b42	43.0417	Stats[mean=45.56923 min=9.0 max=159.0 stdv=36.031223]	Stats[mean=58.4 min=38.0 max=102.0 stdv=18.177769]	(x=93.99 y=83.35)	FALSE	125.619	2	2	2	93.9864	83.3474	1	1	1	1	1	1	ip[width=15 height=6 bits=16 min=0.0 max=255.0]	1	0.0212687	1.14833	2.09706	0.759433	0.0328991	1.85712	1.80093	1	69.017	4.35907	2	0.423935	1.00018	0.988759	0.710924	10.2416
Dgr1	b43	52.7045	Stats[mean=51.49367 min=19.0 max=158.0 stdv=31.073475]	Stats[mean=66.21519 min=36.0 max=132.0 stdv=27.12633]	(x=95.94 y=119.55)	FALSE	153.29	2	2	2	95.9406	119.555	1	1	1	1	1	1	ip[width=19 height=5 bits=16 min=0.0 max=255.0]	1	0.111482	1.36778	3.00085	0.596865	0.15917	2.4037	2.35523	1	120.634	5.3663	2	0.301415	1.00492	0.949846	0.623913	9.35469
Dgr1	b44	44.7297	Stats[mean=41.415386 min=15.0 max=96.0 stdv=21.990688]	Stats[mean=69.04615 min=46.0 max=111.0 stdv=20.044039]	(x=103.22 y=110.27)	FALSE	151.038	2	2	2	103.216	110.267	1	1	1	1	1	1	ip[width=17 height=6 bits=16 min=0.0 max=255.0]	1	0.157167	1.19389	2.76449	0.657433	0.232074	2.087	2.05658	1	157.766	4.77706	2	0.349004	1.0093	0.961521	0.629554	10.0867
Dgr1	b45	43.4941	Stats[mean=38.0 min=4.0 max=106.0 stdv=26.289963]	Stats[mean=67.76 min=39.0 max=128.0 stdv=25.350964]	(x=104.26 y=19.05)	FALSE	105.982	2	2	2	104.256	19.0476	1	1	1	1	1	1	ip[width=18 height=6 bits=16 min=0.0 max=255.0]	1	0.182796	1.35438	2.71314	0.65291	0.260386	2.17051	2.17476	1	96.4456	5.10561	2	0.366038	1.01142	0.945738	0.671611	10.2001
Dgr1	b46	43.7097	Stats[mean=39.127274 min=10.0 max=113.0 stdv=28.083246]	Stats[mean=69.87273 min=59.0 max=94.0 stdv=7.193244]	(x=106.80 y=54.55)	FALSE	119.927	2	2	2	106.802	54.5527	1	1	1	1	1	1	ip[width=13 height=6 bits=16 min=0.0 max=255.0]	1	0.0144144	0.950833	1.92958	0.834843	0.0146393	1.61107	1.5313	1	154.96	3.78316	2	0.466428	1.00004	1	0.715562	10.1803
Dgr1	b47	44.3125	Stats[mean=34.701492 min=5.0 max=96.0 stdv=23.04542]	Stats[mean=83.89552 min=51.0 max=199.0 stdv=36.93776]	(x=109.85 y=66.91)	FALSE	128.625	2	2	2	109.853	66.909	1	1	1	1	1	1	ip[width=16 height=7 bits=16 min=0.0 max=255.0]	1	0.156048	1.21472	2.3863	0.748057	0.216096	1.90904	1.8829	1	97.8558	4.51727	2	0.424381	1.00626	0.989814	0.724078	10.125
Dgr1	b48	45.04	Stats[mean=40.533333 min=10.0 max=116.0 stdv=24.703331]	Stats[mean=92.51111 min=66.0 max=120.0 stdv=10.270483]	(x=109.78 y=35.45)	FALSE	115.365	2	2	2	109.783	35.4483	1	1	1	1	1	1	ip[width=11 height=6 bits=16 min=0.0 max=255.0]	1	0	0.737917	1.63852	0.896137	5.40004e-06	1.31318	1.23828	1	149.421	3.21678	2	0.544839	1	1	0.692596	10.0582
Dgr1	b49	62.0175	Stats[mean=61.333332 min=36.0 max=98.0 stdv=16.763617]	Stats[mean=73.90741 min=44.0 max=135.0 stdv=21.951292]	(x=110.39 y=118.59)	FALSE	162.011	2	2	2	110.385	118.586	1	1	1	1	1	1	ip[width=14 height=5 bits=16 min=0.0 max=255.0]	1	0.00954992	0.909444	2.47386	0.738725	0.018897	1.64924	1.65291	1	88.0088	3.93325	2	0.425713	1.00005	0.992723	0.610619	8.49988
Dgr1	b50	39.5082	Stats[mean=34.055557 min=6.0 max=100.0 stdv=25.883932]	Stats[mean=85.833336 min=74.0 max=105.0 stdv=5.503858]	(x=111.80 y=6.32)	FALSE	111.981	2	2	2	111.802	6.31943	1	1	1	1	1	1	ip[width=13 height=6 bits=16 min=0.0 max=255.0]	1	0	0.970347	1.83249	0.84866	0.0163269	1.55492	1.51702	1	34.6723	3.79054	2	0.511	1.00004	0.999714	0.736648	10.5659
Dgr1	b51	46.9333	Stats[mean=58.727272 min=16.0 max=182.0 stdv=43.070305]	Stats[mean=169.89772 min=113.0 max=249.0 stdv=41.240265]	(x=112.48 y=64.61)	FALSE	129.721	2	2	2	112.484	64.6135	1	1	1	1	1	1	ip[width=21 height=6 bits=16 min=0.0 max=255.0]	1	0.189117	1.52389	2.98	0.555909	0.290555	2.57509	2.58641	1	20.271	5.86921	2	0.292602	1.02166	0.880578	0.62974	9.88442
Dgr1	b52	44.1856	Stats[mean=56.68182 min=14.0 max=189.0 stdv=45.67993]	Stats[mean=133.17046 min=87.0 max=243.0 stdv=43.92345]	(x=113.28 y=42.06)	FALSE	120.84	2	2	2	113.283	42.0618	1	1	1	1	1	1	ip[width=21 height=6 bits=16 min=0.0 max=255.0]	1	0.11315	1.55722	3.28224	0.568712	0.172156	2.58887	2.56016	1	3.26455	5.86589	2	0.29583	1.00759	0.922495	0.644891	10.1366
Dgr1	b53	43.9636	Stats[mean=38.625 min=10.0 max=109.0 stdv=25.245707]	Stats[mean=121.125 min=84.0 max=218.0 stdv=39.280563]	(x=114.58 y=80.40)	FALSE	139.976	2	2	2	114.583	80.4001	1	1	1	1	1	1	ip[width=12 height=6 bits=16 min=0.0 max=255.0]	1	0	0.877222	1.92157	0.848952	8.28715e-06	1.49071	1.43481	1	58.3922	3.60345	2	0.502611	1	0.999683	0.691666	10.157
Dgr1	b54	46.0577	Stats[mean=49.4375 min=12.0 max=146.0 stdv=38.438072]	Stats[mean=85.625 min=67.0 max=104.0 stdv=7.902666]	(x=115.64 y=68.14)	FALSE	134.223	2	2	2	115.641	68.14	1	1	1	1	1	1	ip[width=11 height=6 bits=16 min=0.0 max=255.0]	1	0	0.806944	1.64348	0.911861	2.29336e-05	1.37275	1.25788	1	30.9638	3.33474	2	0.545218	1	1	0.75466	9.96479
Dgr1	b55	48.7632	Stats[mean=38.859375 min=10.0 max=99.0 stdv=20.723322]	Stats[mean=98.921875 min=65.0 max=196.0 stdv=37.33389]	(x=117.94 y=104.23)	FALSE	157.393	2	2	2	117.94	104.225	1	1	1	1	1	1	ip[width=14 height=7 bits=16 min=0.0 max=255.0]	1	0.0189103	1.13833	2.22361	0.809656	0.0322038	1.77889	1.71386	1	167.85	4.20329	2	0.458018	1.00013	1	0.753734	9.71646
Dgr1	b56	46.4821	Stats[mean=46.62 min=12.0 max=140.0 stdv=30.403336]	Stats[mean=73.76 min=41.0 max=137.0 stdv=25.61613]	(x=122.30 y=66.92)	FALSE	139.408	2	2	2	122.299	66.9152	1	1	1	1	1	1	ip[width=13 height=5 bits=16 min=0.0 max=255.0]	1	0	0.847778	2.4661	0.75498	0.00969013	1.62754	1.56255	1	140.202	3.75646	2	0.407501	1.00001	0.998364	0.605121	9.92583
Dgr1	b57	48.0412	Stats[mean=58.858696 min=8.0 max=166.0 stdv=42.657745]	Stats[mean=57.97826 min=27.0 max=99.0 stdv=16.151058]	(x=124.51 y=11.87)	FALSE	125.075	2	2	2	124.51	11.8711	1	1	1	1	1	1	ip[width=23 height=6 bits=16 min=0.0 max=255.0]	1	0.0455557	1.64694	3.65943	0.48949	0.0727217	2.95146	2.901	1	75.4266	6.50238	2	0.240722	1.00162	0.893325	0.599957	9.78272
Dgr1	b58	45.4045	Stats[mean=41.0375 min=15.0 max=100.0 stdv=23.765438]	Stats[mean=73.5125 min=43.0 max=168.0 stdv=32.082565]	(x=127.84 y=26.99)	FALSE	130.66	2	2	2	127.842	26.9905	1	1	1	1	1	1	ip[width=20 height=6 bits=16 min=0.0 max=255.0]	1	0.17366	1.47056	2.96119	0.58084	0.244993	2.4513	2.46671	1	156.074	5.6405	2	0.3116	1.01415	0.916631	0.637884	10.0247
Dgr1	b59	44.5895	Stats[mean=40.261364 min=12.0 max=106.0 stdv=23.863834]	Stats[mean=70.375 min=41.0 max=121.0 stdv=22.115326]	(x=129.08 y=1.97)	FALSE	129.094	2	2	2	129.079	1.97439	1	1	1	1	1	1	ip[width=21 height=6 bits=16 min=0.0 max=255.0]	1	0	1.55814	3.41941	0.552627	0.00290214	2.65665	2.64179	1	12.795	5.9524	2	0.281093	1.00003	0.955956	0.63086	10.0996
Dgr1	b60	51.2405	Stats[mean=45.115944 min=16.0 max=105.0 stdv=24.588099]	Stats[mean=94.14493 min=54.0 max=178.0 stdv=33.206253]	(x=129.66 y=56.86)	FALSE	141.582	2	2	2	129.661	56.8633	1	1	1	1	1	1	ip[width=18 height=5 bits=16 min=0.0 max=255.0]	1	0	1.24083	2.96967	0.5912	0.00958909	2.26667	2.2529	1	119.053	5.13564	2	0.307502	1.00008	0.970243	0.59219	9.48907
Dgr1	b61	46.6375	Stats[mean=44.63158 min=6.0 max=112.0 stdv=27.621172]	Stats[mean=52.61842 min=31.0 max=106.0 stdv=18.25009]	(x=129.97 y=6.69)	FALSE	130.138	2	2	2	129.966	6.69257	1	1	1	1	1	1	ip[width=17 height=6 bits=16 min=0.0 max=255.0]	1	0.0594778	1.29767	2.74874	0.684546	0.0794134	2.19899	2.10846	1	97.8341	4.88075	2	0.341688	1.00109	0.994809	0.673983	9.91157
Dgr1	b62	41.3585	Stats[mean=38.22222 min=3.0 max=126.0 stdv=32.678104]	Stats[mean=75.6 min=57.0 max=110.0 stdv=12.401246]	(x=130.76 y=46.77)	FALSE	138.872	2	2	2	130.757	46.7747	1	1	1	1	1	1	ip[width=12 height=6 bits=16 min=0.0 max=255.0]	1	0.0407811	0.815556	1.69967	0.875148	0.1015	1.35974	1.34271	1	89.2264	3.42209	2	0.561633	1.00077	1	0.698806	10.3961
Dgr1	b63	51.75	Stats[mean=49.411766 min=24.0 max=99.0 stdv=20.099926]	Stats[mean=66.196075 min=50.0 max=84.0 stdv=7.1246605]	(x=132.79 y=113.96)	FALSE	174.984	2	2	2	132.786	113.961	1	1	1	1	1	1	ip[width=14 height=5 bits=16 min=0.0 max=255.0]	1	0	0.911667	2.34803	0.740281	0.00508781	1.73845	1.66161	1	31.6595	3.93391	2	0.384078	1	0.998783	0.614514	9.44231
Dgr1	b65	50.7582	Stats[mean=51.280487 min=15.0 max=156.0 stdv=32.72454]	Stats[mean=32.80488 min=18.0 max=58.0 stdv=11.727818]	(x=2.07 y=127.38)	FALSE	127.395	2	2	2	2.06599	127.378	1	2	1	2	2	1	ip[width=19 height=6 bits=16 min=0.0 max=255.0]	1	0	1.48532	3.00347	0.627115	0.0020111	2.44767	2.37854	1	33.2938	5.45559	2	0.315663	1	0.972321	0.675158	7.84944
Dgr1	b67	42.6234	Stats[mean=39.625 min=9.0 max=122.0 stdv=26.91114]	Stats[mean=44.458332 min=26.0 max=73.0 stdv=11.652163]	(x=6.28 y=14.97)	FALSE	16.2351	2	2	2	6.28174	14.9706	1	2	1	2	2	1	ip[width=16 height=6 bits=16 min=0.0 max=255.0]	1	0.0934199	1.262	2.53409	0.714489	0.126315	2.087	1.99575	1	29.4985	4.71126	2	0.368915	1.00245	0.987204	0.701871	8.45312
Dgr1	b68	61.1207	Stats[mean=56.787235 min=32.0 max=124.0 stdv=25.009508]	Stats[mean=94.93617 min=43.0 max=123.0 stdv=18.302298]	(x=10.57 y=34.13)	FALSE	35.7298	2	2	2	10.5699	34.1306	1	2	1	2	2	1	ip[width=13 height=6 bits=16 min=0.0 max=255.0]	1	0	0.886892	2.23607	0.837376	0.00800864	1.49071	1.47966	1	176.538	3.64821	2	0.508152	1.00001	1	0.678344	7.08046
Dgr1	b69	42.5921	Stats[mean=39.27778 min=7.0 max=127.0 stdv=28.513018]	Stats[mean=71.986115 min=39.0 max=138.0 stdv=21.174988]	(x=13.49 y=42.50)	FALSE	44.5898	2	2	2	13.4852	42.5018	1	2	1	2	2	1	ip[width=14 height=7 bits=16 min=0.0 max=255.0]	1	0	1.2512	1.71466	0.877567	0.00918256	1.73845	1.68139	1	38.2873	4.2328	2	0.52712	1.00002	1	0.87519	8.45544
Dgr1	b70	48.7975	Stats[mean=52.041096 min=12.0 max=169.0 stdv=36.336178]	Stats[mean=86.438354 min=43.0 max=165.0 stdv=32.04987]	(x=13.94 y=77.40)	FALSE	78.6443	2	2	2	13.9364	77.3996	1	2	1	2	2	1	ip[width=17 height=6 bits=16 min=0.0 max=255.0]	1	0	1.26823	2.77665	0.676046	0.000247014	2.15407	2.05928	1	23.6925	4.8553	2	0.348008	1	0.96558	0.670038	7.99495
Dgr1	b71	45.8592	Stats[mean=42.625 min=11.0 max=132.0 stdv=30.939522]	Stats[mean=118.96875 min=94.0 max=165.0 stdv=18.967783]	(x=18.78 y=102.40)	FALSE	104.109	2	2	2	18.7846	102.4	1	2	1	2	2	1	ip[width=15 height=6 bits=16 min=0.0 max=255.0]	1	0.0364939	1.14097	2.12505	0.771959	0.0503234	1.77889	1.77028	1	77.2321	4.30968	2	0.459079	1.00038	0.997511	0.720082	8.213
Dgr1	b72	43.0735	Stats[mean=38.95 min=0.0 max=134.0 stdv=34.565792]	Stats[mean=68.3 min=38.0 max=131.0 stdv=21.573917]	(x=19.06 y=5.55)	FALSE	19.8523	2	2	2	19.0612	5.54838	1	2	1	2	2	1	ip[width=13 height=7 bits=16 min=0.0 max=255.0]	1	0.0159956	1.05948	1.81827	0.861558	0.0186638	1.62754	1.54298	1	117.812	3.93106	2	0.509261	1.00004	0.999787	0.782964	8.41972
Dgr1	b73	48.7	Stats[mean=47.487804 min=13.0 max=134.0 stdv=29.49084]	Stats[mean=95.243904 min=50.0 max=151.0 stdv=29.149492]	(x=19.13 y=120.35)	FALSE	121.866	2	2	2	19.1329	120.355	1	2	1	2	2	1	ip[width=19 height=7 bits=16 min=0.0 max=255.0]	1	0	1.50542	2.66934	0.650528	0.00731262	2.38514	2.31842	1	28.7243	5.39263	2	0.33693	1.00001	0.962696	0.705457	8.00218
Dgr1	b74	45.8169	Stats[mean=40.09375 min=4.0 max=114.0 stdv=27.381907]	Stats[mean=84.703125 min=45.0 max=176.0 stdv=37.815624]	(x=21.10 y=11.94)	FALSE	24.2416	2	2	2	21.0993	11.9364	1	2	1	2	2	1	ip[width=15 height=6 bits=16 min=0.0 max=255.0]	1	0	1.1153	2.23331	0.782748	0.000775193	1.89502	1.74563	1	44.9235	4.23146	2	0.395434	1	0.999168	0.723146	8.21613
Dgr1	b75	44.9	Stats[mean=38.096153 min=4.0 max=114.0 stdv=27.193035]	Stats[mean=39.51923 min=28.0 max=68.0 stdv=9.740738]	(x=21.50 y=35.88)	FALSE	41.8301	2	2	2	21.5011	35.8812	1	2	1	2	2	1	ip[width=12 height=6 bits=16 min=0.0 max=255.0]	1	0.0108761	0.940035	1.90029	0.873244	0.0094512	1.52023	1.44228	1	77.5722	3.67798	2	0.517885	1.00002	1	0.758544	8.28418
Dgr1	b76	53.6262	Stats[mean=60.52941 min=23.0 max=167.0 stdv=36.699936]	Stats[mean=70.5 min=27.0 max=119.0 stdv=24.408548]	(x=22.99 y=102.06)	FALSE	104.62	2	2	2	22.9908	102.062	1	2	1	2	2	1	ip[width=24 height=6 bits=16 min=0.0 max=255.0]	1	0.054288	1.80972	3.64803	0.521738	0.0247271	3.04047	2.95513	1	38.4484	6.60214	2	0.249253	1.00104	0.93268	0.65007	7.63662
Dgr1	b77	45.6774	Stats[mean=40.75472 min=7.0 max=106.0 stdv=28.119871]	Stats[mean=95.49056 min=68.0 max=147.0 stdv=22.164267]	(x=23.13 y=41.79)	FALSE	47.7672	2	2	2	23.1289	41.7943	1	2	1	2	2	1	ip[width=14 height=6 bits=16 min=0.0 max=255.0]	1	0	0.957049	2.23367	0.776022	0.00190588	1.73845	1.64327	1	124.283	3.93672	2	0.403197	1	0.999166	0.652637	8.22649
Dgr1	b78	46.0676	Stats[mean=54.64706 min=9.0 max=164.0 stdv=43.751934]	Stats[mean=68.19118 min=34.0 max=131.0 stdv=25.281258]	(x=23.53 y=81.69)	FALSE	85.0104	2	2	2	23.529	81.6894	1	2	1	2	2	1	ip[width=17 height=6 bits=16 min=0.0 max=255.0]	1	0.0855492	1.18701	2.90923	0.638243	0.119149	2.14994	2.12071	1	31.8565	4.83437	2	0.326975	1.00251	0.979205	0.613202	8.19753
Dgr1	b79	46.3962	Stats[mean=38.636364 min=6.0 max=110.0 stdv=28.571486]	Stats[mean=88.545456 min=53.0 max=132.0 stdv=15.215437]	(x=23.46 y=31.86)	FALSE	39.5715	2	2	2	23.4645	31.8641	1	2	1	2	2	1	ip[width=11 height=6 bits=16 min=0.0 max=255.0]	1	0	0.815312	1.59693	0.911979	0	1.33333	1.29161	1	26.5651	3.35177	2	0.583925	1	1	0.738102	8.17314
Dgr1	b80	53.3434	Stats[mean=56.840908 min=13.0 max=171.0 stdv=40.530075]	Stats[mean=126.954544 min=68.0 max=208.0 stdv=36.994225]	(x=24.63 y=120.91)	FALSE	123.395	2	2	2	24.627	120.913	1	2	1	2	2	1	ip[width=22 height=6 bits=16 min=0.0 max=255.0]	1	0.00273033	1.55764	3.3528	0.528639	0.00896395	2.7455	2.67387	1	59.3594	6.08497	2	0.263108	1.00003	0.914316	0.617127	7.6576
Dgr1	b81	43.7391	Stats[mean=51.419353 min=7.0 max=188.0 stdv=49.70884]	Stats[mean=89.370964 min=48.0 max=117.0 stdv=14.644681]	(x=26.68 y=28.83)	FALSE	39.2815	2	2	2	26.6755	28.835	1	2	1	2	2	1	ip[width=15 height=6 bits=16 min=0.0 max=255.0]	1	0	1.09118	2.14078	0.772148	0.00175045	1.78885	1.75024	1	120.997	4.21408	2	0.434167	1.00002	0.999618	0.702648	8.37032
Dgr1	b82	43.7255	Stats[mean=42.68889 min=8.0 max=143.0 stdv=36.191925]	Stats[mean=110.333336 min=89.0 max=135.0 stdv=9.965851]	(x=26.65 y=71.23)	FALSE	76.0489	2	2	2	26.6469	71.2277	1	2	1	2	2	1	ip[width=11 height=6 bits=16 min=0.0 max=255.0]	1	0	0.794028	1.76951	0.885762	2.16669e-05	1.37275	1.29569	1	118.443	3.35633	2	0.536491	1	1	0.709606	8.37134
Dgr1	b83	44.3148	Stats[mean=48.32 min=8.0 max=143.0 stdv=37.50779]	Stats[mean=53.42 min=32.0 max=85.0 stdv=10.051074]	(x=26.99 y=35.41)	FALSE	44.5263	2	2	2	26.9924	35.4119	1	2	1	2	2	1	ip[width=12 height=6 bits=16 min=0.0 max=255.0]	1	0	0.874861	1.79505	0.863653	0.0346972	1.43604	1.38464	1	78.1532	3.56784	2	0.540149	1.00043	0.998732	0.728544	8.3276
Dgr1	b84	48.4737	Stats[mean=44.735847 min=12.0 max=110.0 stdv=26.999395]	Stats[mean=76.037735 min=52.0 max=134.0 stdv=22.467037]	(x=28.52 y=105.99)	FALSE	109.763	2	2	2	28.5162	105.994	1	2	1	2	2	1	ip[width=13 height=6 bits=16 min=0.0 max=255.0]	1	0	0.890556	2.01021	0.791979	0.00190216	1.61107	1.56865	1	26.1097	3.75905	2	0.436858	1.00001	1	0.647255	8.01898
Dgr1	b85	46.8961	Stats[mean=50.52055 min=12.0 max=161.0 stdv=35.041687]	Stats[mean=115.41096 min=61.0 max=219.0 stdv=41.24481]	(x=29.35 y=79.15)	FALSE	84.4165	2	2	2	29.3463	79.1513	1	2	1	2	2	1	ip[width=18 height=5 bits=16 min=0.0 max=255.0]	1	0.0562966	1.24201	2.92052	0.614849	0.0752669	2.26667	2.21024	1	26.1186	5.0383	2	0.307795	1.00111	0.964411	0.609578	8.13605
Dgr1	b86	44.2364	Stats[mean=40.29787 min=7.0 max=135.0 stdv=31.408192]	Stats[mean=110.55319 min=88.0 max=145.0 stdv=14.774844]	(x=29.45 y=100.12)	FALSE	104.363	2	2	2	29.447	100.123	1	2	1	2	2	1	ip[width=11 height=7 bits=16 min=0.0 max=255.0]	1	0	0.841389	1.31708	0.952099	0.05141	1.22927	1.2147	1	98.0907	3.33244	2	0.708942	1.00016	1	0.83034	8.33342
Dgr1	b88	45.75	Stats[mean=44.24 min=13.0 max=134.0 stdv=28.1525]	Stats[mean=77.933334 min=47.0 max=162.0 stdv=30.240627]	(x=34.78 y=119.31)	FALSE	124.279	2	2	2	34.7764	119.314	1	2	1	2	2	1	ip[width=17 height=6 bits=16 min=0.0 max=255.0]	1	0.0636046	1.31625	2.42918	0.713718	0.0805035	2.10819	2.06473	1	23.4169	4.81405	2	0.377078	1.00108	0.997789	0.711177	8.2211
Dgr1	b89	60.18	Stats[mean=55.90698 min=29.0 max=120.0 stdv=23.809576]	Stats[mean=65.906975 min=56.0 max=80.0 stdv=4.481783]	(x=35.44 y=52.24)	FALSE	63.1273	2	2	2	35.4419	52.2392	1	2	1	2	2	1	ip[width=11 height=6 bits=16 min=0.0 max=255.0]	1	0	0.755903	2.08806	0.856572	1.96568e-05	1.39204	1.32532	1	8.13003	3.33009	2	0.496675	1	1	0.656933	7.15027
Dgr1	b90	41.4	Stats[mean=36.968254 min=7.0 max=96.0 stdv=23.705156]	Stats[mean=91.22222 min=66.0 max=164.0 stdv=28.107193]	(x=36.23 y=105.56)	FALSE	111.604	2	2	2	36.2257	105.561	1	2	1	2	2	1	ip[width=15 height=7 bits=16 min=0.0 max=255.0]	1	0	1.15847	2.02617	0.76734	0.000489414	1.88562	1.81039	1	42.1733	4.35566	2	0.414847	1.00001	0.989912	0.726671	8.54391
Dgr1	b91	47.6379	Stats[mean=48.06 min=11.0 max=160.0 stdv=38.50174]	Stats[mean=79.88 min=69.0 max=110.0 stdv=8.160732]	(x=37.66 y=109.85)	FALSE	116.126	2	2	2	37.6554	109.852	1	2	1	2	2	1	ip[width=12 height=6 bits=16 min=0.0 max=255.0]	1	0	0.907222	1.74005	0.889931	1.51829e-06	1.39204	1.38483	1	100.305	3.57918	2	0.596101	1	1	0.763871	8.081
Dgr1	b92	53.5294	Stats[mean=49.763157 min=19.0 max=121.0 stdv=24.549742]	Stats[mean=62.67105 min=31.0 max=122.0 stdv=26.00789]	(x=42.27 y=113.97)	FALSE	121.559	2	2	2	42.266	113.974	1	2	1	2	2	1	ip[width=19 height=6 bits=16 min=0.0 max=255.0]	1	0.211046	1.36722	2.73678	0.621708	0.263214	2.2784	2.27222	1	105.537	5.25692	2	0.335343	1.01297	0.927804	0.646337	7.6438
Dgr1	b93	48.0247	Stats[mean=44.150684 min=12.0 max=125.0 stdv=24.974804]	Stats[mean=90.328766 min=54.0 max=155.0 stdv=28.902641]	(x=42.65 y=67.53)	FALSE	79.8693	2	2	2	42.6476	67.5299	1	2	1	2	2	1	ip[width=18 height=6 bits=16 min=0.0 max=255.0]	1	0.099216	1.34042	2.7543	0.629758	0.133075	2.21911	2.21851	1	55.211	5.17176	2	0.346571	1.00307	0.944695	0.649988	8.0523
Dgr1	b94	50.1375	Stats[mean=47.79452 min=19.0 max=113.0 stdv=24.05489]	Stats[mean=116.83562 min=74.0 max=200.0 stdv=37.13938]	(x=44.05 y=104.09)	FALSE	113.027	2	2	2	44.0522	104.089	1	2	1	2	2	1	ip[width=18 height=5 bits=16 min=0.0 max=255.0]	1	0.00536985	1.31847	3.19266	0.608144	0.0107933	2.29395	2.26052	1	140.286	5.2196	2	0.319016	1.00002	0.970754	0.622893	7.89551
Dgr1	b95	50.1139	Stats[mean=44.295776 min=7.0 max=129.0 stdv=29.461061]	Stats[mean=95.49296 min=44.0 max=188.0 stdv=35.676674]	(x=48.63 y=7.29)	FALSE	49.1727	2	2	2	48.6291	7.29127	1	2	1	2	2	1	ip[width=17 height=6 bits=16 min=0.0 max=255.0]	1	0.110158	1.24604	2.76134	0.694731	0.140436	2.08273	2.011	1	42.8389	4.74748	2	0.365742	1.00313	0.971402	0.675677	7.89726
Dgr1	b96	48.379	Stats[mean=46.75862 min=12.0 max=116.0 stdv=25.753738]	Stats[mean=91.344826 min=45.0 max=165.0 stdv=37.079998]	(x=48.89 y=78.23)	FALSE	92.2516	2	2	2	48.8924	78.2297	1	2	1	2	2	1	ip[width=20 height=6 bits=16 min=0.0 max=255.0]	1	0.0882056	1.56792	3.06817	0.592946	0.123397	2.56125	2.51809	1	130.298	5.76446	2	0.304319	1.00392	0.948655	0.664992	8.02601
Dgr1	b97	45.6216	Stats[mean=44.376812 min=7.0 max=125.0 stdv=31.381008]	Stats[mean=64.666664 min=35.0 max=175.0 stdv=27.988268]	(x=51.00 y=26.45)	FALSE	57.4453	2	2	2	50.9951	26.4472	1	2	1	2	2	1	ip[width=17 height=6 bits=16 min=0.0 max=255.0]	1	0.0932039	1.20014	2.69019	0.675838	0.119049	2.087	2.00628	1	64.6111	4.72389	2	0.350831	1.00223	0.976329	0.648587	8.23063
Dgr1	b98	49.3542	Stats[mean=47.903225 min=20.0 max=105.0 stdv=24.914665]	Stats[mean=107.48387 min=71.0 max=165.0 stdv=25.974323]	(x=51.15 y=81.65)	FALSE	96.353	2	2	2	51.1519	81.654	1	2	1	2	2	1	ip[width=21 height=6 bits=16 min=0.0 max=255.0]	1	0.126211	1.59361	3.3375	0.570024	0.189591	2.67	2.60365	1	2.08517	5.9272	2	0.284623	1.00962	0.933529	0.652055	7.95364
Dgr1	b99	46.8308	Stats[mean=47.508476 min=12.0 max=142.0 stdv=33.121704]	Stats[mean=86.13559 min=72.0 max=113.0 stdv=9.17917]	(x=53.79 y=98.14)	FALSE	111.915	2	2	2	53.7861	98.1431	1	2	1	2	2	1	ip[width=14 height=6 bits=16 min=0.0 max=255.0]	1	0.0102613	1.02611	2.17307	0.778643	0.0239246	1.73845	1.69947	1	177.706	4.06942	2	0.432293	1.00006	0.999459	0.677583	8.1409
Dgr1	b100	49.3	Stats[mean=46.861538 min=17.0 max=110.0 stdv=23.200132]	Stats[mean=132.86154 min=74.0 max=255.0 stdv=55.245724]	(x=54.78 y=100.07)	FALSE	114.079	2	2	2	54.7754	100.068	1	2	1	2	2	1	ip[width=17 height=5 bits=16 min=0.0 max=255.0]	1	0.0530214	1.15722	2.79773	0.629335	0.0560075	2.15407	2.07724	1	16.2159	4.80698	2	0.317548	1.00051	0.962569	0.601722	7.95766
Dgr1	b102	43.1444	Stats[mean=56.120483 min=7.0 max=180.0 stdv=49.855255]	Stats[mean=114.3253 min=54.0 max=252.0 stdv=42.259106]	(x=58.76 y=52.83)	FALSE	79.019	2	2	2	58.7644	52.8276	1	2	1	2	2	1	ip[width=19 height=7 bits=16 min=0.0 max=255.0]	1	0	1.51028	2.61575	0.658247	0.00751362	2.32857	2.30105	1	23.1938	5.36956	2	0.354642	1.00001	0.970719	0.710839	8.41445
Dgr1	b103	44.8594	Stats[mean=43.392857 min=8.0 max=141.0 stdv=37.538673]	Stats[mean=53.410713 min=31.0 max=95.0 stdv=13.40119]	(x=58.55 y=47.35)	FALSE	75.3034	2	2	2	58.5525	47.352	1	2	1	2	2	1	ip[width=14 height=6 bits=16 min=0.0 max=255.0]	1	0.0118609	0.979167	2.47386	0.781697	0.0114441	1.64924	1.63488	1	2.09191	3.96747	2	0.458351	1.00002	0.99703	0.667049	8.28719
Dgr1	b104	51.2542	Stats[mean=47.9 min=15.0 max=129.0 stdv=32.78019]	Stats[mean=95.88 min=71.0 max=112.0 stdv=7.238333]	(x=61.06 y=85.41)	FALSE	104.996	2	2	2	61.0646	85.412	1	2	1	2	2	1	ip[width=12 height=6 bits=16 min=0.0 max=255.0]	1	0	0.865278	1.79505	0.8769	3.54416e-05	1.43604	1.37273	1	109.653	3.52134	2	0.534232	1	0.999679	0.737473	7.81264
Dgr1	b105	46.5976	Stats[mean=43.706665 min=9.0 max=139.0 stdv=30.07503]	Stats[mean=111.62666 min=60.0 max=209.0 stdv=41.84843]	(x=63.28 y=4.97)	FALSE	63.4772	2	2	2	63.2825	4.96766	1	2	1	2	2	1	ip[width=17 height=6 bits=16 min=0.0 max=255.0]	1	0	1.3285	2.6396	0.67509	0.00350538	2.20706	2.12416	1	29.683	4.97284	2	0.347251	1.00001	0.978911	0.679853	8.1582
Dgr1	b107	62.2368	Stats[mean=61.34722 min=31.0 max=147.0 stdv=24.691996]	Stats[mean=97.25 min=72.0 max=148.0 stdv=22.40017]	(x=65.24 y=79.63)	FALSE	102.946	2	2	2	65.2431	79.6315	1	2	1	2	2	1	ip[width=19 height=5 bits=16 min=0.0 max=255.0]	1	0.0828457	1.24389	3.25	0.570761	0.129519	2.4513	2.31232	1	43.9946	5.23322	2	0.263571	1.00337	0.959503	0.577645	6.99763
Dgr1	b108	46.1842	Stats[mean=53.449276 min=9.0 max=176.0 stdv=45.064835]	Stats[mean=119.94203 min=48.0 max=255.0 stdv=58.626156]	(x=67.41 y=44.57)	FALSE	80.8128	2	2	2	67.4104	44.5707	1	2	1	2	2	1	ip[width=17 height=5 bits=16 min=0.0 max=255.0]	1	0.0356462	1.22847	3.0798	0.63519	0.0466962	2.20706	2.12549	1	25.7822	4.92987	2	0.321105	1.00038	0.970911	0.623539	8.18888
Dgr1	b109	51.3036	Stats[mean=49.541668 min=17.0 max=118.0 stdv=29.227615]	Stats[mean=189.39583 min=166.0 max=246.0 stdv=16.947653]	(x=68.84 y=121.41)	FALSE	139.571	2	2	2	68.8365	121.415	1	2	1	2	2	1	ip[width=12 height=6 bits=16 min=0.0 max=255.0]	1	0.0131602	0.888611	1.86003	0.845557	0.00829046	1.49071	1.44989	1	68.3262	3.63404	2	0.509137	1.00004	0.999375	0.70947	7.80898
Dgr1	b110	52.4328	Stats[mean=49.564518 min=18.0 max=114.0 stdv=24.372534]	Stats[mean=135.01613 min=103.0 max=230.0 stdv=33.318382]	(x=69.83 y=102.56)	FALSE	124.082	2	2	2	69.834	102.564	1	2	1	2	2	1	ip[width=15 height=6 bits=16 min=0.0 max=255.0]	1	0	1.09222	2.51247	0.71838	0.00671603	1.89502	1.83849	1	41.1209	4.37102	2	0.387251	1.00001	0.993431	0.651503	7.72517
Dgr1	b111	56.5938	Stats[mean=61.87931 min=27.0 max=158.0 stdv=36.021473]	Stats[mean=49.982758 min=32.0 max=76.0 stdv=9.566923]	(x=69.80 y=80.72)	FALSE	106.715	2	2	2	69.7962	80.7249	1	2	1	2	2	1	ip[width=14 height=6 bits=16 min=0.0 max=255.0]	1	0.0291582	1.01	2.11922	0.787656	0.043151	1.73333	1.64831	1	21.2579	4.01418	2	0.428023	1.00023	0.994258	0.685549	7.4164
Dgr1	b112	47.4674	Stats[mean=45.792683 min=9.0 max=151.0 stdv=33.442318]	Stats[mean=107.414635 min=56.0 max=216.0 stdv=39.451782]	(x=70.62 y=25.96)	FALSE	75.2411	2	2	2	70.6215	25.9582	1	2	1	2	2	1	ip[width=19 height=6 bits=16 min=0.0 max=255.0]	1	0.133637	1.45965	2.70381	0.64132	0.196832	2.35891	2.2982	1	47.6978	5.34801	2	0.333993	1.00731	0.947997	0.685124	8.09365
Dgr1	b113	53.5347	Stats[mean=59.177082 min=22.0 max=166.0 stdv=36.41457]	Stats[mean=80.760414 min=45.0 max=142.0 stdv=26.234869]	(x=70.56 y=46.11)	FALSE	84.2904	2	2	2	70.5579	46.1134	1	2	1	2	2	1	ip[width=23 height=6 bits=16 min=0.0 max=255.0]	1	0.144546	1.6925	3.22876	0.524862	0.232789	2.78408	2.81513	1	15.1244	6.36571	2	0.278019	1.01518	0.888451	0.635945	7.64341
Dgr1	b114	47.5588	Stats[mean=46.596775 min=13.0 max=134.0 stdv=33.465645]	Stats[mean=91.48387 min=42.0 max=166.0 stdv=28.979214]	(x=71.57 y=10.79)	FALSE	72.3792	2	2	2	71.5709	10.7867	1	2	1	2	2	1	ip[width=15 height=6 bits=16 min=0.0 max=255.0]	1	0	1.08924	2.39283	0.747352	0.00679868	1.85712	1.78123	1	154.807	4.2796	2	0.402117	1.00001	0.987814	0.678034	8.08687
Dgr1	b115	44.2113	Stats[mean=41.272728 min=10.0 max=116.0 stdv=24.897047]	Stats[mean=133.63637 min=85.0 max=255.0 stdv=52.43623]	(x=73.40 y=56.29)	FALSE	92.4934	2	2	2	73.3951	56.2866	1	2	1	2	2	1	ip[width=15 height=7 bits=16 min=0.0 max=255.0]	1	0.0876582	1.16431	2.04784	0.772475	0.127701	1.81353	1.80698	1	162.794	4.35207	2	0.450742	1.00199	0.992071	0.724445	8.33529
Dgr1	b116	50.1011	Stats[mean=45.864197 min=13.0 max=129.0 stdv=26.834564]	Stats[mean=155.35803 min=85.0 max=255.0 stdv=55.223934]	(x=75.09 y=19.19)	FALSE	77.5024	2	2	2	75.0896	19.1879	1	2	1	2	2	1	ip[width=20 height=6 bits=16 min=0.0 max=255.0]	1	0.0243567	1.42167	3.246	0.584389	0.0406086	2.51573	2.40979	1	33.8054	5.52908	2	0.28601	1.00045	0.946507	0.631124	7.89821
Dgr1	b117	49.2703	Stats[mean=53.913044 min=15.0 max=173.0 stdv=40.091343]	Stats[mean=122.840576 min=67.0 max=235.0 stdv=45.6913]	(x=76.07 y=115.43)	FALSE	138.243	2	2	2	76.0694	115.432	1	2	1	2	2	1	ip[width=17 height=6 bits=16 min=0.0 max=255.0]	1	0.0255755	1.22139	2.73814	0.668184	0.0337956	2.10819	2.09953	1	15.7142	4.79274	2	0.349902	1.00019	0.999318	0.639308	7.95986
Dgr1	b118	49.7797	Stats[mean=47.843136 min=13.0 max=138.0 stdv=32.94442]	Stats[mean=132.03922 min=92.0 max=214.0 stdv=27.331272]	(x=77.72 y=124.87)	FALSE	147.087	2	2	2	77.7239	124.874	1	2	1	2	2	1	ip[width=12 height=7 bits=16 min=0.0 max=255.0]	1	0	0.932222	1.69967	0.913285	0.00256015	1.35974	1.36307	1	1.97489	3.58147	2	0.641976	1.00002	1	0.806892	7.92206
Dgr1	b119	52.5185	Stats[mean=43.54348 min=16.0 max=87.0 stdv=20.395758]	Stats[mean=68.152176 min=58.0 max=87.0 stdv=6.5759406]	(x=77.77 y=107.75)	FALSE	132.885	2	2	2	77.766	107.754	1	2	1	2	2	1	ip[width=12 height=6 bits=16 min=0.0 max=255.0]	1	0	0.800833	2.08117	0.825109	0.00600813	1.49071	1.40309	1	152.667	3.49237	2	0.458844	1.00007	0.999653	0.644705	7.71882
Dgr1	b120	48.4308	Stats[mean=48.793102 min=14.0 max=157.0 stdv=37.71349]	Stats[mean=200.60345 min=145.0 max=252.0 stdv=20.137196]	(x=82.02 y=70.56)	FALSE	108.199	2	2	2	82.0249	70.561	1	2	1	2	2	1	ip[width=14 height=6 bits=16 min=0.0 max=255.0]	1	0	1.01833	1.96082	0.812808	0.00586773	1.64924	1.61604	1	21.7648	3.96786	2	0.476685	1.00002	0.999727	0.719401	8.02216
[truncated: 1,892 more rows]
[truncated: 6 more columns]

## Sheet: Fig5
Fig 5A. Growth curves (OD600).																											Fig 5C. LD-crosslink (%).							Fig 5D. Outer membrane proteins tethered to sacculi. Log2 fold-change (relative to wt).
[truncated: 122 more rows]

## Sheet: S2 Fig
S2A Fig. Identity matrix (%).
[truncated: 7 more rows]

## Sheet: S3 Fig
S3A Fig. Growth curves (OD600).																																																S3B Fig. Cell length and width (µm).
[truncated: 277 more rows]
[truncated: 28 more columns]

[truncated: 3 more sheets: S4 Fig, S7 Fig, S9 Fig]
