# Supplementary material for: LD-transpeptidation is crucial for fitness and polar growth in Agrobacterium tumefaciens
Source: PLoS Genet. 2024 Oct 21;20(10):e1011449. doi: 10.1371/journal.pgen.1011449 (PMC11527210; doi:10.1371/journal.pgen.1011449)
Supplement: S1 File — Jupyter notebook and python script. (ZIP) [file pgen.1011449.s021.zip]

Archive with 2 entries (2 files):
- main.ipynb
- main.py
