# Supplementary material for: LD-transpeptidation is crucial for fitness and polar growth in Agrobacterium tumefaciens
Source: PLoS Genet. 2024 Oct 21;20(10):e1011449. doi: 10.1371/journal.pgen.1011449 (PMC11527210; doi:10.1371/journal.pgen.1011449)
Supplement: S1 File — Jupyter notebook and python script. (ZIP) [file pgen.1011449.s021.zip › main.py]

#!/usr/bin/env python
# coding: utf-8

# In[1]:


import pandas as pd
import seaborn as sns
import numpy as np
import copy
import os
from collections import defaultdict 
import json
import requests
import pygsheets


# ## Ortholog analysis from orthofinder
# 
# First, we check the output from OrthoFinder (v 2.4.0), which was run with options:
# ```
# -M msa -A muscle -T iqtree -a 64
# ```
# It produces TSV files for all pairwise combinations of species in the analysis listing a many to many relationship of all genes in orthogroups. Here we read all those using _A. fabrum_ as the base of the analysis.

# In[2]:


get_ipython().run_line_magic('cd', '"/mnt/picea/projects/labs/cava/u2012013/orthopipe"')
targets = []
for r, t, f in os.walk("proteomes/OrthoFinder/Results_Sep28/Orthologues/"
                       "Orthologues_Agrobacterium_fabrum_str_c58.ASM9202v1.pep.all/"):
    for _f in f:
        targets.append(os.path.join(r, _f))


# In[3]:


a_targets = []
for t in targets:
    base = os.path.basename(t)
    left, right = base.split("__v__")
    left = "_".join(left.split("_")[0:2])
    right = right.replace(".", "_")
    right = "_".join(right.split("_")[0:2])
    a_targets.append((left, right, t))


# In[4]:


def set_d():
    return defaultdict(set)
d_matrix = defaultdict(set_d)
for t in a_targets:
    tpd = pd.read_table(t[2])
    org = t[1]
    for index, row in tpd.iterrows():
        # Don't try to process missing data
        if not row.iloc[2]:
            continue
        for lg in row.iloc[1].split(', '):
            for rg in row.iloc[2].split(', '):
                d_matrix[lg][org].add(rg)
# Here's a selection of the data
pd.DataFrame(data=d_matrix).head()
            


# Our genes of interest are 14 LDTs, but we want to use different gene IDs for consistency. Here we set up two dicts that convert between them.

# In[5]:


gois = {
    "Atu0048":"AAK85872",
    "Atu0669":"AAK86477",
    "Atu0844":"AAK86651",
    "Atu0845":"AAK86652",
    "Atu1164":"AAK86968",
    "Atu1293":"AAK87086",
    "Atu1615":"AAK87394",
    "Atu2133":"AAK87880",
    "Atu2336":"AAK88079",
    "Atu2764":"AAK88479",
    "Atu3331":"AAK90060",
    "Atu3332":"AAK90059",
    "Atu3631":"AAK89766",
    "Atu5196":"AAK90566"}
gois_r = {}
for k in gois:
    gois_r[gois[k]] = k


# Now we associate Orthofinder orthologs to each species for our genes of interest

# In[6]:


orgs = set([x[1] for x in a_targets])
genes = [k for k in gois_r]

pd_data = {'Organism': list(orgs)}


# In[7]:


r_d_matrix = {}
for key in d_matrix:
    if key in gois_r:
        new_key = gois_r[key]
        r_d_matrix[new_key] = dict(d_matrix[key])
r_d_matrix


# Instead of mapping each gene to its species ortholog, we can also just count the number of hits:

# In[8]:


def get_hits(gene):
    hits = []
    for org in pd_data['Organism']:
        if org in d_matrix[gene]:
            hits.append(len(d_matrix[gene][org]))
        else:
            hits.append(0)
    return hits

for gene in gois_r:
    hits = get_hits(gene)
    colname = gois_r[gene]
    pd_data[colname] = hits

df = pd.DataFrame(data=pd_data)
df.head()


# Next, we download metadata for all assemblies from the NCBI. Mostly to get nicely formatted species names

# In[9]:


json_files = [x for x in os.listdir("proteomes/") if ".json" in x]
json_dict = {}
ncbi_taxid_json = {}
group_dict = {}
class_dict = {}
for f in json_files:
    with open(os.path.join("proteomes", f), "r") as handle:
        json_data = json.load(handle)
        o = "_".join(f.replace(".", "_").split("_")[0:2])
        json_dict[o] = json_data[0]
for k, v in json_dict.items():
    taxid = v['taxonomy_id']
    req = requests.get("https://rest.ensembl.org/taxonomy/classification/"
                      f"{taxid}?content-type=application/json")
    js = req.json()
    ncbi_taxid_json[k] = js
    group = js[-4]['tags']['name']
    class_ = js[-3] ['name']
    group_dict[k] = group[0]
    class_dict[k] = class_


# Let's now parse InterPro results. We only select hits to YkuD and Ykud2

# In[10]:


taxonomy_d = dict([(i, json_dict[i]["taxonomy_id"]) for i in json_dict])


# In[11]:


interpro_files = [x for x in os.listdir("proteomes/") if "interpro" in x]
interpro_headers = ["Accession", "MD5", "Length", "Analysis", "SignatureAccession",
                    "SignatureDescription", "Start", "Stop", "Score", "Status", "Date",
                    "IPRSignature", "IPRDescription"]
# YkuD and Ykud2
pfam_signatures = set(["PF03734", "PF13645"])
g3dsa_signatures = set(["G3DSA:2.40.440.10"])
ssfsignatures = set(["SSF141523"])
iprsignatures = set(["IPR005490", "IPR038063", "IPR032676"])

domain_hits = {}
for f in interpro_files:
    hits = set()
    ipro_df = pd.read_table(os.path.join("proteomes", f), names=interpro_headers)
    for i, row in ipro_df.iterrows():
        analysis = row.loc["Analysis"]
        analysis_accession = row.loc["SignatureAccession"]
        interpro_accession = row.loc["IPRSignature"]
        accession = row.loc["Accession"]
        if analysis == "Pfam" and analysis_accession in pfam_signatures:
            hits.add(accession)
        elif analysis == "Gene3D" and analysis_accession in g3dsa_signatures:
            hits.add(accession)
        elif analysis == "SUPERFAMILY" and analysis_accession in ssfsignatures:
            hits.add(accession)
        elif interpro_accession in iprsignatures:
            hits.add(accession)
    o = "_".join(f.replace(".", "_").split("_")[0:2])
    domain_hits[o] = hits


# We also add HMMER hits to the dataframe. We get a dict of unique genes  that had a hit to any domain above, or to any of the genes with HMMER.

# In[12]:


domain_hits_full = copy.deepcopy(domain_hits)
for f in os.listdir("hmmer/"):
    if f.endswith("hmmer.tsv"):
        o = "_".join(f.replace(".", "_").split("_")[0:2])
        ret = set()
        with open("hmmer/" + f, "r") as f_handle:
            for line in f_handle:
                if not line.startswith("#"):
                    fields = line.split()
                    ret.add(fields[0])
        domain_hits_full[o] |= ret
domain_hits_full


# We make the data tabular and upload to Google

# In[13]:


res_df = pd.DataFrame({
    "Taxonomy": [taxonomy_d[o] for o in domain_hits_full],
    "Class": [class_dict[o] for o in domain_hits_full],
    "Group": [group_dict[o] for o in domain_hits_full],
    "Organism": [o for o in domain_hits_full],
    "DomainHits": [", ".join(domain_hits_full[o]) for o in domain_hits_full]
})

for atu in r_d_matrix:
    r = []
    target = r_d_matrix[atu]
    for org in domain_hits_full:
        if not org in target:
            r.append("")
        else:
            r.append(", ".join(target[org]))
    res_df[atu] = r

res_df = res_df.set_index("Taxonomy", drop=False)

res_df.sort_values(["Class", "Group"])


# In[14]:


gclient = pygsheets.authorize(service_file="/home/bs/.private/sheets-api-293108-e7056b8de1d5.json")
sheets = gclient.open_by_key("16LZa5Hou8DtkfQgXoUUcBBWfYpN5X4hqWJBDvV_lTYs")
taxids = np.asarray(sheets[0].get_col(4, include_tailing_empty=False)[1:], dtype="int64")
locs = [t for t in taxids if t in res_df["Taxonomy"]] + [176299]
# sheets[3].set_dataframe(res_df.loc[locs, :],(1,1))


# Finally, we generate a color palette for the plot

# In[15]:


d_hits_lst = [len(domain_hits_full[o]) for o in domain_hits_full]
d_hits_dct = dict(list(enumerate(list(set(d_hits_lst)))))
p = sns.diverging_palette(240, 10, n=len(d_hits_dct))

rev_dct = dict([(i, x) for x, i in d_hits_dct.items()])
col_x = [rev_dct[x] for x in d_hits_lst]
rgb_cols = list(map(lambda x: p[x], col_x))


# We can also count the number of total hits in each speecies.

# In[16]:


g_hits = [group_dict[o] for o in domain_hits_full]
g_hits_dct = dict(list(enumerate(list(set(g_hits)))))
p2 = sns.husl_palette(len(g_hits_dct), s=.45)
rev_dct = dict([(i, x) for x, i in g_hits_dct.items()])
col_x = [rev_dct[x] for x in g_hits]
rgb_cols2 = list(map(lambda x: p2[x], col_x))
df_class = pd.DataFrame(
    {"Class": g_hits, "Domains": d_hits_lst,
    "Taxid": [taxonomy_d[o] for o in domain_hits_full]}
).set_index("Taxid")
df_class


# Finally, we render the plot

# In[17]:


domain_df = pd.DataFrame(
    data = {"Organism": [o for o in domain_hits_full],
            "NDomains": rgb_cols,
            "Class": rgb_cols2}
).set_index("Organism")


# In[18]:


p3 = sns.choose_colorbrewer_palette("rgb", as_cmap=True)


# In[19]:


# Axis labels
df["Taxid"] = [taxonomy_d[o] for o in df["Organism"]]
df = df.set_index("Taxid")
plt_df = df.join(df_class).loc[locs[::-1][1:][::-1], :]
plt_df = plt_df.set_index("Organism")
lab = ["" + i.replace('_', ' ').replace('\'', '') + "" + " (" + str(x["Domains"]) + ")" for i, x in plt_df.iterrows()]
lab


# In[56]:


# Column order
ord = [
    "Atu0048",
    "Atu0844",
    "Atu0845",
    "Atu2336",
    "Atu3331",
    "Atu5196",
    "Atu0669",
    "Atu1164",
    "Atu1615",
    "Atu1293",
    "Atu3631",
    "Atu3332",
    "Atu2764",
    "Atu2133",
]


# In[57]:


get_ipython().run_line_magic('matplotlib', 'inline')
import matplotlib.pyplot as plt
import matplotlib
matplotlib.rcParams["pdf.fonttype"] = 42
fig, ax = plt.subplots(figsize=(10,20)) 
# sns.set_style(style="dark")
# p = sns.clustermap(plt_df.iloc[:, :-2] > 0,
#                    figsize=(10,20), cbar_pos=None,
#                    row_cluster=False, col_cluster=False, annot=plt_df.iloc[:, :-2],
#                   mask=plt_df.iloc[:, :-2] == 0)
p = sns.heatmap(plt_df.loc[:, ord] > 0,
                annot=plt_df.loc[:, ord],
                cbar = False,
                mask=plt_df.loc[:, ord] == 0)
# p.ax_col_dendrogram.remove()
# p.ax_row_colors.set_yticks(p.ax_heatmap.get_yticks())
#l = [f"$\textit{ {i.replace('_', ' ')} }$ ({x['Domains']})" for i, x in plt_df.iterrows()] 
p.set_yticklabels(lab)
# hm = p.ax_heatmap
# hm.set_position("left")
#for i, text in enumerate(df.join(df_class).sort_values(by="Class")['Class']):
#    p.ax_row_dendrogram.text(0, 1/(i + 1), text)
p.get_figure().savefig("map.pdf", pad_inches=0.5, bbox_inches="tight")


# In[ ]:


g_dict
